# Supplementary material for: Transcriptomic analyses provide new insights into green and purple color pigmentation in Rheum tanguticum medicinal plants
Source: PeerJ. 2022 Dec 13;10:e14265. doi: 10.7717/peerj.14265 (PMC9756867; doi:10.7717/peerj.14265)
Supplement: Supplemental Information 1 — ST1.The grouping information of different expression analysis. ST2.Sample sequencing data and mapping statistics ofR. tanguticum. ST3. The statistics about functional annotation inR. tanguticum. ST4. FPKM values of all unigenes in R. tanguticum. ST5. GO enrichment of down-regulated genes between green petioles (GL) and purple leaves (PL). ST6. GO enrichment of up-regulated genes between green leaves (GL) and purple leaves (PL). ST7. GO enrichment of up-regulated genes between green petioles (GP) and purple petioles (PP). ST8. GO enrichment of down-regulated genes between green petioles (GP) and purple petioles (PP). ST9. KEGG enrichment analysis of DEGs between green leaves (GL) and green petioles (GP). ST10. GO enrichment analysis of DEGs between green leaves (GL) and green petioles (GP). ST11. KEGG enrichment analysis of DEGs between purple leaves (PL) and purple petioles (PP). ST12. GO enrichment analysis of DEGs between purple leaves (PL) and purple petioles (PP). ST13. Chlorophyll pathway genes in Rheum tanguticum. ST14. Anthraquinone pathway genes in Rheum tanguticum. [file peerj-10-14265-s001.xlsx]

## Sheet: ST1
The grouping information of different expression analysis
Two big groups	Green vs Purple		Leaf vs petiole
Four small groups	GL (Green Leaf) vs PL (Purple Leaf)	GP (Green Petiole) vs PP (Purple Petiole)	GL (Green Leaf) vs GP (Green Petiole)	PL (Purple Leaf) vs PP (Purple Petiole)
Control	GL	GP	GL	PL

## Sheet: ST2
Sample sequencing data and mapping statistics of R. tanguticum
GL：green leaf, GP: green petiole, GR: green rhizome, PL: purple leaf, PP: purple petiole.
Sample ID	Raw Reads Number	Clean Reads Number	Percentage of clean reads	Mapped Reads	Mapped Ratio	Bases Q20%	Bases Q30%	GC% (clean reads)
GL1	110075202	107136234	0.9733	79953948	0.746283	0.975168	0.89677	0.501891
GL2	134252878	130377426	0.971133	96118338	0.737231	0.974431	0.895182	0.501512
GL3	98722194	96173816	0.974186	71157370	0.739883	0.975812	0.898722	0.502483
GL4	110755360	107116228	0.967143	78550358	0.733319	0.974518	0.918045	0.50304
GL5	139553280	136426870	0.977597	100107918	0.733784	0.973068	0.899326	0.514382
GP1	143000352	139777612	0.977463	98644036	0.705721	0.975767	0.907965	0.505245
GP2	124179104	120489070	0.970285	87474444	0.725995	0.973158	0.891314	0.507261
GP3	107271990	103976604	0.96928	74519814	0.716698	0.974914	0.897045	0.499393
GP4	98184256	95975648	0.977505	69043506	0.719386	0.977954	0.906836	0.501323
GP5	65962592	64424150	0.976677	46396752	0.720176	0.977381	0.905193	0.505998
GR1	96235826	91534780	0.951151	61791498	0.67506	0.977542	0.907738	0.485243
GR2	106713168	103848002	0.973151	72120238	0.694479	0.976595	0.906406	0.503608
PL1	97064746	93975314	0.968171	68834068	0.73247	0.97219	0.88958	0.510981
PL2	115283302	112379034	0.974808	82022292	0.729872	0.975697	0.899997	0.510023
PL3	131751504	128282108	0.973667	96904102	0.755398	0.974911	0.896647	0.512818
PL4	95034888	91820270	0.966174	68646798	0.747621	0.972951	0.894768	0.529535
PP1	161935204	161498316	0.997302	115106006	0.712738	0.98346	0.923225	0.481569
PP2	160152294	159756518	0.997529	111610670	0.69863	0.984544	0.92785	0.482628
PP3	114787606	110682828	0.96424	79194114	0.715505	0.97334	0.894852	0.505865

## Sheet: ST3
Rheum tanguticum funcational annotation
Database	Number	Percentage
Nr	40744	0.3388
Nt	24105	0.2004
Swissprot	27446	0.2282
KEGG	30363	0.2525
KOG	31200	0.2594
Pfam	23767	0.1976
GO	27423	0.228
Intersection	9360	0.0778
Overall	45866	0.3814

## Sheet: ST4
FPKM values of all unigenes in R. tanguticum
GL：green leaf, GP: green petiole, GR: green rhizome, PL: purple leaf, PP: purple petiole.
gene_id	GL1	GL2	GL3	GL4	GL5	GP1	GP2	GP3	GP4	GP5	GR1	GR2	PL1	PL2	PL3	PL4	PP1	PP2	PP3
TRINITY_DN56185_c0_g1_i1	1.68535e+06	1.19699e+06	837310	1.07605e+06	1.10394e+06	250184	263502	176810	157675	138645	809.34	74.09	968163	1.20127e+06	1.65726e+06	1.47992e+06	188831	118663	73030.9
TRINITY_DN33036_c7_g3_i6	730460	552255	297089	455685	266303	263346	1.9366e+06	298154	281425	162329	1.06267e+06	345132	280293	555069	1.90848e+06	265567	288052	231972	281488
TRINITY_DN34467_c0_g2_i1	515478	360537	249441	329615	411271	79700.7	164670	46258.4	50509.3	73728.1	255.16	238.84	342428	478353	689807	646097	178839	112354	87571.4
TRINITY_DN37718_c0_g1_i1	363682	309957	224967	261878	552435	129411	56687.7	47010.6	38034.2	45185.9	338.35	85.53	442191	456129	557581	937501	42612.6	15939.8	27699.5
TRINITY_DN37995_c4_g1_i2	333666	99145.8	85500.4	82712	53714	14113.5	15638	21599.8	18222.8	9118.98	14091	6782.99	61898	73724	97038	45856	13821	3652	13474
TRINITY_DN28594_c2_g2_i10	268629	446489	334250	400849	119116	24131	32678	55371	58481	18979	25632	14419	272672	386648	580905	81052	13841	4877	16719
TRINITY_DN29924_c1_g1_i4	258590	189380	129926	215755	253455	90553.1	162481	63790.2	64865.3	98933	155.35	281.04	129399	151894	253332	187031	79079.8	88976.8	80302
TRINITY_DN38026_c0_g1_i1	256933	228932	169124	174411	286313	46558.3	41888.8	24232.2	21839	23658.6	184.35	35.3	338866	236245	468323	491104	24739.7	9005.18	17104.3
TRINITY_DN34504_c1_g2_i2	221456	141798	109696	108807	104829	29092.1	86036.5	25573.7	33644	58416.8	326.61	396.8	104895	141190	239370	147265	83258.8	88345.5	57982
TRINITY_DN35709_c0_g1_i1	215018	200149	152297	156370	135515	10628.5	2673.6	9307.15	6475.53	1011.03	92	2	123692	149544	245499	169987	32	36	202
TRINITY_DN27636_c2_g1_i3	210468	193315	120705	112440	83500.8	32423.3	68443	42347	31054.4	31104.3	53	2	154692	178383	227630	105165	77074	76194.2	44001.4
TRINITY_DN30351_c0_g6_i2	202306	102084	75175.8	73478.4	54290	18341.3	86992.5	21490.3	28962	58049.8	35.4	12462.3	54719.2	74528.6	121940	58040.8	94943.1	104669	39487.7
TRINITY_DN38569_c0_g1_i1	202124	212339	164688	193370	366714	77672.9	63881.6	40913.2	36020.3	31112.9	392.5	13.46	314847	418146	589832	807328	76227.9	68193.4	53094.8
TRINITY_DN35869_c1_g1_i1	197342	196436	131599	152831	197042	63439.2	101125	40507	36568.7	60399.2	3790.7	542.61	126781	180485	238194	227899	80390	83176	67407.5
TRINITY_DN26362_c2_g5_i1	189285	147181	105771	114868	145783	52502	96683	45246	38379	54932	292	842	121373	167422	230166	178095	78973	67551	51140
TRINITY_DN27435_c1_g9_i1	182866	102557	51681.5	99594.2	41660.9	7394	82977.1	9502.22	10885.9	6589.62	3681.5	694	68370.7	184030	546037	55138.8	14158	7479.53	7823
TRINITY_DN30715_c1_g2_i3	175734	119716	101318	116832	142713	33849.5	69255.1	27027.5	23252	34454.4	3264.94	7021.89	154749	185839	287158	227079	87543	87941.1	76723.7
TRINITY_DN29649_c1_g3_i1	173490	123381	95577.6	116080	140076	31651.1	49984.1	18598.5	23053.6	23212.2	167.15	475.52	98588.9	118578	186581	162898	35691.2	32598.5	26662.7
TRINITY_DN35201_c1_g1_i9	170760	149546	95453.6	106646	94180.8	80688.5	121107	112716	103211	64456.3	7444.71	8258	108196	109013	139075	99793.5	147493	166389	87141.8
TRINITY_DN28125_c2_g2_i2	158833	140748	75020.3	132298	111502	4549.98	3264.77	1005.6	379.74	164.54	92.19	2	226724	281266	419883	401259	1131.35	69.15	205.78
TRINITY_DN38438_c1_g5_i2	158436	94089.9	73192.3	58890.2	21084.3	3188.19	6698.71	11215.1	10407.4	3433.25	1446.64	956.9	61793.6	65076.1	104085	18756.2	6038.21	2428.83	4713.87
TRINITY_DN26762_c0_g2_i2	157958	127151	131443	144313	221795	33278.9	50793	22802	21823	26095	830	1269	76279	121353	136016	157262	27248	19527	20552
TRINITY_DN33393_c1_g8_i1	144865	188013	155987	170412	160538	151844	69785.2	139852	122468	18726	73	140	62769	69880	60538.8	17890	29359.9	28675.8	49312
TRINITY_DN38144_c0_g1_i1	144322	156355	123897	138812	263015	60341.6	41617.5	28253.1	25219	19841.3	199.86	0.98	17.86	21.83	16.94	51.7	1.28	5.07	0
TRINITY_DN37647_c0_g1_i1	143780	103063	66188.3	88646.5	71854	15422.5	17939.5	15181.6	10607.5	8716.02	60.79	9.65	92001.8	118503	167841	143289	11721.6	4487.62	4471.16
TRINITY_DN25148_c0_g1_i2	141982	162481	169262	227550	197654	89114	17153	75689	69650	7994	201	154	27927	19195	21463	11079	24	115	58
TRINITY_DN35134_c4_g1_i6	140039	136657	124897	132240	155099	176109	129006	138276	160889	76952.8	58973.6	79852.2	92363.9	109294	89469.2	77777.7	201885	229613	119309
TRINITY_DN38393_c5_g1_i4	139875	102700	75739	72676	48138	19644	29527	25657	22100	20733	5498.82	2504.48	69550	106049	137807	59160	27575	7954	20577
TRINITY_DN33460_c0_g1_i7	135442	186058	113762	145251	238443	291380	271942	202596	247263	117212	100.34	3	153809	148446	182001	143661	96343.5	122579	215886
TRINITY_DN26201_c1_g2_i1	132099	100110	74985	84102	79038	22080	26633	19982	19847	16211	51	24	93595	109390	160806	109872	34716	26350	21589
TRINITY_DN25276_c0_g2_i3	130628	94990	62301	70202	73066	23752	9903	20387	9130	14168	84	46	56125	44492	81116	31588	259	299	281
TRINITY_DN37489_c0_g1_i1	130521	97510.9	62767.1	83039.3	62997	13871.8	16086.8	11905.4	10617.9	8959.88	17.42	9.77	46513.5	62607.2	84444.4	59300.8	4128.57	1371.99	1787.62
TRINITY_DN38337_c1_g1_i8	130179	45427	33456	38344	11343	2700	5204	6854	5573	2521	6180	1243	25320	34996	49217	11392	2752	862	1957
TRINITY_DN35199_c0_g1_i5	128241	58003	40013	48776	13993	4829	11308	9594	6597	3447	2865	1167.52	43180	48363	75119	22993	7971	2358	6222
TRINITY_DN28858_c0_g1_i2	127384	60797.7	46421.4	66367	60618.3	22894.2	54355.8	16514.9	19941.3	28138.9	123.33	259.78	52675.3	60128.5	96632.9	63999.8	38308.4	39447.7	30424.1
TRINITY_DN35873_c1_g1_i1	126907	80981.8	51463	70344.9	43666.6	10940.3	11915.7	9467.64	8639.86	5990.24	22.7	3.18	10.4	4.43	19.84	18.46	1.16	0	1.28
TRINITY_DN37375_c0_g1_i1	126898	101280	67873.7	84058	36769.8	8842.47	18395.2	13227.4	10707.2	10021.9	19.66	2.99	58375.8	78956.1	101116	38175.2	4321.67	1760.54	1040.73
TRINITY_DN27303_c3_g1_i1	122937	81878	59076	78584	61826	13569	27471	13320	13581	14947	25	2	65267	95657	120503	85476	19750	15329	14594
TRINITY_DN26601_c2_g4_i2	122202	136550	121264	99804.4	132432	130618	171666	118342	148542	107476	267190	271590	77256	88977	100073	62545	227516	214629	119815
TRINITY_DN37916_c0_g2_i1	119232	57936	50304.8	67580	27655.7	6747	8665.99	12650.6	8943.34	4657	13001.9	5495.95	44246	45693	69231	35218	3169	976	4560
TRINITY_DN28697_c1_g3_i1	118040	121434	92796.3	80217.7	96166.2	214616	121024	221315	280370	60880.2	7106.84	14929	78100.1	81690.3	70448.7	38400.3	41491.8	42336.7	36283
TRINITY_DN26285_c0_g1_i1	116765	119999	91608	96257	108230	46479	51166	41722	50328	32372	2959	3172	81462	112579	149147	99756	48082	43877	24394
TRINITY_DN29264_c2_g2_i2	116212	110152	43972.6	65728	47099	36660	31577	54969.9	50712	709	51	1	77752	91296	95928	78295	49241	45548	16819
TRINITY_DN30331_c0_g1_i4	113099	49596.2	36073.1	56664.1	37012.4	14903.2	45735.7	14016.4	16592.1	20993.3	19.65	46.49	13297.1	15630.3	24958.4	14476.1	12996.7	13786.1	7376.6
TRINITY_DN36378_c1_g1_i1	109789	96432.4	69142.2	72205.9	86570.7	268559	348342	262327	270281	197980	78308.9	44582.3	141562	127911	119911	108205	674715	643336	443259
TRINITY_DN38266_c1_g1_i1	109261	74059	54018	63723	44953	14709	28881	17284	17296	17669	21	4	46617.7	55892.9	80922.3	41765.3	21994.5	23032	11919.5
TRINITY_DN26015_c0_g1_i1	107806	79933.4	76523	66666.6	87254.8	43305.5	6296	34349.2	15555	4617.63	3785.94	26003.3	24845.6	23818.3	23397.2	18207.9	330	844	1012
TRINITY_DN29284_c1_g1_i4	102212	112379	84270.4	104940	112440	26744.6	32318	19817.4	23344.5	16308.9	953	1115	98122.3	136814	176634	160231	44265.1	29879.1	22164.4
TRINITY_DN27944_c0_g1_i1	101912	166292	124861	142752	254001	156152	56222	96340	44457	68736	190	276	87346	113521	83915	89075	120961	91325	274954
TRINITY_DN38560_c15_g1_i1	100410	60661.9	27411.4	54451.9	18640	4485.36	74903.3	5888.05	4369.48	3084.97	3887.04	921.36	24780	70497	344988	29182	7689.96	5372.87	4671.48
TRINITY_DN33157_c0_g1_i1	98345.6	60849.2	46690.1	46301.6	19795.5	6390.73	51269.8	14109.2	17697.9	35091.4	1.86	0	28901.3	47285.8	62703.7	16597.2	31694.2	40637.6	10043.6
TRINITY_DN25973_c0_g1_i4	96180	106237	78064	96025	127969	37259	36843	23558	24432	17320	344	967	77587	115962	147400	134952	26246	20150	18516
TRINITY_DN27561_c0_g2_i2	94738.3	66098.5	48814.6	65206.3	48775.6	11192.4	20314.3	13646	14006.9	12690.1	195.03	289.97	68637	90468.3	119843	89695.6	23076.2	16780.4	15692.5
TRINITY_DN37591_c2_g3_i5	93928	55621	53557	56966	100817	24379	16571	14290	12675	10024	2477	3944	32237	38211	50345	61776	7577	5843	7839
TRINITY_DN35330_c2_g3_i1	90826	61377	50309	57347	52395	11170	23260	9505	10183	14008	200	163	52003	62575	92748	57263	17125	15678	9414
TRINITY_DN33890_c0_g1_i1	90689	75473.9	49796	64153	58155	24621	38538	20760.9	18014	18955	257.96	164	74044	93914	116015	113732	31117	26048	25297
TRINITY_DN37555_c1_g1_i1	90607.3	52066.4	33350.8	42325	15509.2	3334.81	9322.49	6156.32	5514.07	5099.73	17.33	1.06	70691.3	83884.8	107570	59157.5	8231.08	2969.9	1960.2
TRINITY_DN27419_c1_g1_i1	89715	88138	78616	67059	132396	102680	30998	70875	49618	12693	55321	143246	121564	111020	85455	77527	32402	22269	36608
TRINITY_DN34985_c1_g1_i3	89367.5	95647.1	56496.8	44053.8	84893	176163	317197	145303	116410	189178	41250.5	99018	115529	131870	126024	82427.3	288289	260766	185677
TRINITY_DN31549_c2_g5_i2	87941	53952	40342	45407	50419	15128	25344	9597	11084	15913	1114	424	58725	66775	106647	79557	32342	32322	20266
TRINITY_DN27807_c0_g1_i1	87583	82271	48739	62743	105974	41570	35581	23239	19024	24243	2286	2530	72583	93659	117734	101443	22127	19168	14785
TRINITY_DN27977_c0_g2_i1	86556.6	43180.4	33491.9	47226.5	37880.1	11854.5	39835.3	11860.2	13267.9	21729.2	292.24	867.22	27087.5	37922.7	60987.4	35679.3	21066.8	20280.5	17917.4
TRINITY_DN37444_c1_g2_i1	78559.8	19658.8	24215	26180	23504	3211.21	7186.61	2704.56	3171.44	2168.27	1714	278.05	21850.6	24281.4	39843.1	20342.8	5788	3547.12	3193.41
TRINITY_DN37196_c0_g1_i1	77818	52316	35208	42819	36105	12021	16598	9790	11495	10669	30	2	38235	40868	62615.1	50222	16970	17140	10814
TRINITY_DN26910_c1_g1_i8	77418	70113	43792	58064	53074	16202	27985	13543	14728	13914	46	1	68631.7	98092.7	121573	88276.4	38469	29400.7	17662
TRINITY_DN31292_c0_g1_i7	76286.4	91303.3	67821.2	77151.9	112003	268267	158014	188567	191215	94953.5	13687.9	18933.2	126718	101684	69988.4	65107.7	88611.3	102098	114783
TRINITY_DN38063_c3_g1_i2	74685	44475	35210	41055	34779.1	12171	24561	9193	9721	12940	4045	2851	27559	31416.8	54339	28736	16729.2	17187	10830.8
TRINITY_DN32659_c1_g7_i3	74626	23773	19298	25227	7285	2714	4371	4437	2967	1497	6524	2072	19451	12309	31416	15779	1699	863	1690
TRINITY_DN37406_c1_g4_i2	73938	48205	33551	42731	42703	10949	22598	10264	9529	11520	32	1	32591	45093	60093	56817.7	17757	17394	18504
TRINITY_DN32344_c1_g2_i8	72744	51934	34320	44212	39172	8278	17704	6457	6852	9410	158	313	44153	54996	79146	51821	11114	11002	7537
TRINITY_DN24612_c4_g2_i4	71894.3	119290	109441	83908.9	93380.8	66405.4	13797.5	81396.9	95835.9	9090.91	5991.1	9050.88	58419	46048.3	54799.7	32438.2	9712.42	6452.96	7006.25
TRINITY_DN26251_c0_g2_i1	71843	80588	36897	53438	46984	176221	178518	228689	158141	74948	41095	71133	97816	115577	83913	52931	380406	333764	245152
TRINITY_DN31367_c0_g1_i1	71696	48419	37564	39274	56714	18291	21405	10969	11802	12391	329	560	43235	48185	76223	72041	28263	25723	23829
TRINITY_DN37932_c0_g1_i1	66621	60564.8	43085.8	55309.1	43632.7	10832.8	15634.7	10811.3	9518.66	6531.81	62.21	0	50819.8	65694.6	89427	80994.1	14335.7	10959.6	5204.48
TRINITY_DN24900_c0_g1_i2	66606	52881	33804	45421	22793	5596	18917	9088	8354	11590	238	739	41768	49473	80398	37838	19494	16285	10235
TRINITY_DN29920_c2_g2_i4	65223	67544	77518	70680	117289	35651	18766	26324	25851	12032	2826	6786	28705	29647	37380	32695	5541	5750	6330
TRINITY_DN26234_c1_g1_i1	65034	62748	28249	30055	43331	32221	80275	18115	6339	98062	110	4	71397	103307	117203	109559	255682	206522	318187
TRINITY_DN38664_c2_g2_i2	63705	88980	77588	68364	97995	47565	1379	30069	32871	349	111	267	20893	10643	22949	7293	22	37	32
TRINITY_DN36352_c0_g1_i1	63525.2	79630.4	63454.4	64091.1	115703	183932	145949	110921	97834	65178.8	1656.21	7357.56	64630.2	80598.5	73344.2	92192.2	49588.9	64565.5	105457
TRINITY_DN42748_c1_g1_i1	62750.7	194373	126865	129496	278709	880883	374428	653286	575284	67364.8	65.74	1709.1	158380	131810	42649.6	43291.5	177107	145466	180280
TRINITY_DN36391_c1_g1_i1	60550.4	38804.9	32275.3	37697.2	38220.7	38150.7	32914.8	31939.6	33750.2	17288	22436.9	14981.5	18400.3	21589.6	17883.5	19232.7	35980.8	34492.7	22066.1
TRINITY_DN34504_c1_g5_i2	60547.1	25751.9	18388.7	18321.7	12460.4	5421.87	16777.3	5417.88	6659.17	12603.8	48.2	22.05	7199.16	7520.27	14620	7164.98	10219.8	9190.83	3243.33
TRINITY_DN29345_c0_g2_i2	59958	72892	76020	74220	111405	15101	6406	10463	9935	8079	660	467	20907	30020	34082	25725	1599	1329	788
TRINITY_DN30894_c0_g1_i1	59634.7	31631	24916.7	20522.8	12588.7	1788.81	2293.29	3952.88	3430.57	1221.75	478.36	442.1	20279.4	19721.9	33292.8	11590.8	1317.79	732.17	2823.13
TRINITY_DN35383_c3_g1_i1	59541.7	59749.3	45117.7	46001.6	52263.8	4348.47	738.4	2530.85	2363.47	368.97	27	0	42289.9	52357.7	78705.7	55360.4	7	12	54
TRINITY_DN28352_c2_g3_i3	57791.9	74578.3	50103.6	50486.6	65019	24495	11322.4	15714.9	7378.67	20775.1	20	1	40433.5	35161.1	57349.4	24112	13	26	327
TRINITY_DN32864_c1_g2_i1	57769.5	41434.9	30130.9	32575.7	41573	70314.5	71051.1	49379.4	52586.4	30109.2	1136.02	2848.52	34039.6	40039.2	35803.2	47735	35195.4	41268.4	56680.8
TRINITY_DN31969_c0_g1_i1	57297.6	54453	41805	52113	34435.8	6299	10302	6898	9086	4360	4120	2062	48279	68340.7	96301	51221	11394	5807	8301
TRINITY_DN37879_c2_g1_i5	56282	30451	21392	28665	16975	3199	8678	4173	4887	4103	149	107	21519	25968	39471	20756	5998	5364	2645
TRINITY_DN38476_c3_g1_i1	56278.9	56526.4	41116.7	50507	39371.7	9188.42	13805.2	10059.7	7846.64	7201.06	161.98	70.52	378154	460633	578085	620747	24951.7	12770.7	20963.8
TRINITY_DN31006_c2_g2_i1	55816	93328	55695	71120	78450	82541	38187	65545	48686	17759	229	13248	52821	41155	33140	9282	7151	34118	24022
TRINITY_DN34266_c1_g1_i1	55794.8	39400.2	19421.4	36008	16886.8	763.02	784.23	264.4	125.26	61.46	15.81	0	51858.4	72192.9	102755	69075.4	230.65	16.85	37.22
TRINITY_DN38195_c6_g4_i4	55631	96794.9	64068.8	94196.6	113915	29690.6	42936.8	18184	19613.8	21635.3	2068.67	4082	95428.4	120973	174296	154094	68470.4	27709.8	22595.7
TRINITY_DN30439_c2_g1_i1	55094	42994	26221	34874	39163	13018	29878	8670	9835	15903	1899	2694	48292	62222	90712	70594	27453	25888	24941
TRINITY_DN33552_c1_g1_i1	54414.8	41720.9	26916.2	36159.8	43296.5	8156.03	17706.2	4960.42	4516.13	7244.51	11.36	49.83	35260.4	51318.8	66946	73354.9	12041.8	8321.84	7914.85
TRINITY_DN23399_c0_g1_i2	54272	54049	33281	47910	41228	15028	27008	13143	12657	15091	432	613	49619	62134	92087	48693	28379	26145	15072
TRINITY_DN35330_c1_g5_i1	53136.7	46269.6	30510.4	34877.6	33411.3	14226.1	22545.8	13095.7	14244	14134.4	167.73	132.14	41084	50966.3	73599.4	57481.8	26974.9	26591.6	16814.1
TRINITY_DN32024_c1_g1_i1	52763	50333	35164	27608	53232	135307	60215	96488	104223	33950	193	288	44913	38257	34556	23718	22348	22690	53648
TRINITY_DN34486_c2_g1_i1	52018	74633	50008	62206	72873	32006	25624	24938	19639	10695	46	3	69530	93275	116918	86747	29884	16679	18089
TRINITY_DN35933_c1_g2_i2	49138.5	47948.3	29964.9	29448.2	46652.7	18320.2	23199.2	11649.9	2750.18	24320.4	7.93	1	41496.1	61441	57463.2	47412.7	696.75	1034.2	7596.18
TRINITY_DN25847_c0_g3_i1	48732	29576	22996	24087	14828	4225	11945	5041	5613	6584	12	20	22258	27189	44059	19158	8635	8305	4535
TRINITY_DN35199_c0_g5_i2	48268	23109	16419	21467	2782	1194	7056	3813	2367	1723	1178	335	18031	19449	27935	7152	5146	1723	1912
TRINITY_DN32598_c1_g2_i6	48019.6	53924.8	38507.4	42160.9	43846.7	80884.7	121715	72795.6	85983.9	63196.1	79682.6	68438.8	39558.4	47215.6	49196	32439.5	208643	214789	100472
TRINITY_DN24195_c0_g2_i1	47991	43058	37434	41789	31659	7722	25835	10107	7412	11630	296	287	48655	46197	51770	48609	17972	16009	8544
TRINITY_DN38425_c3_g1_i8	47615	13863	10163	13224	6808	4162	5346	4014	3076	1757	2136	1229	10025	9711	18251	7527	4067	2841	2407
TRINITY_DN31053_c1_g1_i2	47168	43432	25394	30257	25408	740	421	214	219	109	65	23	24555	27304	41395	29193	363	925	1050
TRINITY_DN28886_c0_g2_i2	46630	38149	30554	37211	39779	10578	24089	7715	8877	15093	13	19	21359	28833	41693	27568	9302	12332	11785
TRINITY_DN33896_c4_g2_i1	44874	32412	22560	29036	25415	6647	11609	6387	6035	6784	24	8	20413	24729	33411	27870	12175	11882	8491
TRINITY_DN23928_c0_g1_i1	44758	62281	43269	57659	83011	23846	24666	15969	16066	15298	33	3	51534	67592	96264	84626	21929	13702	16852
TRINITY_DN30641_c0_g1_i6	44434.2	34885.6	29215.5	33272.9	27567	35295	39071.5	40706.7	40283	20206.4	27633.2	32492.9	23571.8	30353.4	31487.6	16911.5	64201.7	66464.1	30858.6
TRINITY_DN36605_c1_g2_i7	44348	39371.8	37167.2	43200.9	38872.2	84958.4	57874.8	79257.7	94344.3	29208	21135.8	17836	38645	43578	29074	21396	64388	78553	37558
TRINITY_DN28367_c0_g1_i6	44180.1	120471	75372.3	74140.2	171931	64110.8	60512	27605.9	8640.62	59890.3	70.68	1	137494	146766	184493	215485	2372.22	3775.23	35074.4
TRINITY_DN34662_c0_g3_i2	43735	56162	51379	52987	73230	78321	57679	52158	59854	29910	13358	18335	31890	41758	35329	31876	48172	48078	34917
TRINITY_DN37224_c1_g2_i1	42929	33410	19627	27436	21555	9113	18548	10059	11412	9660	332	179	34220	36531	50548	37653	55089	46564	16305
TRINITY_DN24779_c0_g2_i3	42840	47082	51342	58234	58265	11635	10759	9276	8442	5393	1182	1869	19551	32755	33702	19478	3613	4997	2985
TRINITY_DN27007_c1_g1_i3	42662	38342	26619	32990	30772	7730	8917	7261	6359	5720	684	794	29162	37187	49322	31579	7836	7312	3985
TRINITY_DN27232_c2_g1_i5	42629	32521.2	22206	28614.2	41323.1	51937	57664.8	34020	42584	28436	43696	35320	15784	22431	30678	30239	61602.4	61792	38784
TRINITY_DN32217_c1_g1_i1	41736	26541	15177	25718	16790	19030	25501	37173	22769	6222	1299	915	12989	15313	13147	10863	18337	13995	10003
TRINITY_DN37099_c2_g1_i5	41723	56658	56596	53686	74044	3915	1110	1467	1424	686	2827	34	529	904	1036	1028	27	59	17
TRINITY_DN38438_c1_g4_i2	41643	25294	17037	21582	10491	2074	7035	3911	5842	2196	653	167	22014	35085	42574	11230	4280	1914	2640
TRINITY_DN27449_c0_g1_i1	41389	59314	48407	38974	57249	40984	75871	32908	24075	28187	8146	36218	61941	71187	64890	61428	22756	42047	54842
TRINITY_DN34918_c3_g3_i1	41366.1	25009.1	18742.3	36105.9	25884.2	6120.83	22587.5	5117.51	6883.03	10277.9	302	284	18740.1	17957.3	33855.3	13466.6	9883.64	15936.9	7800.9
TRINITY_DN37051_c5_g1_i1	41046	55950.4	31012.3	33378	35661.2	132790	150225	121947	100801	50123.2	30913.1	49513.5	66722.7	76488.4	55962.4	38874.6	157367	186831	113950
TRINITY_DN36125_c1_g4_i2	40674	63419	52489	62192	85494	19875	36991	10773	13106	26617	931	1270	57980	68990	109149	74964	26239	27510	20496
TRINITY_DN37180_c0_g1_i1	40467.1	91760.6	52522.7	67155.7	114083	154726	133463	115975	117822	51307.5	45.92	2	86624.1	71179.7	105693	85288.3	69977.1	99790.5	130254
TRINITY_DN36428_c0_g1_i4	40118.3	92933.6	51916.3	57622.4	99139.7	341255	151857	287444	275737	33340.1	31.42	657.44	71964.8	69568.7	19275.1	19765	65344.5	49402.4	66501.6
TRINITY_DN51974_c1_g1_i1	40079.2	37299.7	28005.5	34713.9	98083.4	20522.2	10063.4	6291.22	6322.67	4539.14	73.68	3.56	38293.3	51120.6	73541.7	171431	9521.65	7054.89	13440.8
TRINITY_DN23641_c0_g1_i2	39895	32361	19217	23625	37721	5299	236	2463	733	129	0	1	6485	5092	8430	5475	2	10	19
TRINITY_DN24963_c0_g2_i1	39450	43385	36787	38242	32070	40643	38267	49283	50100	18239	9415	8889	23426	26610	26611	10915	43832	47494	17362
TRINITY_DN33103_c3_g1_i1	39392.3	81965.5	46972.8	47799.2	78762.1	295747	128684	224076	229875	24735.2	43.11	472.64	60317.9	55641.7	17199.1	16822.3	75010.8	54819.3	59358.1
TRINITY_DN27774_c3_g3_i1	39063	23547	18138	20648	23328	5984	8837	3889	4503	5597	81	35	18416	22441	34322	27278	12153	10273	6907
TRINITY_DN36926_c2_g3_i3	39018	37337	27231	29134.7	33828	78291.6	167396	64824.2	83481.9	112647	125885	160445	30810	38300	38679	31345	438640	359995	166651
TRINITY_DN36818_c1_g2_i2	38922	64990	48145	53773	72652	122605	130247	83163.9	78208.9	93377	98387	118688	43739.9	54962	52815	49303.9	159567	152808	81083
TRINITY_DN38530_c3_g1_i1	38837.8	43756.8	35986.2	46196.4	37907.1	8653.37	11335.1	7709.66	9162.62	4997.83	49.1	163.74	27568.2	41125.1	47643.1	38047	12170.6	9240.97	4325.62
TRINITY_DN33322_c0_g3_i1	38294.9	25568.4	16309.3	19556.3	19901.5	7736.98	10087.5	7762.24	4531.19	14962	128.93	49.65	22635.3	29837.4	40923.5	23608.7	1213.8	1029.66	2615.13
TRINITY_DN25404_c3_g2_i2	38086	69267	42621	64579	56965	68991	43080	65398	49102	17638	24	6345	31746	21193	16856	4360	1166	8496	4330
TRINITY_DN35733_c0_g2_i7	37890	45149	30692	32514	58861	12040	21870	7409	7331	17970	468	343	12169	10643	16881	14834	4447	4573	5471
TRINITY_DN32693_c0_g1_i4	37823.1	34385.6	35386.1	26304.6	39196.3	21580.8	15738.8	13661.5	4051.04	15456.8	23821.9	38589.3	31262.8	27274	19917.4	13087.8	67478.1	43590.8	87089.7
TRINITY_DN38493_c1_g1_i4	37726.4	57008.1	38487.7	57810.5	49181.3	33380.3	44127.3	30835.8	28706.7	17145.4	14295.8	20870.3	19059.3	30479.9	23897.6	16542.9	36275.9	46096.2	21339.4
TRINITY_DN34739_c0_g1_i5	37621.6	67408.1	50750.7	53092.5	69503.3	215221	116145	170565	164155	67535	20867	16957	58532.3	70698.8	48437.6	33106	156553	187019	117599
TRINITY_DN23304_c0_g1_i2	37604	45268	36913	40483	54020	12061	8067	8384	7120	5790	1606	2676	30226	31782	44781	28623	4600	3651	3423
TRINITY_DN25680_c0_g1_i1	37323	44488	25549	28805	30846	71282	79547	75235	76839	38074	21633	27518	40597	37673	30838	16014	92789	97435	75533
TRINITY_DN26876_c0_g1_i2	37207	62343	53323	45156	67503	22715	103924	14404	13466	42044	105882	261064	18282	23322	28893	41693	50132	79812	77738
TRINITY_DN37663_c3_g2_i7	37178	39910.9	26296	36254	36144.2	9633	17663	9191.95	7854.95	5647	182.01	66.4	24335.9	36034.9	46256.9	39875.2	35327.9	19000	14082
TRINITY_DN32083_c0_g1_i3	36575.5	39402.4	24871.1	34604.5	51013.9	25128	52160.7	15705.2	14883.8	11302.4	3449.21	3659.9	15645.2	25275.8	19145.9	19534.2	20880.3	32382.5	20677
TRINITY_DN35583_c1_g1_i3	36345.3	44573.3	32642.3	36831.3	34038.5	82631.2	65135.9	81670.9	77861.7	34068.6	15625.7	17863.6	37876.4	35554.8	22139.8	16151.9	29288.4	35125.2	24266.4
TRINITY_DN35717_c0_g2_i1	35958	34786	22520	29110	26521	11270	15255	9465	9542	7634	503	721	31566	41984	55905	39606	15131	10955	8325
TRINITY_DN27445_c0_g1_i2	35897	59480	54101	51507	98212	1737	40	835	623	24	2	1	6114	3486	7895	1970	0	1	2
TRINITY_DN31563_c1_g4_i2	35806	36104.8	27517	27518.8	43034.9	50888	63837.2	36233	34544	31162	6285	12300	17954	17251	19464	12622	45675.6	67205	41394
TRINITY_DN26056_c0_g3_i9	35496	25441	20757	28896	28462	43945	49147	35865	45989	27346	5238	10632	20249	22544	21678	14918	22168	23834	24012
TRINITY_DN32420_c1_g2_i4	35313	35894	21242	27960	46320	13635	12337	5722	5637	5475	537	1599	55993	63409	82438	108856	4379	3168	4044
TRINITY_DN26758_c0_g7_i1	35233	26224	18573	24000	20793	7873	11054	6899	7851	5761	23	7	18809	21483	34926	20967	9230	7484	6412
TRINITY_DN34504_c0_g2_i1	34677	18448.3	13701.8	13871.2	7967.6	2363.26	9246.99	2834.44	3906.7	7444.09	44	53	12752.4	14861.9	26330	11422	8182.35	8548.67	3581.7
TRINITY_DN21935_c0_g3_i1	34404	47046	57413	62127	109640	29355	30109	26295	22604	30559	29	7	50352	62631	47984	56767	44321	23849	16548
TRINITY_DN29279_c0_g2_i1	33793.4	38101.5	34484.4	33301.3	61565.3	25778.2	7695.66	15109.6	13088.7	5661.6	16496.4	12527.7	21001.7	24185.5	25964.2	29804.3	17274	13795.8	13509.9
TRINITY_DN25404_c2_g1_i2	33715	34293	21560	32397	25874	13013	6265	12855	8243	2243	7	398	6898	5112	6275	1526	17	302	173
TRINITY_DN34235_c1_g2_i1	33471	38887	25411	39602	37489	78012	75903	68056	81694	39534	4099	6864	24964	28673	24946	17174	50686	58162	35891
TRINITY_DN32994_c0_g1_i2	33453	33111	25832	28902	30175	50846	34911	40663	43701	17083	6948	7787	24809	27721	24106	16456	37480	44742	21293
TRINITY_DN33017_c6_g6_i1	33450	30513	26327	22921	31816	11657	11540	7769	9299	7427	45	24	36764	40935	64637	50812	46036	24614	13371
TRINITY_DN26187_c1_g1_i7	33423	30853	15788	22089	24741	81247	77991	64753	69718	23919	3130	9547	19192	23987	22209	24039	32430	32304	52744
TRINITY_DN28945_c4_g1_i4	33348	88916	39886	45295	160038	142799	3829	63286	17704	1092	1666	28545	21715	21640	9746	6322	25	24	112
TRINITY_DN37947_c0_g1_i1	33166.5	68686.5	46023.8	51283.4	140826	154127	121532	87175.4	85772.4	43192.5	29.08	2	68896.7	58661.7	74954.6	70542.1	41124.2	56498.9	105667
TRINITY_DN26595_c0_g1_i5	33153	60899.1	62121.1	51222.3	125950	54622.7	5182	32695	14097.7	4217	3525	33622.7	22871	20530	20983	21534	265	727	1215
TRINITY_DN28934_c3_g1_i1	33083	46597	41208	34273	45659	21196	54824	17217	14115	25039	22114	59751	31855	25968	33222	27018	30015	45756	44749
TRINITY_DN35933_c1_g1_i2	32684.9	52477.6	35437.5	34412.4	72871.4	30055.5	26443.6	12614.2	3518.79	29453.7	24	1	60605.3	70099.4	74517.3	79503.1	156.37	341.11	12450.3
TRINITY_DN33986_c1_g2_i8	32620	37858	35165	39209	38308	30836	22616	27416	26387	13379	5696	6526	21568	31706	22536	19195	22790	28101	16700
TRINITY_DN36708_c2_g1_i2	32607	29372	28979	29564	58079	6436	4398	3997	3463	2183	3203	5586	13559	16060	21209	21565	786	1410	1595
TRINITY_DN27894_c0_g1_i3	32596	20293	21348	20116	23144	19785	11826	16054	16642	6686	12231	13013	14672	17696	16096	21169	25855	28255	17757
TRINITY_DN31040_c0_g1_i1	32585	25396	18625	20812	16968	26662	47760	33128	33783	22184	52877	31018	18969	22423	20163	13576	134722	130906	50195
TRINITY_DN38236_c2_g4_i7	32489	44291	35234	39597	53883	11659	8521	7554	6812	5589	3697	4990	24305	28583	39695	28068	12107	9781	6086
TRINITY_DN31456_c2_g2_i4	32279	39645	33931	38085	26671	23811	22894	33341	29638	14255	10443	5312	17306	22871	16469	8997	15426	18276	9767
TRINITY_DN31836_c0_g1_i1	32263.4	13430.5	9944.12	11267.6	12283.6	2172.68	5676.22	1257.07	1517.61	1970.03	3.23	1.33	14364.4	21791.1	26321.2	19128.5	7005.68	3796.26	2216.28
TRINITY_DN31419_c1_g1_i3	32173	40648	39434	42072	67794	11556	6656	7271	6411	3704	703	1254	20931	30307	32664	30083	2870	2071	2078
TRINITY_DN37632_c0_g1_i3	32046	35883	33710	35054	63827	10558	8807	6051	5221	5000	1776	1261	16079	24668	27427	27426	2880	2278	2090
TRINITY_DN32523_c1_g3_i4	31986	56511	47288.8	27456	48148	64359	28392	44348.8	42206	17341	6446	8565	39367	58774	62380	39733	34604	30583	18917
TRINITY_DN30387_c1_g1_i9	31907	39305	29178	33271	39319	4258	6727	2823	2727	3315	187	248	38130	48781	63998	53213	10051	7911	5472
TRINITY_DN32633_c0_g2_i1	31802	51704	36787	50844	91498	173771	141224	113150	121443	78766	4681	32990	38666	41578	30558	31469	26872	34282	72118
TRINITY_DN21958_c0_g1_i1	31762	27451	22622	24630	32711	4638	3833	3376	3021	2399	1433	1704	21542	20100	29715	21379	3971	3048	2748
TRINITY_DN38443_c4_g1_i1	31713.4	47204.8	40445.8	41575.6	73360.7	81936.5	41191.3	46883.5	49186	23141.3	7924.52	9950.72	33149.7	38255.7	38228.5	29102.8	25032.5	28663.5	22464.2
TRINITY_DN31020_c1_g10_i2	31711	20296	13083	20121	8071	7617	39420	13689	11551	8136	41658	16570	12569	17014	29072	5638	29860	24790	7101
TRINITY_DN28631_c1_g3_i2	31623	36881	29152	34108	49261	10049	7608	7187	5501	4917	1183.37	2204	26402	30474	42506	30704	4676	4064	3545
TRINITY_DN27674_c1_g1_i1	31455.7	23286.5	16125.4	20777.7	11682.5	3043.62	6723.65	4496.98	4831.09	4179.94	26.97	6.03	24172	36186.7	42657.9	28629.4	7038.83	6037.57	4008.46
TRINITY_DN34556_c0_g2_i5	31346	31539	16329	24260	26429	5844	5737	4319	3211	2460	13	10	22575	26514	39117	23268	2454	1487	906
TRINITY_DN25754_c0_g1_i5	31090.4	23495	12836	15758.4	9854	15960	36187	24734.5	19698.9	17739	44456.8	36036	12394	15225	16110	7757.99	104643	152346	31798
TRINITY_DN34749_c0_g1_i9	31081	37516	21206	38077	36888	2220	1357	1021	576	198	44	58	34735	43240	62050	49676	10408	4792	2282
TRINITY_DN28683_c5_g5_i1	30545	40067	24911	35143	33015	9381	10557	8342	7987	5334	42	21	39552	61632	77037	51659	17772	12127	9241
TRINITY_DN38314_c1_g5_i4	30387	36606	26108	22748	34626	16136	16904	10664	5068	17833	54	6	28372	26134	34833	27656	38089	27541	42834
TRINITY_DN23334_c0_g1_i1	30349	37548	39730	34289	42684	25823	653	23134	31269	531	179	2551	12196	7178	10552	4961	275	328	395
TRINITY_DN31615_c4_g1_i1	30253	35465	20219	16230	39073	139252	110582	95428	81406	66848	13353	22329	43690	55070	45942	49806	34380	18024	49050
TRINITY_DN32458_c0_g1_i1	30041	20624	11148	15171	11524	10551	99856	9447	8520	4724	34087	22171	8472	18348	84722	7048	7608	7013	8159
TRINITY_DN29619_c1_g1_i1	29908.7	29396.1	37844	24779.8	45276.1	33020.5	15106.6	22151.3	22961.5	10079.8	1719.25	2530	9693	9173.18	6903.75	4918.45	4570	7438.99	18012.3
TRINITY_DN34522_c0_g1_i2	29810	38470	40798	43747	62275	16185	8272	10369	9813	4688	1816	3193	21263	23996	28576	17170	4924	4452	4019
TRINITY_DN27759_c0_g3_i1	29751	29942.9	32289	28146	36016	54668	39596	42656.9	51000.9	19437	7430.38	12932	23621	20908	18208	12164	32999	37472	28841.3
TRINITY_DN23379_c0_g1_i1	29683	18568	16714	17926	28197	5631	4538	3305	3029	2874	427	543	14161	15089	22465	24287	3002	2711	2335
TRINITY_DN28061_c2_g2_i2	29011.4	28739.9	25666.6	28735	31228.1	25656.5	23354.8	23354.3	24065.9	16100.9	16343.8	11123	16560.9	19714.6	13923.7	12791.6	47978.6	47012.5	27393.8
TRINITY_DN32713_c0_g2_i2	28869	32866	21658	28735	28580	7301	9496	5520	5120	4755	26	20	33074	41785	57203	41041	12428	7599	4860
TRINITY_DN36017_c1_g1_i18	28518.3	34763.5	38110.6	25184.1	31983.3	27925.6	18492.8	25031.2	26563.7	11576.1	11991.5	10652.3	12997.2	16188.9	13366.3	8106.46	12200.6	15581.9	16188
TRINITY_DN29345_c0_g4_i5	28416	30244	24266	26581	39533	10727	7376	6821	6584	4885	1501	1848	22095	25018	32508	22945	13118	10161	6151
TRINITY_DN37914_c4_g1_i2	28233.3	21903	17762	17464	18206	1969	1030	1397	1412	659	468	552	3964	4260	6382	2947	951	1136	417
TRINITY_DN36917_c2_g1_i2	28209	28540.4	21444	25387.8	17164.2	4164.86	7332.67	4482.15	3950.47	3121.93	15.11	0.78	21090.6	34156.8	35562.2	23252.8	4354.22	3117.06	1542.68
TRINITY_DN26528_c1_g4_i1	28037.9	35200.2	28091.6	26715.5	39000	47034.6	33554.6	33927.2	35194.1	21817.6	43422.8	35774.8	24912.2	26813.4	27285.1	20972.8	54879	53588.2	39116.7
TRINITY_DN36763_c0_g2_i2	27954	40463	36346	41701	45722	40511	17923	33627	30091	7085	353	896	20009	24398	21854	14513	4386	4515	5153
TRINITY_DN22699_c1_g2_i1	27714.1	24428.7	19533.6	25424.2	30185	6805.07	6001.74	4127.21	4815.71	2611.82	30.9	90.26	15252.2	22604.3	24719.8	24835.2	5725.38	3871.8	2698.45
TRINITY_DN32449_c1_g1_i1	27602	15519	20420	12963	22213	22328	10364	17525	12921	11696	877	1137	5647	4319	4764	4366	2096	2414	1828
TRINITY_DN24309_c0_g1_i3	27520	28238	22308	28076	35480	10811	13930	6343	7245	8627	210	386	19354	26994	36441	27551	14651	15417	11808
TRINITY_DN23846_c0_g1_i1	27233	34407	17411	13716	25424	10450	19828	7056	2103	21772	28	2	30891	35493	49579	33283	72077	60876	89927
TRINITY_DN22319_c0_g1_i3	27183	30841	22697	26855	37461	11057	8013	7370	5870	3971	10	27	22868	24513	35593	28167	3218	2616	2774
TRINITY_DN35884_c0_g4_i1	27120	23350	23375	24544	31347	5831	3369	4524	4016	2258	741	869	11808	14513	18516	12763	1513	1502	1181
TRINITY_DN35216_c0_g6_i7	27078	24885	19871	21048	24817	30608	23673	27639	30720	13999	22853	13967	11468	13391	10467	6444	27781	29223	15109
TRINITY_DN38560_c15_g2_i1	26529.3	15492.8	6210.52	12747.2	4961.14	1058.03	19561.7	1192.78	1266.12	823.38	709.8	114	8223.28	24624.7	112142	7107.2	1769.99	1293.47	1181
TRINITY_DN23863_c0_g1_i2	26309	23326	14008	19529	23671	6413	6890	3491	3883	3486	92	69	23592	36737	43623	43181	19442	15543	9687
TRINITY_DN35086_c0_g5_i1	25970.8	1033.07	777.91	695	761.78	833.84	1100.43	630.4	618.57	380.31	2114.54	877.37	615.74	724.42	1074.65	1406.96	3948.34	1381.15	1109.8
TRINITY_DN27889_c0_g2_i5	25933	22496	20909	20853	22655	16677	13937	15885	15238	8502	12566	9746	14114	16178	13981	13105	21478	24787	13548
TRINITY_DN22564_c0_g1_i3	25803	41581	25232	32760	42111	19661	25818	13046	10756	13977	2116	3303	39967	56561	70481	54888	32232	16797	10760
TRINITY_DN35026_c0_g3_i10	25790	28784	19066	23196	23908	43149	40809	36611	34491	27053	626	83	19201	18139	15482	9491	25457	17737	12043
TRINITY_DN36228_c0_g1_i6	25787	27429.9	31142.7	19689.9	24843.6	19132	10895	18299.9	20432.3	7903	1338	1900	9533	10351.7	7651	3661	3849	5343	7819
TRINITY_DN34986_c0_g1_i1	25736	31802	32417	27161	29227	34325	654	34836	48091	318	353	3442	8495	4497	7460	2148	149	292	99
TRINITY_DN33365_c1_g1_i7	25604.8	36587.8	33468.9	33343.4	41141.7	31000	19982	27340	24895.7	12039	9820	10500	19446	25899	18656	14858	20923	23839	13552
TRINITY_DN25772_c0_g2_i4	25565	23636	13915	13114	20115	105448	96921	85319	77827	44317	4278	10572	38071	44846	31162	24934	166803	114213	191368
TRINITY_DN28956_c1_g4_i1	25187.8	29138.6	23868.4	27125.4	37941.5	11535.3	7652.03	8560.02	7851.93	4174.04	1381.07	1479	22366	24988	33581	28781	5256	4513.01	3111
TRINITY_DN35637_c0_g1_i4	25057	22251	14206	19871	14065	6248	9053	7164.12	6980	5234	649.99	803	23251	25989	33993	18512	14765	11585	6764
TRINITY_DN27850_c3_g2_i2	24995.9	22196.8	14657.3	18797.5	16079.5	7454.47	10413.8	7121.97	6802.02	6661.57	7.04	1	25981.6	35312.9	41686.9	31367.2	16130.8	11385.3	8711.24
TRINITY_DN33440_c1_g3_i7	24921	33255	23864	31749	47030	11309	10068	6664	6927	4836	723	970	28817	44522	55874	61541	8690	6708	4631
TRINITY_DN31671_c3_g4_i1	24839	24654	21783	21579	31307	6055	3457	4655	4538	3027	163	244	12691	15448	20626	15554	1772	1110	1402
TRINITY_DN36174_c0_g3_i1	24820	22247	18329	21304	26303	7187	5304	5589	4960	3528	1144	1591	16583	19631	25966	15568	6538	5291	3215
TRINITY_DN25364_c0_g3_i2	24663	26167	23411	25375	22603	19604	16072	21226	19931	8734	6125	7290	11960	16476	11451	6998	14218	16401	9991
TRINITY_DN32191_c0_g1_i4	24568	37519	25913	21491	28934	31041	20953	26357	20000	19859	33856	29588	18408	22434	32101	19275	34183	32286	23151
TRINITY_DN35274_c0_g1_i3	24563	35719	22003	30549	21493	8679	11975	10489	10154	6456	259	809	28817	35901	48876	22966	7795	7073	3987
TRINITY_DN35888_c1_g2_i2	24516	33062	32082	33877	40432	25312	14875	19949	20178.8	9463	4867	7308	16599	20560	18012	12861	10487	11713	9059
TRINITY_DN31145_c0_g2_i1	24500	36133	33693	30651	48024	11747	8915	7209	7180	6831	1270	1381	21631	30949	35012	26766	6633	4654	4123
TRINITY_DN27492_c2_g1_i1	24289	28344	22103	25091	39744	10379	7518	6616	6117	4525	941	1602	21777	24310	34381	23530	4627	3716	2950
TRINITY_DN23744_c0_g1_i1	24268	26996	27416	28279	40902	7810	5640	5512	4450	3348	454	670	15512	18301	25183	21228	1474	1323	1557
TRINITY_DN38438_c1_g2_i1	24234	9576	5274	7843	5708	1092	4878	722	742	502	1137	89	4635	10332	35872	7706	1306	663	1063
TRINITY_DN28789_c0_g1_i3	24107.2	31039.3	17332.2	17880	25118.7	42518.6	61268.8	35613.9	31375.4	22002.9	22856.4	22057.2	22107.8	34212.4	26258.2	21388.2	102724	123060	57083.9
TRINITY_DN37831_c1_g3_i12	24056	37662.2	32075	33829.9	43403	13534.1	11544	9093	9478.08	7212.75	8341	9552	24836.1	30923	44675.5	25850	18513	14670	8374
TRINITY_DN31467_c3_g1_i25	24017	30869	15283	25432	28776	6003	6268	3547	2763	2692	137	42	10221	13137	19293	13042	1434	805	684
TRINITY_DN25961_c0_g2_i1	23888	21184	21354	21939	21357	16404	11478	15319	14723	6007	3811	5676	12293	13972	10448	8351	12124	14194	8409
TRINITY_DN23727_c1_g1_i1	23694	29972	15840	14339	13791	33701	24360	44182	42272	19355	686	2534	24706	27162	22889	12275	18879	19049	31092
TRINITY_DN38189_c1_g1_i1	23670.2	14774.7	12002.8	13770.1	8925.59	2016.73	2651.52	1675.72	1596.1	1238.38	9.04	0	18132.7	21799.9	35151.1	20841.6	1897.98	579.5	675.61
TRINITY_DN32012_c1_g4_i4	23368	20763	19583	22711	26170	3580	2371	3237	2409	1585	98	80	11278	12318	16837	10585	957	607	598
TRINITY_DN28332_c0_g1_i3	23286.4	24486.5	28452.7	17851	16961.7	15103.2	11022.9	19778.6	19644.3	7343.75	1727.54	1789.66	8831.81	8826.98	5744.66	2814.54	4981.38	5585.13	7661.9
TRINITY_DN30048_c1_g1_i2	23281	23939	28830	23720	28295	9619	3097	8582	8800	2394	8551	5043	7600	4459	9130	4435	1509	1275	1213
TRINITY_DN26626_c0_g1_i5	23244.9	23061.9	20200.9	21862.6	24685.8	7673.26	5170	6917.5	5860.02	2467.38	3540.36	4212	18580.6	19339.6	24651.3	17078	11091.8	10471.4	8146
TRINITY_DN38145_c1_g1_i2	22433.4	34693.9	24632.3	29500.9	60494.9	55551.7	62869.6	43933.9	48290.8	23064.5	12	0	32328.7	35161.3	35297.8	30942	4029.5	8723.34	44144.1
TRINITY_DN37458_c3_g2_i9	22275	18874	16201	16678	20432	5176	5249	4286	4003	2830	521	588	15915	17429	23273	20378	2752	2198	1938
TRINITY_DN29941_c0_g2_i1	22273	23735	17953	16961	33398	56941	62090	35685	29546	33366	13292	33920	19538	23532	21277	18795	44951	44749	65266
TRINITY_DN32691_c0_g3_i1	22241	18637	15568	17781	19575	3260	2516	2324	2112	1680	561	848	13070	12996	18082	11063	2704	2318	1219
TRINITY_DN37715_c1_g1_i10	22144.9	31750	24091.3	35625.1	52158.1	15814.2	13393.9	11246.5	13070.8	9287	2544.52	2232.29	16307.4	14432.9	16129.8	17878.1	27082.1	20271	18939
TRINITY_DN36201_c0_g1_i7	22130.5	17226.9	14087.2	14067.5	24778.3	7746.12	16788.8	4620.5	5912.04	12492.2	5501	5386.16	14394.9	16421.3	30366.3	17329.1	11292.2	11289.6	10929
TRINITY_DN24842_c0_g1_i3	21953	37931	34947	38073	51095	12330	8645	8385	7387	5170	689	989	16020	29799	32136	22685	4906	2974	2981
TRINITY_DN30866_c3_g2_i2	21924	22776	19994	22675	28052	6724	4669	4895	4227	2848	641	982	16596	23866	27459	18582	3086	2689	2241
TRINITY_DN28350_c0_g1_i2	21780	16744	15745	16103	12792	2887	2919	3243	2721	2087	1058	1105	10194	12357	16256	7133	3348	2653	1268
TRINITY_DN26973_c0_g1_i2	21777	17973	14862	10347	12332	25153	67667	20783	19353	24736	8964	17318	19898	28857	26074	19132	196089	171221	126187
TRINITY_DN37761_c1_g2_i11	21723	50704	48898	37383	63154	31640	9506	20907	22716	6049	5844	6457	17394	14773	21426	10482	6288	5338	4358
TRINITY_DN26368_c0_g1_i12	21633	33333	28046	30013	39022	14178	87518	10408	8921	39083	67891.6	191749	25219	15624	14467	17378	27190	53684	55368.4
TRINITY_DN29495_c2_g2_i5	21520.1	34576.7	20991.5	23410.4	32488	13168	12399.6	8662.06	3634.33	15756.9	276	107	24451.5	27238.9	37613.6	22948	2540	2415	9629
TRINITY_DN32700_c3_g1_i1	21468	27146	15241	18020	27457	10033	10319	5669	5228	6341	394	496	30237	42537	52530	41253	12997	7575	6178
TRINITY_DN31795_c0_g1_i6	21311	29157	26128	28643	30440	32356	26633	28159	29242	14110	12036	13037	15565	20951	16889	12004	25188	29833	18800
TRINITY_DN27457_c0_g1_i1	21300	29203	36619	25470	54727	27581	18489	19183	17703	7045	3237	6883	9032	7743	6674	4287	7855	6448	6756
TRINITY_DN35993_c0_g1_i1	21277	10848.7	7748.52	8021.76	7569.16	2149.26	5568.01	1621.18	2026.61	3622.49	24	32.43	7501.45	9827.95	14990.1	10867.7	3867.82	4222.02	2652.68
TRINITY_DN38287_c0_g1_i5	20994	19457	17354	17330	17136	23129	15870	24035	23267	8529	6989	7890	13421	14352	11338	6818	20616	20055	10749
TRINITY_DN36975_c1_g1_i2	20762	30242	27631	28114	48516	45264	22343	31714	24240	12839	497	1651	14200	11652	15113	9935.99	475	1196	1080
TRINITY_DN38146_c1_g1_i5	20657	23339	13927	17770.5	21445	7275.23	7429	4609	3919.34	3809	380.09	661.98	19099	26423.8	35285.8	20662.7	10454.6	9355.45	5720.61
TRINITY_DN34217_c0_g4_i1	20621	22543	18482	21016	14487	12729	12307	16174	16782	9648	4810	5955	13400	17943	13267	9579	17071	22856	10281
TRINITY_DN31952_c8_g1_i1	20589	25127	17102	20392	21977	20874	10973	17227	13968	5769	8	559	15374	9695	7993	2151	730	4869	3747
TRINITY_DN29084_c0_g3_i3	20566	16837	12269	14012	13519	18053	16198	18515	19866	8823	4407	5411	15313	20708	17097	10940	47873	56682	19340
TRINITY_DN33919_c1_g1_i1	20531	23226	20463	21730	27243	16026	7344	13439	14605	4255	3184	3338	10967	10787	11134	9270	10292	8699	6479
TRINITY_DN33788_c1_g2_i1	20514	19319	17324	18668	15699	13267	10936	16276	15591	7654	3089	2730	10640	14044	9481	6780	10872	12687	7403
TRINITY_DN28810_c1_g1_i7	20396	11421	11367	12129	13319	24055	10613	24247	27453	3866	113	206	22129	18148	15238.2	9930	10437	14743	4541
TRINITY_DN26477_c2_g1_i1	20236.9	13377.1	10096.5	11207.8	11816.9	14954.4	19745.3	12344.6	14155.9	8905.67	26839.4	40660	9428.73	12375.4	13145.2	7919.78	33476.4	35768.8	20263.3
TRINITY_DN37050_c2_g5_i1	20236	25309	19558	27300	24223	45788	39891	37826	32188	17488	18100.8	24674	22169	21875	14931	9575	19514	20695	25526.5
TRINITY_DN32621_c0_g1_i1	20234	15807.8	9316.41	9136.39	4700.21	2170.11	6574.99	4051.81	2816.94	2914.74	0	0	0	0	0	4.18	0	0	0
TRINITY_DN38584_c7_g1_i3	20074	25995	17650	20060	42992	38432	20060	23017	21375	11253	4298	2063.01	12350.7	15281.5	17076.4	15499.7	10155.7	9053.05	11841.4
TRINITY_DN31902_c0_g2_i5	20071.3	14739.7	13048.4	15610	7392.89	6878.75	9428.34	13099	10077	4670.85	1207.29	1404.74	7408.84	9867.65	6569.37	3042.36	8382.08	10230.6	4180.75
TRINITY_DN38516_c1_g1_i7	20051.7	21497	18620	18914	17995	3368	2472	2699	2553	1366	51	73	3923	4728	5744	2525	239	309	255
TRINITY_DN29409_c0_g2_i2	19927	10466	6568	8188	4821	1496	3135	1373	1711	1106	344	72	6718	14393	17978	5058	1618	615	1206
TRINITY_DN28028_c0_g1_i1	19626	16713	11572	11560	25083	60661	56746	40268	36595	23753	23809	26260	19461	20964	18887	18944	69469	56213	69848
TRINITY_DN37895_c2_g1_i11	19623.1	21356.4	11753.6	14692	14679.6	21279.6	16713.5	17839.5	16462.7	9923.18	980	1096	13954.7	18948.4	19152.2	12306.7	29556.2	21513.3	14688
TRINITY_DN33718_c0_g7_i1	19510	8496	8556	7860	7400	4632	4817	6268	6727	2976	7029	4644	4905	5848	4969	3265.95	3250	1913	3382
TRINITY_DN32497_c0_g1_i1	19413.2	8656.8	4913.15	7644.67	2524.17	785.71	2331.13	1418.14	1243.13	953.12	4.77	0	7814.18	11368.9	17329.3	3001.96	3806.46	2710.83	267.63
TRINITY_DN29989_c1_g1_i1	19347.9	12632.9	9368.37	9952.95	6678.36	1900.59	6730.79	2166.26	2908.74	4489.12	23	0	2.76	4.97	4.77	2.96	1.92	2.93	0.97
TRINITY_DN12865_c0_g1_i1	19280	35736.8	25628.1	27218.5	51145.6	59346.3	62580.4	46605.9	49909.3	24299.6	5.01	1	29943.1	31347.6	36056.9	25326.9	5343.74	9618.72	37256.5
TRINITY_DN28956_c1_g3_i1	19115	21586	18665	21911.3	26471	6689	4632	5541.17	4848.12	2793	469.28	543	12549	15825	20388	15814	2929	2936.99	1954
TRINITY_DN28186_c3_g3_i1	19035	13937	10559	11846	12667	3361	3056	2975	3214	2061	97	109	8941	11230	13761	10501	2298	2013	1263
TRINITY_DN24137_c1_g1_i2	18916.4	26920.8	20245.2	15004.4	25513.7	73195.6	52263.4	56455.4	58650.8	39652	17980	12673	34031.7	33922.2	30496.4	17484	131573	135080	83951.8
TRINITY_DN36188_c1_g1_i8	18864	25572	22324	20451	24580	9620	43687	9084	8971	18467	20388	63797	7245	14439	13681	13213	25173	47721	26426
TRINITY_DN24088_c0_g2_i2	18855	16313	13999	16156	20390	3852	2902	2722	2578	1823	333	607	12920	13824	18956	13265	2507	1837	1415
TRINITY_DN26595_c0_g2_i1	18800.2	25108.7	26616.9	21483.7	37082.5	23368.7	2287	12784.7	6259.26	1958	1301.06	7079.85	4608.7	4071	4552.05	5365.9	21	80.64	240.63
TRINITY_DN32381_c0_g2_i3	18798.5	26545.2	21994.5	24341.1	43823	45300	49441.2	29487.1	27047	18999.4	543.23	121.41	17880.7	28248.7	31018.4	32615.2	27299.3	24132.5	31753.5
TRINITY_DN38384_c2_g1_i2	18775.1	22217.3	14474.5	16789.2	19500.7	42828.5	28804	34098.8	32650.6	14239.2	10211.8	12058	18101.8	19429.3	18369.9	12051.6	37381.5	36159.3	23310.3
TRINITY_DN26527_c2_g1_i1	18729	18190	14660	17898	26523	7036	4311	4152	3520	2725	1021	1268	12639	14067	18295	12397	3466	2495	1977
TRINITY_DN37494_c1_g1_i10	18661.1	32520.7	16535.6	20811.5	18819	44206.8	34011.3	42486.9	33820.2	16625.7	138.34	218.12	28595.9	21628.1	8554.24	2010.69	24649.4	37727	28608.1
TRINITY_DN26916_c1_g1_i2	18649	14043	9956	11244	15831	23859	34723	18002	15911	8857	15437	11325	6206	9788	9488	9017	31278	22144	19577
TRINITY_DN30021_c1_g2_i4	18499	23772	14449	20739.5	26246	40982	45642.9	28258.8	26013.8	25143.9	3937.83	5229	13772	19162.6	18744.5	16158	48033	51504	33254
TRINITY_DN33521_c0_g2_i3	18473	44780	31480	29756	40343	128235	88446	117620	120140	35740	2057	2904	28741	32796	28413	13548	26941	20997	22695
TRINITY_DN35662_c1_g1_i5	18397	21898	18987	22552	19596	15100	11529	17230	12724	6033	2964	3956	9046.01	12558	8824	5707	7653	8247	5089
TRINITY_DN34929_c1_g2_i2	18382.8	16512.2	14730.5	16781.2	17474.7	17255.2	14444.3	15043	15595	7457.37	11612	11881.5	11431	15061.8	13443.3	11078.9	31951.7	30805.3	14878.1
TRINITY_DN31566_c0_g1_i2	18345	14818	13047	13921	17819	14122	10063	11332.9	12520.1	6287	19141	19357	8817	11464.9	8551.93	7944	17885	17878	13718
TRINITY_DN32247_c4_g5_i5	18285	17295	13393	14160	17317	16072	23252	12816	13177	14805	555	770	16114	16780	23268	16106	21777	20956	19600
TRINITY_DN31307_c1_g1_i8	18256	15569	9130	12277	12257	4015	3914	3131	3271	2498	1901	1900	12101	13255	17916	13075	7822	6178	3716
TRINITY_DN35894_c1_g3_i1	18177.9	17459.6	16580.8	17810.3	25264.4	23644.5	36589.7	16056	18495.6	18253.5	20200.6	19527.6	11554.7	14241.4	18730.2	19023.5	23875.3	23164	24394.8
TRINITY_DN34621_c0_g1_i12	18165	39492.7	43793.8	42185.2	83406.4	96696.8	55979.7	69856.1	53354.1	25188.9	24471.4	42453.8	11007.7	14546.6	16872	10087.6	5431.59	4748.58	7809.52
TRINITY_DN38009_c0_g3_i1	18114.4	4293	2731	3640	1114.2	263	345	539	289	144	418	118	1867	3257.27	3349	1444	362	106	370
TRINITY_DN26828_c1_g2_i3	17830	15596	12891	15124	15983	19161	44946	15180	16227	16506	12242	18507	11625	15493	18327	12588	40793	45967	29573
TRINITY_DN34877_c1_g2_i1	17790.1	24113.6	22509.3	25410	44403.1	32158.8	16134.1	20031.2	16606.5	10046.7	3114.01	7232.55	13028.9	17120.3	12669.5	14533.3	6886.25	8302.35	10985.9
TRINITY_DN31693_c0_g1_i4	17764	18719	15723	16043	31147	8617	4686	4807	5080	2962	704	756	17287	21592	27953	30653	2260	1674	2030
TRINITY_DN33838_c0_g5_i1	17749.7	21417.6	21440.2	22031.9	38935.4	7591.17	4064.02	3788.57	3627.26	2653.85	754.79	1027	11412.7	13000.9	17101.4	13963.4	2435.88	2299.29	2200.71
TRINITY_DN36818_c1_g1_i1	17700	40145	57062	15985	38633	67530	37150	52533	38894	51039	13615	8947	65659	95310.8	75585.4	59125	92878	67676	36155
TRINITY_DN37282_c2_g3_i4	17685	15449	11148	10194	14418	35092	48134	29016	32654	26003	52750	30408	15881	17483	15732	11920	112254	103275	59662
TRINITY_DN28233_c3_g1_i6	17676	14674	9511	10832	9990	17218	24783	19464	22980	14524	50933	27761	11207	10542	9131	6152	72841	69112	26854
TRINITY_DN31456_c2_g1_i1	17655	19195	17194	19780	18975	13398	7870	12494	10527	4590	4696	5719	8359	11200	8087	5363	7606	9767	4575
TRINITY_DN31720_c0_g1_i1	17655	32938	20547	23438	38795	55981	68537	30871	25448	28016	61537	124101	24742	32361	28561	35042	49403	86784	95238
TRINITY_DN26475_c0_g3_i2	17613	40194	33046	26356	40733	42199.1	101919	28098	23583	47370	87288	237824	52696	51668	43421	48928	49541	73253	114211
TRINITY_DN36808_c4_g1_i1	17399	38007	24053	26488	48225	61401	29341	34923	36656	21140	7275	10137	22649	34228	34046	32841	26193	26224	25077
TRINITY_DN31299_c0_g3_i1	17268	15054	11860	12251	13020	14145	14896	13427	11641	8032	3971	8251	14251	16548	16632	14952	36217	32581	25138
TRINITY_DN32148_c2_g3_i1	17257	21489	10502	13455	17986	14161	5087	9792	4558	3795	2443	2713	9333	10207	11354	6739	762	670	2676
TRINITY_DN28200_c1_g4_i2	17100	11225	9416	9747	8122	9117	10672	10253	11396	6789	8206	6153	5996	6964	5611	3702	15285	18668	7625
TRINITY_DN37543_c1_g1_i6	17084.2	28932.5	27536.5	28780.4	29106.2	12897.2	58598.8	12589.3	11790.4	30806.2	79117.6	222563	66944.3	44325.1	31384.5	37364.7	46820.5	85689.8	96710.6
TRINITY_DN38332_c2_g1_i4	17015	20044	17407	19737	26841	6043	4538	4526	3858	2871	628	887	13353	15130	18836	11637	3943	3580	2306
TRINITY_DN35173_c1_g4_i11	16930	15435	11863	11719	20232	27510	28381	19325	18025	10537	9890	20857	8174	10630	11706	10084	16492	13412	16327
TRINITY_DN25404_c2_g3_i1	16908	24060	19461	15386	15755	3498	1035	4235	3414	1235	167	417	13175	19943	18811	12458	6605	165	268
TRINITY_DN31816_c1_g4_i3	16884	21886	18737	17869	24596	31680	27404	23442	28821	16323	27527	27772	14678	17447	21116	14409	30887	25805	14444
TRINITY_DN37330_c1_g3_i9	16882	7963	5571	6502	2619	914	3637	1224	1037	700	538	149	4981	6429	14906	3439	1356	691	736
TRINITY_DN35762_c1_g1_i1	16878.1	10343.3	8618.64	10730.4	11245.8	4474.32	9357.31	2569.34	3899.02	5687.15	16.37	8.77	7921.3	11102.6	16179.4	13294.2	4944.99	5480.01	5986.89
TRINITY_DN33164_c1_g1_i5	16788	17585	14742	16969	12946	10270	7631	11491	11816	5047	3019	4079	9736	11688	8831	5211	8958	10858	5237
TRINITY_DN31252_c0_g3_i11	16757.4	12398	13687.6	10119.6	11906.1	8663.31	5974.38	8026.98	8592.75	3238	1442	1217	4319.87	4438.42	3547.87	2131.95	2079.07	3145	3179.12
TRINITY_DN31361_c1_g1_i2	16753	17021	15094	16072	18102	15699	11820	12725	13193	7222	5713	3916	7961	10693	8188	7248	8093	10276	7009
TRINITY_DN36692_c1_g1_i1	16752	13092	10080	12074	14559	13471	7659	9947	9751	5317	4196	4011	8539	9952	7204	8267	12585	15103	9479
TRINITY_DN28941_c0_g2_i7	16740	14394	9562	12416	12847	3687	2883	2593	2767	1805	15	7	12443	14342	19669	12894	2092	1343	994
TRINITY_DN34293_c0_g4_i6	16698	17211.5	14390.7	15620.9	20192.5	19289	13391.7	15381	11571.2	8026	5030	7887.69	8398.23	10880	9435.6	7001.99	11193	11222.3	10623.9
TRINITY_DN33884_c2_g3_i1	16675	22494.8	13592.9	17807.7	16003.6	13718.9	12067	14337.8	11776.9	6970.99	52	4842.99	15002	9121.99	10614	3171.97	81	2194	938
TRINITY_DN33407_c0_g2_i3	16597	18324	13172	15589	18027	5517	4643	4032	3774	2879	1393	1227	16860	19422	25935	15940	6704	6311	3231
TRINITY_DN29822_c0_g1_i2	16595	16932	11635	15661	22120	5305	6638	3018	2900	3052	16	105	11206	14182	18352	16450	4910	3916	2696
TRINITY_DN27328_c0_g1_i1	16521	19388	16962	18640	17561	3387	2759	3517	3382	2147	375	404	9898	12570	16297	8681	2442	1760	1263
TRINITY_DN36001_c0_g2_i4	16372	11880	15766	12824	16948	2321	2301	1266	1002	717	19052	5566	6153	13253	16434	19033	4497	2775	2982
TRINITY_DN27964_c0_g3_i5	16350	23826	18089	14636	17561	15331	9847	16444	12089	8452	26564	23893	14429	17721	18055	9883	31911	34426	20319
TRINITY_DN32512_c1_g3_i2	16344	26475	16331	15660	25332	82357	83675	66914	66578	62292	23975	37413	30603	28478	24012	22195	78746	74822	54289
TRINITY_DN31012_c0_g1_i1	16256	22733.6	18767.8	19838.5	33071.5	17308.1	13393.1	10887	9614.19	5390	1401	2601	13471.5	22108.6	22506.3	24129	6753	7233.01	7490.15
TRINITY_DN37320_c2_g2_i3	16223.3	8374.91	5660.81	6672.63	8384.58	1780.07	1552.38	863.36	900.26	828.33	4	0	10507.1	12032.6	16246.8	18846.8	1763.96	540.78	658.14
TRINITY_DN34988_c1_g2_i2	16170	14150	5691	9251	5460	441	210	199	54	37	31	3	24127	37475	48893.5	40005.6	1061	110	131
TRINITY_DN37088_c2_g1_i6	16162	26738	21238	25099	33853	18260	16909	8376	9419	8641	1165	4408	14957	20379	31124	21891	12589	12649	11434
TRINITY_DN37963_c1_g3_i3	16158	25829	15292	22717	20867	5154	5922	4990	4515	3093	152	314	22630	30790	42905	25509	16489	5914	4090
TRINITY_DN36823_c1_g2_i3	16150	10604	6423	8194	6911	19545	32623	19360	23171	14738	4440	3467	8816	9011	8790	5504	51873	48191	19921
TRINITY_DN32243_c1_g5_i1	16148.7	10264.5	9296.51	9793.1	8842.58	7248.56	6498.42	8059.15	7882.23	3830.1	3022.86	2586.9	6252.83	7229.65	4922.79	4093.08	6357.1	9294.74	4743.45
TRINITY_DN31475_c1_g1_i2	16146	9792.82	6134.61	6749.75	8040.58	5329.61	10238.7	3857.91	1266.91	14622.5	11	0	13996	15985.2	17935.5	13227.6	23118.9	13705.8	28619.3
TRINITY_DN26876_c1_g2_i1	16139	16019	14631	12260	13952	3500	26464	3043	3368	11137	24711	71846	6137	6483	8688	6793	12005	21847	17511
TRINITY_DN30394_c0_g1_i9	16128	19324	16855	17193	17489	28807	19726	24776	20812	11974	9981	10583	13825	14699	13029	6768	11691	12284	12385
TRINITY_DN33159_c3_g1_i5	16123	13144	8077	8527	11182	4588	6092	2959	1310	7149	11	12	14915	17674	26618	18007	515	510	2260
TRINITY_DN33020_c3_g1_i20	16018	16370	12386	18370	14185	20982	16722	20458	21676	6867	10902	9654	13904	17972	13892	10435	42027	33991	16645
TRINITY_DN33344_c0_g1_i5	15900	20561	15124	16027	16840	22747	24176	21424	19625	17242	7748	5314	19000	29802	26761	33437	22569	19163	15393
TRINITY_DN28348_c4_g1_i2	15892	25026.8	15474.9	19622.9	38628	92416.2	78782.7	51176.4	50569.6	14981.7	911.79	1863	15789.9	40271.9	35575	57584.3	34416.8	49549.3	35359.9
TRINITY_DN35568_c2_g1_i3	15883	13020	10275	12042	12236	918	1166	739	579	743	3	8	10850	12956	16739	9322	1367	1596	839
TRINITY_DN26282_c1_g1_i1	15830.7	12105.4	11322.1	11244.8	8120.39	7073.14	7334.26	8335.56	8585.74	5276.23	4659.96	3531.41	8400.43	10037.2	7961.1	5292.7	11484.3	14813.2	7650.91
TRINITY_DN25663_c0_g2_i2	15759	16215	12691	14157.2	14200.3	12865	10130	12050	12204	5051	2909	4170	13266	15444	17431	10146	10711	12268	4816
TRINITY_DN33997_c0_g1_i2	15669	26502	20318	22953	25662	26606	18079	18053	16317	9193	896	566	6934	7364	10737	5389	23603	23273	12817
TRINITY_DN34203_c0_g1_i1	15602	26775	27831	26574	40184	3798	1312	2384	2114	1128	507	847	17932	23827	30860	21329	1583	1098	931
TRINITY_DN25012_c0_g1_i2	15507	18692	16302	13631	13222	8838	13180	9785	10293	4966	1305	3976	13710	11179	19163	10091	4400	3609	4095
TRINITY_DN28752_c0_g2_i1	15348	22130	13697	15229	21816	25136	32567	20164	20634	17491	7012	9495	12231	14814	16978	12338	25032	27747	24397
TRINITY_DN24462_c0_g1_i3	15319	16943	13662	14723	17071	4526	3690	3512	3086	2416	556	967	14568	16287	23437	15811	4155	3256	2495
TRINITY_DN38147_c0_g2_i8	15299	21308	16454	16237	19580	16639.3	24628.2	13927	14742	16619	16279	10483	11810	14899.5	17928	12894	29469	25836.1	16146.7
TRINITY_DN25653_c0_g1_i3	15264	16893	11843	10665	18512	1673	965	616	320	1354	6	46	12229	16108	17892	11989	3064	3297	8762
TRINITY_DN31441_c0_g1_i16	15248	14154.6	16625	12457.6	14043	9725	7467.59	8257.51	8113.4	3931	1609	1965	4567	5041.65	4298	2624	3177	3900	2995
TRINITY_DN35125_c2_g2_i3	15230.4	7260.5	5646.16	5150.81	3858.82	1221.93	5500.79	1506.01	1794.77	5091.59	112	190	5052.13	6251.47	10948.1	3988.24	4264.47	4312.84	2332.41
TRINITY_DN36131_c5_g2_i5	15150	13767	12774	13431	11826	9718	8425	10347	10818	4902	7909	8655	8242	10598	8519	5120	14734	16130	7996
TRINITY_DN28114_c0_g1_i7	15128.4	9986.72	9851.17	9298	8712	15417.2	23063.9	14516.3	17805.5	12405.7	19278	27040	11937	12631	14378	7229	53557	57186.6	24826.1
TRINITY_DN27459_c2_g1_i5	15098	11351	10648	10899	18949	14262	7682	8695	9586	4339	6147	5171	4718	5656	5100	4320	8535	9615	6659
TRINITY_DN36771_c3_g4_i2	15096.9	13928	12333	12231.6	10301.9	9364.34	9332.53	11349.7	11389.6	6762.18	23732	4481.35	7290.97	8742.3	6024.56	4668.07	7034.68	8283.09	4913.23
TRINITY_DN24213_c0_g1_i1	15084	13352	10464	12076	17287	7856	4736	6092	5113	2581	1218	2437	8972	10510	13258	11159	2301	2012	2356
TRINITY_DN38150_c2_g2_i1	15080	16074	13072	10791	19034	21514	21465	12288	12070	17807	14433	20503	16185	18595	25249.9	20223	28132	29538	22991
TRINITY_DN27825_c0_g4_i1	15043	20777	11510	11484	23233	10545	9291	5402	1983	11501	52	29	23807	23779	30321	26907	5078	3958	9979
TRINITY_DN32310_c0_g2_i2	15005	20510	15076	21071	18017	13333	5052	13977	9967	2682	36	3859	11042	7261	5331	1695	442	3157	1862
TRINITY_DN29463_c0_g1_i3	14998.6	16993	14112	15222	11546.5	11093	9029	13847.7	13405.9	6560.75	11311	8728.02	9068.64	10044.3	7861	5269	9895	11229.5	6610
TRINITY_DN25346_c0_g2_i2	14981	11571	10033	11220	12682	1855	1632	1242	1431	1174	552	818	9551	9266	14829	9504	2229	1844	1086
TRINITY_DN23031_c0_g1_i1	14946	11834	8688	9870	17865	6115	7235	3467	4011	5554	456	504	8081	11470	15147	13159	4665	4630	4449
TRINITY_DN22879_c0_g1_i2	14919	16204	12164	14042	17202	9705	9514	10073	7482	4485	7822	11589	9654	11342	13556	10796	23034	19655	7274
TRINITY_DN30705_c0_g1_i1	14881.5	7008.98	4382.12	4907.95	4607.96	1324.81	3347.47	981.44	1788.69	2427.56	24.8	42.52	8085.01	9192.88	17484.9	9706.39	5948.03	5953.47	2568.29
TRINITY_DN35867_c0_g1_i7	14754	16036	13973	13990	16092	19460	15755	14009	13267	8039	12597	7672	6793	7583	8045	5375	13513	13879	10365
TRINITY_DN31491_c0_g2_i1	14719.1	18323.1	12320.6	11550	19819.5	10357.7	9065.15	4821.99	1090.15	9887.79	4	0	16615.7	27681.9	22532.9	19952.1	270.65	450.8	3169.27
TRINITY_DN37031_c0_g1_i5	14694.1	11808.3	8543.62	8739.66	10504.1	10770.5	8541.07	8699.31	10050.1	5342.53	4.29	0	5413.3	6338.24	8705.98	8595.55	6659.05	6974.79	4853.36
TRINITY_DN38530_c3_g6_i1	14616.5	21103.2	13864.7	17707.7	28794.7	6226.98	6161.16	3362.71	4097.2	3211.48	46	55	21523.3	28757.1	41325.1	42368	6547.04	4495.15	5423.51
TRINITY_DN22947_c0_g2_i1	14609	13987	7947	10485	7874	26112	29067	36391	31569	10941	10	7	8138	7836	5065	2145	10465	12142	10727
TRINITY_DN32242_c2_g1_i5	14599	16807	13749	12196	13632	45379	65940	44065	54178	34815	10941	11121	15101	13374	13773	7750	118433	121190	49203
TRINITY_DN38045_c1_g1_i7	14508.9	16589.2	10664	12395.7	12408	29276.8	23429.5	29290.9	24264.6	11480.5	5239.83	6514	11175	12354.2	10641	7045.45	17590	21248.9	15840
TRINITY_DN28879_c0_g2_i6	14458	9741	4782	8500	6024	5440	6578	5563	7935	2799	2953	482	9951	14086	13604	14015	10198	7122	3143
TRINITY_DN36854_c1_g2_i2	14448	18191	13706	15418	17983	10037	15490	6830	7053	9727	2342	4132	19221	25465	30356	22678	27185	25832	13004
TRINITY_DN29046_c0_g1_i2	14243.2	13849.5	8759.1	11395.2	10562.1	4844	5126.35	4091	4071	2703	1397.63	3203	12740	14820	18875	11351	7358.98	7699.97	3553
TRINITY_DN38558_c1_g1_i7	14215	22351.8	20144	16659	25613	25439	56559.8	16789.9	14837	21704	36990	89261.4	26861	31004.9	24072.5	23131.4	48933.2	67623.1	55570.7
TRINITY_DN37454_c1_g4_i2	14163.8	27777.5	24228.2	24677.8	29657.7	8825.02	1586.11	8053.92	8442.67	1813.91	545.79	745.5	13354.3	10405.2	10904.1	8438.03	1882.11	901.85	1077.82
TRINITY_DN37336_c0_g2_i3	14151	19756	10315	16938	19568	5107	6470	2940	3252	3516	45	66	17608	23258	31907	25865	10774	6105	5171
TRINITY_DN31972_c0_g3_i4	14129	17733	12914	14397	13138	30318	16596	31366	27895	7584	2207	1634	13804	14189	8585	5187	9278	11135	7331
TRINITY_DN27958_c3_g3_i3	13949.2	10781.3	11701.6	9246.52	8806.43	6380.67	5790.46	7119.68	6204.43	2487.79	1423.68	1057.62	3525.13	3684.11	2796.38	1604.89	2619.14	3555.17	3071.67
TRINITY_DN34610_c1_g1_i6	13885	12533	11390	12687	13689	3486	2672	2368	1992	1743	2119	1595	11526	12779	18555	10078	3323	2698	2550
TRINITY_DN26891_c0_g1_i5	13876	13242	10658	11274	8945	6591	6918	8994	9083	4674	5728	5789	7983	8084	7738	3868	8920	9626	4837
TRINITY_DN29409_c0_g8_i1	13859	3358	2013	2832	1703	374	671	447	505	244	119	30	2107	3589	4576	1104	474	133	234
TRINITY_DN35917_c0_g1_i1	13774	14769.6	9980	11307	13587.4	24447.5	18307	23051	18019	9891	7944	9361.98	9885	10645	9976.02	7058	22684	19914	16852
TRINITY_DN29152_c0_g1_i6	13765	13085	8086	9619	7442	13871	18445	17962	17079	9604	10364	9746	9999	11002	9857	4452	39289	39979	16567
TRINITY_DN29958_c1_g1_i1	13761	15134	12165	10753	12138	9838	20212	7437	7872	9752	36009	49466	24178	24010	19457	18523	27190	39729	31412
TRINITY_DN34571_c0_g5_i3	13755	13287	7755	10268	6549	1618	3162	2524	2111	1898	249	741	7162	11332	15096	8549	4237	3962	2761
TRINITY_DN33233_c1_g1_i1	13716	20903	18689	21549	26983	9205	9748	6891	6266	4381	2442	3530	10472	14980	17809	11162	8000	7010	4492
TRINITY_DN32693_c0_g4_i1	13690	11121	10985	8507	16961	9805	5428	5068	1094	4764	8183	11639	5033	5669	3807	2244	11928	9497	18550
TRINITY_DN32558_c0_g1_i3	13677.5	16308	14841	16100	16955	13968	8673.84	11271	12185	5568	4196	4872.85	7748.9	10121.1	8420.8	5281.97	8894.28	10641.9	5760.88
TRINITY_DN33653_c0_g1_i3	13604	22738	15693	14843	13284	13913	35299	15614	12168	20178	46914	37659	11047	9588	11906	8119	54578	57079	31282
TRINITY_DN26929_c0_g3_i1	13596	11267	8815	10449	14568	4097	2936	2430	2605	2214	3411	2886	7585	8609	11946	9214	4273	3412	2482
TRINITY_DN28874_c0_g1_i13	13546	16278	11778	13738	16915	8222	12444	5737	7175	5046	2611	3495	13761	30041	28200	28736	32955	31668	12424
TRINITY_DN26938_c0_g1_i3	13513	12310	9141	10853	11750	18231	19898	14543	14477	11356	51302	53256	9903	11582	14518	9126	75152	61373	31003
TRINITY_DN30869_c0_g3_i1	13511	28377	18132	20559	28535	96203	71220	88094	82365	39946	607	2184	31156	27324	18629	13926	9406	11387	29118
TRINITY_DN1416_c0_g1_i1	13505	10086	7262	10946	10078	1328	71	938	868	83	226	961	2199	2887	7147	3325	13	16	10
TRINITY_DN35799_c1_g1_i8	13484	12375	7935	11762	10593	2471	2382	1865	1736	940	249	108	14477	15901	23094	13227	3258	2095	897
TRINITY_DN38227_c0_g1_i1	13454	19850	20645	18968	9982	2509	5629	3668	3561	1943	585	261	14566	16740	28983	8824	1598	707	1324
TRINITY_DN33579_c0_g1_i3	13426	15121	13736	12375	14040	19358	9868	16647	14778	6466	4242	4489	11498	12077	9031.01	5903	7709	8812	7072
TRINITY_DN29858_c0_g1_i2	13397	16781	12420	14287	19406	3936	2779	2299	1172	3010	2	8	10157	12997	15620	11342	1223	726	2327
TRINITY_DN27923_c1_g1_i1	13396.8	16244.1	13641.1	14208.6	12579	14557.7	31205.8	16068.1	16481.5	16085.2	38282.1	60277	13988.8	18192.6	17896.7	9317.93	47334	58552.3	31645.2
TRINITY_DN30807_c0_g1_i8	13309	12025	10062	11393	10359	12549	9615	11758	11716	4578	2155	1921	7364	9424	8498	4843	7445	8641	3848
TRINITY_DN32730_c2_g1_i3	13260	13781.5	11144.3	12187.1	17165.5	15311	11936.3	11127	10002.8	6899	11496	13235.3	7405.77	8496	8564.4	5458.01	15050	14910.7	10791.1
TRINITY_DN36904_c0_g4_i2	13258	12434	8430	8165	9690.02	7000.99	8990	7821	6190	6323	13934	12363	7142	8942	10239	6014	30131	30055	13603
TRINITY_DN36191_c1_g1_i3	13206	19345	14984	16827	19838	12176	10262	9533	9438	5597	2389	2955	16425	20389	22753	18749	10033	9552	6569
TRINITY_DN29170_c1_g1_i2	13194	13072	10182	11207	9321	10779	11865	12053	11317	6893	4276	3469	5591	6496	5050	2961	12861	14385	6394
TRINITY_DN38174_c1_g1_i6	13141	17639	10963	13922	17582	6524	1953	3977	2711	753	53	2911	15745	10630	10205	5339	682	2520	1289
TRINITY_DN26114_c0_g1_i2	13111	16079	10302	10540	20340	5111	4074	2849	1001	5092	46	80	13454	16592	20599	19153	4962	3896	7859
TRINITY_DN34748_c0_g1_i1	13108.1	14666.2	11420.9	10550	9877.43	26914.1	56377.4	38799	59033.5	37162.7	4962.7	947.08	7840.96	8716.08	10076.5	3732.44	63792.9	75824.5	10623.7
TRINITY_DN37381_c0_g2_i5	13098	12240	12356	13659	15404	4586	3326	4670	4041	1904	618	849	8581	8846	11968	6223	2286	2160	1166
TRINITY_DN37513_c0_g1_i10	13091	15735	14755	16798.6	25391.2	9711.01	9351.95	5994	5706.94	4887	1624.12	2571	11184	16212	19424	19526	6751	7516	5692
TRINITY_DN24612_c4_g1_i1	13086.1	38126.7	29201.8	23800.7	33378.1	7107	1483	7469	5815.19	2361.41	285	823	19322.4	29404.4	25984.8	23592	8360.59	176	433
TRINITY_DN36544_c0_g3_i2	13078	31126	19381	25115	36257	11344	8201	6279	6198	4806	6056	5131	25724	33665	56880	34996	11557	8075	5285
TRINITY_DN29201_c2_g2_i2	13069	21836	16612	17688	25986	14445	8035	11160	8282	4592	683	33	6533	8295	7377	5782	1042	493	748
TRINITY_DN35334_c0_g3_i1	13062	15602	13050	12290	19640	60047	78082	47509	48417	40714	11121	13085	12122	14165	10903	9243	49818	45917	33468
TRINITY_DN31211_c0_g3_i2	13024	20099	15645	12971	19430	762	50	353	249	48	90	156	7103	8068	15090	8877	412	461	192
TRINITY_DN36314_c0_g4_i1	12968	16769	17386	17505	28273	5773	3643	3728	3218	2028	406	593	10317	12139	15162	13311	1966	1573	1838
TRINITY_DN26267_c1_g3_i1	12965	12669	12658	11853	14451	11564	9690	11084	8816	5668	4342	4689	6597	9278	7841	4812	9013	8648	8430
TRINITY_DN29472_c0_g1_i5	12923	26714	21412.4	21650	32477	32484	24748	23338	22446	14911	132103	103419	16485	21853	24648	13399	68866	57631.3	39143
TRINITY_DN28780_c0_g1_i3	12922	25924	19847	18423	23251	24458	23896	23401	23153	17287	54829	27989	9732	11116	12859	6345	28714	26210	18197
TRINITY_DN31021_c2_g1_i3	12887	13334	10976	11535	13303	3446	3549	2732	2603	2402	515	728	10633	12567	17690	11493	2775	2410	1558
TRINITY_DN36566_c2_g1_i7	12872	23206	16641	19423	28451	5707.99	6420.99	3535.98	2631	4299	44	152	4631.99	6914	9965	6782.99	7623.98	6426	3915
TRINITY_DN36070_c0_g4_i2	12826	9470	7761	9120	11822	3383	3113	1820	2046	1547	632	890	9256	9402	14379	10512	3719	3459	2389
TRINITY_DN25404_c2_g4_i1	12800.6	32315.9	28671.5	23048.2	29777.6	20395.5	3560.57	23988.8	27458.5	3598.68	1998.9	2955.12	21073.6	21092.3	21967.5	16748.8	6184.99	3344.04	4386.75
TRINITY_DN29255_c1_g2_i6	12793	9490	8042	7752	8586	12437	23254	9682	12251	11203	6479	7791	12317	9179	9650	6269	45838	68088	31850
TRINITY_DN33619_c0_g1_i1	12791	12864	11952	12229	16092	4802	3771	3688	3059	2729	972	1190	7712	7793	11068	6485	4769	4313	2251
TRINITY_DN36767_c0_g1_i9	12765	9865	10129	8764	11838	6854	3684	5360	5129	2312	4972	5730	6155	3954	6413	4110	2356	1565	1907
TRINITY_DN32325_c1_g2_i3	12754	15186	12432	10350	18715	21000	11386	13386	13596	6890	11947	18027	8794	9745.01	10151	8090	20299	18108	14549
TRINITY_DN32575_c1_g1_i7	12750	14390	14038	13243	18965	19061	14489	12422	13124	7801	23847	15802	9840	10817	12107	8527	26351	24490	14340
TRINITY_DN32780_c0_g1_i10	12672	20132	14815	15013	18440	42817	41062	31367	35548	22538	6440	7457	17929	19797	19134	12197	41822	40724	30012
TRINITY_DN36576_c0_g1_i1	12667.7	37788.7	17994	25342.3	77685.2	278041	60537.8	124628	98710	12287.8	17.29	650.9	23589.8	37734.5	7901.39	13287.1	17023.4	9928.64	45721.2
TRINITY_DN35624_c0_g2_i1	12636	12303	9389	13693	11580	2616	4510	2505	2192	2169	7598	5509	12983	19315	22888	12904	4160	3669	2155
TRINITY_DN36156_c1_g1_i2	12592.2	33511.8	16521.7	18109.1	25477.9	48161.7	66537.3	45369.7	42267.4	21969.7	3707.99	6695.59	23151	20412.1	13691.5	8521.88	25902.2	37892.5	25147
TRINITY_DN31997_c0_g3_i6	12526	5718	5603.98	6305.97	5955	6253	6496.98	6086	5970.93	3249.98	5187.83	5740	5527	8119	8451	5276	29043	29421	7358
TRINITY_DN37743_c0_g1_i17	12498	30005	28021	24732	53817	13567	5966	6614	6414	4535	808	1076	13237	21346	24076	19573	7496	6917	4700
TRINITY_DN36916_c0_g3_i4	12466	33116	30092	26455	39997	6400	4458	4430	4906	5447	13	112	18718	23502	31150	19479	3336	1672	2152
TRINITY_DN29767_c1_g2_i2	12464.9	10484	9219	10948.8	8170.64	8118.87	6941.8	10050	9220	4286.91	1657	1886	6172.88	8266.89	5203	3561	5390	7243	4536
TRINITY_DN25170_c0_g2_i3	12418	16923	9601	10450	13661	35485	33323	27029	28692	19375	2431	8485	19774	19566	17876	9464	48115	42350	48985
TRINITY_DN23887_c0_g1_i1	12389	17426	12838	14415	16633	11496	8515	8371	7038	4269	4864	4859	11514	12310	16501	10241	11406	9961	6766
TRINITY_DN34949_c0_g2_i8	12350	12771	6556	9174	10686	2395	1185	1940	780	1510	7	12	13035	12154	17739	12272	36	93	238
TRINITY_DN35623_c0_g1_i4	12310.4	13785.5	10774.7	12746.6	12251.4	2662.6	2503.92	2429.19	2399	1599.39	499.76	498.15	11172.2	12089.1	17741.1	9525.32	2253.42	1712.6	1273.01
TRINITY_DN28384_c3_g6_i4	12280	25018	17705	19084	18460	19773	19889	19226	17702	11239	30125	7410	15142	18710	17678	9351	9208	6348	17248
TRINITY_DN30403_c1_g3_i1	12219	8347	9143	7175	14453	76989	43524	55013	43245	22496	439	10210	37947	21642	10131	7656	21061	39086	35426
TRINITY_DN27337_c0_g1_i1	12214	11004	7841	7894	10034	19749	22153	17320	18208	12866	10408	10121	10632	10912	10584	6136	39729	41941	25270
TRINITY_DN26952_c0_g1_i1	12212.6	12947.6	8134.89	11246.7	10330.4	3158.77	4131.94	2488.99	2430.92	2375.96	38	20	10439.8	12719.6	17456.5	9953.7	3478.92	2860.94	1421.97
TRINITY_DN34284_c0_g1_i4	12189.5	8791.97	7035.06	7914.02	8324.78	8613.93	13837.6	8278.5	8292.07	5242.63	167.84	117.43	9128.72	12260.4	12378.5	10987.2	11783.8	10266.3	11445.9
TRINITY_DN36118_c1_g2_i17	12181	14014	11582	11149	11624	9678	12618	10703	10205	7692	5646	6129	7587	9113	10193	5184	20003	17907	8507
TRINITY_DN26942_c1_g4_i1	12119.2	16843.2	12724.1	14578.3	16381	37962	24284.5	31622.5	34934.2	13079.7	3394.81	5974.16	13946.9	13429.3	10778	7718.2	19376	19805	20980.3
TRINITY_DN34283_c0_g3_i3	12082	20736	12795	11027	24517	21643	15451	13452	13484	8881	13876	18257	10875	12936	13425	16137	12022	13794	14704
TRINITY_DN34991_c3_g1_i1	12071	15303	11383	14733	12938	4501	4446	4952	5270	3408	3	2	12887	19051	19742	11961	4864	3510	2546
TRINITY_DN35008_c0_g5_i1	12056	13342	12054	9936.96	14434	13543	36821	8936.99	7062	16873	152	23927	16445	23890	27409	22169	35468	36625	23052
TRINITY_DN36127_c0_g2_i3	12055	10336	8058	10250	8860	7752	14509	6758	6690	5730	14037	9319	8579	8817	9153	5695	18571	19894	12629
TRINITY_DN34742_c0_g1_i6	12000	11634	8370	9003	10942	4225	5507	3160	3065	3503	3291	2948	7640	10964	15506	12031	13456	8712	7095
TRINITY_DN25634_c0_g4_i1	11906	12879	11049	12825	20238	5697	4171	4304	3848	2375	2087	4436	9347	9470	11290	9190	4500	4500	3723
TRINITY_DN37650_c0_g1_i10	11848	15328.5	12554.8	12277.9	17430.3	26439.3	17039	19173	19396.2	9035.5	13435.7	9124.48	8024.79	9110.82	6894.58	4847.13	17997.7	21546.6	11645.4
TRINITY_DN36430_c0_g1_i1	11826	11484	9316	9972	8409	7816	7266	8509	7522	4349	4331	7031	7065	7883	6959	4314	11413	12450	7225
TRINITY_DN24563_c0_g3_i2	11811	19122	11871	13746	36977	79933	22025	35007	35102	18233	1826	5342	21084	20709	12392	17620	8584	7519	29486
TRINITY_DN31040_c0_g4_i1	11796	9139	6387.1	7549.99	7102	9534	12259	9313	8450	5647.01	11732	9922	6265	7312	6607	4297	31900	28175	12428
TRINITY_DN34602_c0_g2_i1	11792	20037	15596	16098	29309	49318	44705	29781	23809	20360	17614	22535	17065	27984	23721	23057	39915	46568	30337
TRINITY_DN32565_c0_g1_i2	11771	17219	14513	11433	13601	26412	24226	22646	15680	14940	16828	29404	22907	27871	27570	19676	53494	42583	49228
TRINITY_DN25264_c0_g1_i1	11758	11779	10998	9382	12065	7068	16353	5522	6340	8857	13116	15301	10131	11088	10553	13193	27854	31559	21139
TRINITY_DN31846_c1_g1_i1	11717	22621	19825	21078	27256	19188	6515	17906	21088	7029	7671	14515	16966	15724	14780	11188	16992	13813	10262
TRINITY_DN36043_c0_g2_i1	11703	10907	8721	9743	14038	3466	2716	2107	2071	1593	969	1332	10823	10938	16934	13794	3492	2918	2285
TRINITY_DN28384_c3_g4_i1	11688	14169	11130	12871	14757	10947	11596	8124	8861	4299	21058	4526	6537	9692	9165	4809	4445	3842	6501
TRINITY_DN37274_c0_g1_i4	11668	13363	9574	11331	13278	16029	7957	13865	10035	4779	4900	6234	7251	8996	8301	5333	4971	3077	6457
TRINITY_DN36053_c3_g1_i2	11627	8406.22	7135.85	8313.14	7522.14	10447.6	8002.22	8948.31	9671.69	3321	2895.22	1929	5719	6336.99	5435	3889	9886.98	10738	4428
TRINITY_DN35737_c2_g4_i2	11613.9	13819.4	11040.6	12491	13325.9	12863.2	8963.94	10084.8	9712.5	5867.27	3106.99	5088.45	6280.14	8004.68	6415.45	4665.66	6631.75	7877.65	4368.09
TRINITY_DN24714_c0_g1_i2	11602	11241.3	8341.95	9271.59	9498.07	17347.5	15761.1	14309.3	14115.2	7841.91	7855.83	5520.88	7165.91	10001.7	7566.13	5215.81	21610.9	24511.1	12740.9
TRINITY_DN22764_c0_g1_i2	11531	10476	10004	10732	10264	1620	1677	1823	1710	1125	364	423	5864	6687	9257	4672	1290	902	682
TRINITY_DN27015_c0_g2_i3	11513	10896	9376	10466	14011	12477	6759	7579	8573	4599	3096	2996	6498	7839	6077	6257	7069	8337	6301
TRINITY_DN26000_c5_g4_i1	11442	9594	4385	5529	5862	16246	20138	14147	16448	7796	449	135	12086	10129	11125	7383	75120	96254	35608
TRINITY_DN37150_c3_g1_i5	11429	17032	12908	12319	25313	10586	6228	6490	5591	6823	121	184	7249	8839	10567	9927	4069	2684	5802
TRINITY_DN28890_c2_g6_i2	11337	9645	5612	4321	4310	18812	17725	25069	25637	10485	436	710	12660	10380	8921	4421	7101	8485	3592
TRINITY_DN36522_c3_g3_i2	11320.8	18733	10297	10807.7	17167.5	43370.8	45471	28991	27048.9	26434.8	8989.04	12325.7	9691.81	9991.64	7756.84	5346.92	31070.7	24788.6	34323.6
TRINITY_DN30745_c1_g2_i1	11309	18722	15522	17776	38496	48778	57185	37235	35766	52121	12216	40697	28176	22070	15100	13259	7173	8998	37031
TRINITY_DN27096_c0_g1_i3	11305	10639	9452	9245	7431	25077	15228	24236	25921	16108	5341	14770	9885	10108	8839	3515	33971	30521	16058
TRINITY_DN33387_c0_g5_i1	11238	6467	5367	6097	5245	1038	1789	1161	1138	959	268	215	4122	4409	6140	4475	1853	1625	978
TRINITY_DN32339_c0_g3_i3	11205	10116	6955.99	7832.98	7733.99	55602.9	91729	53570	70979	61709	15081.7	21522.4	11104	7628.99	7699.99	1601.99	41777	76308	13616
TRINITY_DN37592_c0_g1_i2	11186	15677	7842	10607	10702	11353	10152	7716	6358.99	5259	9436.98	11561	9571	14322	17947	11185	31164	24484	12345
TRINITY_DN27401_c0_g1_i4	11175	12422	11096	11084	12622	19471	22433	20077	22923	12329	10238	14669	12421	14561	12098	8258	72943	41785	20242
TRINITY_DN35075_c2_g6_i1	11171	9428	3521	5478	7254	3646	3398	2368	1894	728	475	182	1430	2554	3870	2859	4338	5100	1685
TRINITY_DN26561_c0_g1_i1	11166	16347	9380	13691	26167	77312	25013	45246	26078	16586	5796	4796	14863	12605	5622	5395	13319	12927	55530
TRINITY_DN26480_c1_g3_i3	11110	18158	14199	11595	28218	54221	64629	26495	25383	30218	62225	146442	22928	20888	16397	22306	26553	39296	67736
TRINITY_DN35509_c1_g2_i2	11095.5	17687.7	12904	20325.7	29568	21122.1	18702.3	17123	19205.3	9068.08	7107.63	38926.8	11598.6	11823.7	10925.7	11712.5	4624.49	5406	10659.6
TRINITY_DN35366_c0_g1_i7	11046	17547	18273	20377	29324	7460	3055	4491	3822	1931	607	758	6853	10304	10765	8017	1757	1289	1331
TRINITY_DN35958_c1_g1_i1	11019	18039	7297	10965	22529	12495	7857	4902	4940	2313	1322	1450	4256	7110	9915	11746	6526	8493	6884
TRINITY_DN26445_c0_g5_i3	11016	16551	13289	9943	11777	4725	19298	3606	2829	8239	7169	24484	18651	15649	18104	13538	41443	40567	28601
TRINITY_DN29243_c0_g1_i3	10995	8983	7005	8134	16394	4724	4116	2352	2145	2025	487	1138	10363	11672	16261	18385	4489	3581	5192
TRINITY_DN35330_c1_g1_i1	10992	7043	4629	5391	4112	1726	3510	1959	2326	2007	24	21	7345	8672	12495	7392	6096	5275	1931
TRINITY_DN34957_c1_g1_i14	10927	10851	8456	11635	11715	20291	13036	15085	17039	5228	5180	2803	8313	11543	7862	6215	14411	17386	7329
TRINITY_DN36314_c0_g1_i6	10922	9395	10421	9853	11413	8225	5897	5199	4058	2877	339	942	5558	8088	10080	5736	3613	2664	3179
TRINITY_DN26965_c1_g1_i1	10910	9092	6123	9190	10592	8185	9613	6707	7570	7384	442	767	2668	1713	2675	1038	2632	2775	2891
TRINITY_DN35336_c1_g1_i1	10900	21699	15963	14553	34674	85138	66285	55735	41216	45394	3637	10840	31939	31614	25740	28482	19950	16378	50538
TRINITY_DN36360_c0_g8_i1	10892.3	7437.86	6019.4	7546.86	8020.7	1982.96	1859.54	1605.88	1486.06	1145.96	116	200	2527.95	2974.22	3912.97	4076.85	998	889.64	597.86
TRINITY_DN30796_c4_g1_i3	10844	8652	7837	12873	17071	7843	11817	6292	5689	5672	31	108	9485	15405	13628	14638	16975	18180	8960
TRINITY_DN30311_c1_g1_i7	10818	12250	9117	6962.99	12710	12743	14555	10217	8281	6582	16171	17867	10051	11416	11683	10302	36765	35642	18085
TRINITY_DN34829_c0_g1_i4	10808	6232	2902	2679	2708	3858	18923	3557	1980	21099	20	12	8038	9707	10344	6560	131106	74521	67857
TRINITY_DN32737_c0_g1_i2	10788.7	9473.27	5850.09	5336.42	9087.72	18505.4	13425.7	9813.22	8838.63	7018.39	14836.5	34819.1	10415.4	13479.4	15837.7	15460.5	26041	26324	23554.5
TRINITY_DN26417_c1_g1_i1	10788	17957	13981	13152	36777	63835	24626	39240	25485	8095	2675	5222	7249	7473	3332	2294	2371	1100	4111
TRINITY_DN29960_c1_g1_i1	10754	11173	8977	8928	5780	4749	5417	7008	6923	2972	3639	2681	6381	5554	5753	2166	11790	12962	4366
TRINITY_DN28657_c0_g1_i2	10701	12050	6601	8906	8287	5394	2818	5140	3920	1869	32	2179	8464	6470	6399	2587	913	3866	1690
TRINITY_DN32322_c0_g3_i2	10667	15389	11885	8169	12940	21776	15160	17198	18725	14691	1726	2400	16425	18288	19610	13931	11838	11192	11432
TRINITY_DN33615_c0_g1_i2	10641	11225	10716	9417	11661	16652	25036	10740	9681	11514	38737	26116	12936	16301	11885	15009	22698	27536	35334
TRINITY_DN38304_c1_g1_i5	10638.5	23329.3	24032.4	21478.2	33368.1	31031.4	49854.8	29308.7	26476.9	25927.2	10063.2	59661.5	50568.3	39713.2	32221.9	25179.6	16729.2	34872.3	55314.5
TRINITY_DN32601_c2_g2_i1	10614.2	13033	14974	12619.9	13925.9	943.15	1672.86	494.54	499.91	765.08	72	244.29	2169.68	1324	2288	1114.34	11930	11365.2	10288
TRINITY_DN38498_c0_g1_i1	10578.5	23296.4	12960	13594.3	32357.5	110755	36891.9	61734.7	64596.4	8640.99	13.53	235.43	18096.5	18363.5	5391.1	7434.88	12482.7	9593.45	23830
TRINITY_DN33247_c1_g2_i5	10473	12084	8122.99	6868	7332	17082	13093	16388	18049	5109	49	167	8156	8100	12955	4680	16525	15200	8966
TRINITY_DN37454_c1_g2_i1	10466.2	15242.5	15363.8	15754.1	16745.3	8558.98	1413.89	8737.07	10302.3	821.09	3314.21	6419.5	3960.68	2526.78	3588.89	1263.97	1037.89	1188.15	897.18
TRINITY_DN38121_c1_g1_i7	10463.5	10628.1	8979.05	10088.1	10062	9182.67	6251.58	8301.02	8215.53	3551.67	5770.1	2179.44	5917.35	7139.84	5118.76	4380.53	7676.49	9215.29	5485.68
TRINITY_DN34675_c3_g1_i7	10373	10841	8447	9311	9989	4542	3997	3737	3074	2037	1344	1828	6849	8208	10618	6570	5534	5306	3141
TRINITY_DN38405_c1_g1_i13	10348	11982	5397	8805	7661	1306.55	2753	906	550	1367	574	278	9421	14330.7	17690	16558	6105	2877.01	1327
TRINITY_DN37896_c0_g1_i9	10345	16495	11657	13703	15761	13374	16596	8910	9231	11025	1858	6082	11407	14148	17498	11540	13572	13284	13024
TRINITY_DN38190_c0_g3_i4	10341	9038.56	6031	8060.38	6596.89	15222.4	15968.8	16527.6	14364.7	7491.61	5416.94	5536.1	7024	9632.95	7084.57	4264.1	22789.8	23317.4	14252
TRINITY_DN33910_c1_g1_i2	10294	14273	8973	13010	16407	7276	8225	5574	5813	5404	9	0	10014	12646	14565	11989	9985	7157	5335
TRINITY_DN37120_c0_g3_i7	10291	5903	3675	4364	2660	3720	7238	6187	6603	3839	2474	2899	7422	5971	6556	2366	27956	25354	4978
TRINITY_DN34606_c1_g2_i7	10266.4	10506.7	7996.38	8024.81	7937.23	11815	16361.8	12218.8	13594.8	9736.23	47425.9	22870.5	9211.33	8615.63	8418.65	3999.68	74378.4	62513.2	24111.5
TRINITY_DN32240_c0_g1_i9	10261	16551	16030	14975	20683	19843	10400	15651	16073	4805	3124	4299	10993	9820	9876	4830	12117	12661	6828
TRINITY_DN37583_c1_g4_i5	10213	21050	17162	15887	20214	23553	11683	20971	16549	8249	7332	7997	8588	10876	7192	3754	8016	8192	5264
TRINITY_DN30074_c0_g1_i8	10197	10715	8409	13230	17172	30670.9	28624	20144	20916	9782	3707	8640	7658	7327	9522	13616	24727	27570	25783
TRINITY_DN23051_c0_g1_i2	10181	9458	8204	7966	10614	7991	1049	6679	7977	471	9063	7307	1972	1802	2266	2066	833	684	764
TRINITY_DN27238_c2_g5_i10	10169	7861	7238	7655	5198	4340	5269	5907	5999	3195	1572	1603	4621	6031	4924	2355	7998	9064	3691
TRINITY_DN28491_c1_g1_i4	10139	17696	13340	13264	18143	19102	41269	13263	13841	20454	25393	37691	21123	24477	24658	20560	61519	74814	46535
TRINITY_DN34536_c0_g1_i3	10134	15267	12845	10966	21335	10159	11210	6918.19	5020	12814	43	41	9069	14138	13810	13781	5116	1580	2028
TRINITY_DN38075_c0_g1_i1	10121	12526	11343	12421	18002	4222	3185	3041	2273	1482	268	297	8110	8680	10689	7351	1568	1285	1365
TRINITY_DN35157_c1_g8_i1	10107	11855	12403	11183	9671	734	7748	685	530	2429	6355	11778	1126	3147	4492	4408	3964	5652	1777
TRINITY_DN32931_c0_g1_i5	10101	10179.6	7749.07	9252.58	13821.4	18139.9	8486.62	12509.9	12968.5	4131.8	5196.97	7628.88	8252.99	8633.01	7820	5619.94	13343.3	13483.7	9298
TRINITY_DN32438_c2_g1_i7	10093	5894	6355	6837	6897	1671	1294	1553	1330	734	239	174	1842	2025	2494	1706	595	531	358
TRINITY_DN28851_c1_g2_i2	10078	14173.6	9369.63	13617.2	15234.1	10919.8	12138.5	7958.9	7455.69	4663.47	6068.08	8029.83	3860.57	5401.26	4798.52	3747.38	8418.83	9754.97	6142.09
TRINITY_DN31598_c1_g1_i1	10077.4	11748.9	8037.69	7763.31	7552.76	18982.2	12353.4	23975.8	27919.2	6245.83	438.16	2.01	113.93	126.67	157.26	45.66	116.19	88.26	17.01
TRINITY_DN33310_c0_g1_i2	10076	23275	18818	16327	25490	10544	5693	7140	6331	4092	2471	2966	11381	13415	19006	10979	6024	4773	3839
TRINITY_DN34740_c2_g3_i3	10066	14025	7270	6614	11097	8198	8403	4769	1654	8230	60	57	16123	21066	25894	16839	6553	5334	15197
TRINITY_DN34014_c0_g1_i10	10065	10268	5266	6785	10059	3475	2406	2011	784	2507	510	477	11181	12020	20907	13828	413	334	1281
TRINITY_DN36373_c1_g1_i1	10060	10188	9756	7926	11097	7993	7346	7333	5705	4478	4905	7737	6608	6190	5789	4374	6415	7790	5460
TRINITY_DN31563_c0_g1_i3	10052	9955.2	6209	7584	9942	30169	46421	23432	29617	19441	3397	4563	8656	7817	6987	4944	61713	65316	35576
TRINITY_DN29005_c0_g1_i6	10049	13077	11116	13097	12045	11567	7899	11508	9832	4193	4017	6060	6939	8791	6040	3450	10828	11125	5913
TRINITY_DN33774_c2_g5_i2	10048	9067.41	8462	8648.85	7365.87	6559.71	5776	6587	6738.89	3663.87	1962.22	2194	5297	6342.88	4406	3094	6666	8443.68	4056.38
TRINITY_DN37888_c2_g1_i18	10045	13172	11927	12755	13000.5	11963.6	10724	10325.7	9965	4618	51826	7062	7309	9195	8634	4110	5961	5332.99	7090
TRINITY_DN35942_c4_g1_i2	10044	12445	11574	11463	6768	1427	4550	1906	2105	1366	935	120	9230	12338	22899	5589	1415	831	959
TRINITY_DN38336_c1_g1_i10	9991	6083	4430	5684	3669	1265	3434	1501	1584	1903	276	402	6638	7860	9204	8319	3467	2359	1820
TRINITY_DN25638_c0_g2_i3	9979	7704	5348	6150	7492	6950	4409	5102	4032	2745	3875	4373	4540	4596	6295	5089	4680	2852	4012
TRINITY_DN34508_c1_g4_i1	9977	12735	7094	5634	11968	4986	4984	2860	1747	8269	14	0	10270	12429	18282	14656	3296	2772	6927
TRINITY_DN31629_c2_g1_i1	9957	5995	5940	8119	4581	4510	6757	3813	3496	4390	3278	4826	6239	5855	11006	4586	21165	16664	10312
TRINITY_DN26130_c2_g1_i18	9957	13912	11908	13574	13200	13628	13669	15411	12581	6372	7507	11371	6825	8229	8103	4353	16796	14184	9176
TRINITY_DN34752_c1_g2_i4	9955	9115	7755	5574	9234	16707	10293	11332	12036	4720	11927	22062	4836	5091	4649	3089	5930	5400	6788
TRINITY_DN32592_c0_g2_i5	9928	8638	4373	6239	8855	10742	17205	8142	5902	3512	2322	3937	9480	14696	13179	13005	17667	20270	12199
TRINITY_DN33026_c1_g1_i13	9889	8333	6706	8215	8873	1547	1321	1569	1213	733	322	1394	7204	7625	10206	5468	1185	951	871
TRINITY_DN26585_c0_g2_i3	9867	16869	13013	13301	14957	27437	20984	25166	23700	10331	1993	1812	11942	12776	11373	4952	12757	11302	10380
TRINITY_DN26338_c1_g1_i2	9864	8727	6447	10775	11128	3006	5500	2644	2505	2620	19	27	6872	12098	11999	14103	4976	3270	4884
TRINITY_DN29568_c1_g5_i2	9831	8132.05	7415.95	7487	5436	4374.32	5229	6003	5837.13	2592	1540.88	2038	5426.8	6470.9	4316	2620	6492	8293	4252.99
TRINITY_DN29446_c3_g2_i2	9821	7426	5201	6674	8887	2185	2377	1620	1422	1827	720	1049	8475	8410	12442	10623	4051	4249	2663
TRINITY_DN31135_c0_g1_i3	9818	8066	4304	9803	7080	1594	2764	949	755	2156	8	0	8023	22557	19207	26364	5443	2596	2494
TRINITY_DN34281_c0_g2_i7	9813	13426	11763	10567	19029	767	92	230	203	48	331	8633	2022	2864	5513	3874	124	146	862
TRINITY_DN35839_c0_g2_i6	9804.99	12210.9	8687.95	10450.9	10068	4674.99	6056.99	4014.98	4094.99	3400.94	2228	2030.98	13702.9	20045	24139.9	18147	15076.9	13464	7554
TRINITY_DN37786_c1_g1_i1	9759.82	16209	13637.4	15278	23981.7	14080.6	1700	10714.1	12143.2	982	3332.91	2479	6716.67	5906.62	7512.8	7338.84	1238	526	1084
TRINITY_DN28065_c0_g1_i4	9738	12206	9365	9166	10498	12188	13515	11778	11311	8746	26602	18943	7525	8323	9909	6076	38738	32244	14793
TRINITY_DN36478_c0_g2_i6	9726	16207	12159	12080	20050	19912	12607	12112	10753	7147	9079	13882	9360	9830	12383	9306	11765	9650	9277
TRINITY_DN35937_c0_g1_i4	9696	9657	13638	6247	11354	17207	8956	13099	13148	7935	4570	8063	17095	15424	22895	9808	29784	25831	16845
TRINITY_DN35684_c0_g1_i1	9680	2551	2748	2758	2682	2191	3967	2142	2567	1622	887	885	1414	1241	1859	1171	773	828	655
TRINITY_DN29597_c1_g2_i2	9642	10266	9470	9990	21214	2801	1635	1502	1403	920	271	421	7871	7495	11501	9051	1757	1269	1085
TRINITY_DN36206_c1_g1_i2	9622	19757	18063	16011	26741	23469	14869	13243	13112	8982	11391	17927	8439	12085	14001	8139	13897	10936	11015
TRINITY_DN30732_c0_g2_i3	9530	13302	12647	14263	18034	2913	2262	2024	1834	1596	283	378	3998	5723	6735	5401	1136	1181	865
TRINITY_DN32843_c1_g2_i1	9518.2	14847.4	11790.4	15350.6	14457.7	11343.4	6989.85	11660.1	10208.6	4309.13	3050.91	4070.03	6684.42	8932.98	6489.48	3519.81	8147.9	9302.96	5374.39
TRINITY_DN30868_c1_g4_i2	9500	21544	11452	8198	25977	99355	42277	46638	36502	5481	5629	5404	17865	20683	8894	8212	2288	5087	6451
TRINITY_DN37141_c0_g1_i1	9494.01	16312	11528	11843	14117.9	23539	16352	19668.9	17801	8262.99	6027.95	6309.98	11980	12811	12163	6327.87	19935	23274.9	10746.5
TRINITY_DN29869_c1_g1_i2	9473.95	9506.92	6679.89	6535.93	9416.92	19255.3	23495	14030.9	16198.9	11800.9	5328.97	5989.96	8562.43	10998.8	8790.95	6570.83	22428.5	32305.8	15580.6
TRINITY_DN31758_c1_g2_i12	9403	8684	7672	7420	7833	4724	3888	4723	4320	2481	2150	3434	4748	5175	6418	4081	5905	4530	3092
TRINITY_DN34041_c0_g2_i8	9393	9240	4925	6352	7786	5300	5321	3202	2982	2607	156	36	4985	7466	9560	7899	3578	2642	1915
TRINITY_DN30002_c0_g2_i4	9385	14601	10440	10768	13002	14054	10350	11428	12109	6340	6090	8966	9505	11756	12964	6968	19129	14555	11755
TRINITY_DN35681_c0_g2_i11	9357	11104	9592	10558	12633	4096	3008	3031	3030	1951	2128	2554	6853	8771	10850	7777	4599	4309	2155
TRINITY_DN27672_c1_g2_i5	9343.98	6383.35	3831.23	5323.3	3446.81	5128.79	25311.1	5478.93	4821.9	2513.47	14471.9	2.87	4.22	5.59	25.02	10	4.13	3.21	0
TRINITY_DN28671_c0_g1_i1	9343	18056	11974	13362	19164	37466	18031	23954	22004	8536	3582	4144	13169	13047	10940	6762	13318	13532	10033
TRINITY_DN26979_c4_g2_i5	9325.67	18395	9053.39	9206.14	10578.5	41946.2	24298.3	40606.2	37660.6	13485.7	2269.4	3455.65	7180.35	6217.48	1876.11	675.22	56785.2	41393.1	37733.2
TRINITY_DN35831_c4_g3_i1	9306	3179	2258	2795	1835	786	5169	752	1128	662	776	432	2818	4763	13461	4809	4841	3267	1209
TRINITY_DN29563_c0_g1_i7	9303	7487	6921	6775	7050	7652	5992	7314	8400	3660	2794	2218	3715	4861	3376	2353	6999	8040	4019
TRINITY_DN25640_c0_g2_i1	9299	15333	16414	21062	28879	6093	3274	3336	2865	1891	992	1526	4134	10226	7036	6053	1795	1610	1359
TRINITY_DN25093_c3_g1_i1	9289	8211	8254	9953	9458	1640	1683	1599	1443	1033	489	790	3574	4633	5044	2774	1203	1187	578
TRINITY_DN37973_c0_g1_i2	9258.88	16564.7	12148.1	13072.7	29840.8	27249.1	25998.5	18102.3	18187	9383.41	7.99	1	13357.8	13046	15431.6	11839	1676.63	3487.94	19135.3
TRINITY_DN31080_c1_g1_i2	9238	13389	11921	11820	24110	14458	8979	8775	7309	5447	3184	7087	8286	10071	10834	10155	4622	4701	6282
TRINITY_DN34419_c1_g1_i5	9197	13230	7643	11610	16695	4305	3627	2501	1844	1388	12	810	14144	18409	23117	19060	5818	4547	4185
TRINITY_DN30705_c1_g1_i1	9180.23	5177.68	4076.67	3871.88	6089.38	1688.31	4360	1108.96	1582.25	2732.3	3.01	1.15	2767.07	4385.76	7173.06	5917.59	2986.78	3086.27	4223.26
TRINITY_DN34688_c1_g1_i1	9158.98	13875	9287.99	16123	21886	10258	15026	6446.99	7912	7433	130	100	11829	18229	20502	18571	13433	13551	10210
TRINITY_DN28884_c0_g3_i1	9108	14699	11905	11224	12512	14245	12393	13199	12290	6596	5948	5512	10685	10727	11391	6812	21882	21967	11785
TRINITY_DN27311_c1_g8_i1	9107	13802	9511	11111	18568	22093	20808	15181	17020	30210	32125	42200	30608	21561	21552	25047	62957	62109	90712
TRINITY_DN33835_c0_g1_i2	9089	12875	11651	11074	19752	19532	11719	13626	12132	6554	5007	6382	7448	8279	8319	5843	8422	9017	7169
TRINITY_DN35727_c2_g1_i8	9080	8403	7433	7442	6404	5193	4417	5406	4975	2697	2503	3629	4371	5690	4658	2445	7114	7981	3339
TRINITY_DN32118_c1_g1_i6	9062	11712	7539	7900	8678	16558	18763	14821	15437	8834	16803	22745	9873	11347	11906	7577	48489	38313	23872
TRINITY_DN32936_c1_g1_i1	9049	10205	9723	10843	14793	2330	1020	1165	1180	648	12	0	6961	7827	10465	7820	441	332	301
TRINITY_DN35764_c1_g1_i1	9027	20326	16125.4	14076	19039	42070	33984	32858.4	29830.4	20199	32018	64838	8521	10834	13606	6109	34421	28726	30839
TRINITY_DN26271_c1_g1_i11	9005.68	7829.69	5099.61	7893.46	4660.32	3632.18	6344.23	3944.54	4188.91	2376.51	3044.1	3765.77	3339.7	4216.47	3694.03	2460.34	7557.86	8697.54	3317.49
TRINITY_DN35395_c0_g4_i3	8944	4077	2444	2721	2313	2486	8562	2291	2743	1786	17053	5495	1558	2281	5110	1261	3621	2738	1553
TRINITY_DN38075_c1_g5_i5	8935.64	6839.33	4196.25	6767.4	13625.9	7023.85	8364.02	3176.46	2551.01	2986.83	26	8	146	142.31	143	158	64.81	14.29	58.04
TRINITY_DN27156_c0_g1_i4	8935	10015	8617	9026	8993	13803	11484	11752	11439	6663	6432	6656	7387	8313	6096	4296	11490	12959	8461
TRINITY_DN33044_c1_g1_i7	8909	14143	12923	12278	22855	6787	4404	3630	4054	3597	5290	10240	6302	9324	9566	8387	4744	5891	3716
TRINITY_DN33831_c1_g2_i5	8901	5302	4658	6203	4393	3129	3740	2507	2519	1894	2064	2514	4180	4614	6960	3736	2330	2291	1560
TRINITY_DN27222_c1_g3_i1	8894	15394	11510	16177	23860	6373	6820	3832	3392	3109	818	1230	10313	17266	16685	16592	7265	7822	4430
TRINITY_DN33254_c0_g4_i2	8886	9526	7818	7718	13860	3096	2107	1703	1494	1685	308	159	4886	6813	9145	8153	1187	859	705
TRINITY_DN38078_c0_g2_i2	8877	18689	8597	9139	9901	32563	32106	31514	27820	11648	2657	6130	16490	16496	13177	6602	23816	32176	17122
TRINITY_DN27953_c1_g1_i1	8875	8525	6472	7807	6840	6179	5382	7159	6626	3457	2753	2876	6318	6809	4820	4051	8641	10530	5727
TRINITY_DN34131_c0_g3_i2	8874	6095	4668	5431	5898	1423	1143	1172	1145	753	177	156	4480	5992	7933	6308	2042	1410	742
TRINITY_DN32030_c2_g3_i6	8857	12290	7690	8847	8988	27550	27822	25767	25703	14122	8216	5700	11119	11981	9335	5649	33977	28875	20691
TRINITY_DN30502_c1_g1_i17	8784.37	7530.35	6742.95	6619.32	6160.83	2048.11	1971.73	1659.56	1673.1	1144.63	2269.82	3912.57	3493.64	6667.62	6906.85	5121.72	6404.04	6391.58	4693.31
TRINITY_DN27307_c0_g1_i4	8783	14529	16055	15301	30249	4284	1446	1883	1628	841	401	728	6487	8344	10338	8856	757	585	756
TRINITY_DN29122_c3_g1_i11	8762	17039	10059	10961	14502	41960.9	40645	32292	21603	13752	18291	34478	19428	22440	18619	14308	30341	45139	54323
TRINITY_DN38274_c3_g4_i1	8755	14673	11689	11022	23534	19028	11516	9855	10454	7572	8326	10437	7394	9162	11224	11159	6954	8354	8132
TRINITY_DN31913_c0_g4_i1	8710	12200	9523	10265	15921	17596	13522	12553	11174	7413	5755	8540	8779	9604	9859	7843	10296	9877	8516
TRINITY_DN27282_c0_g1_i3	8661	5676	6264	5205	7984	10037	9122	5370	7312	10134	19304	13111	7326	8488	13271	8572	30211	28098	12356
TRINITY_DN27393_c0_g2_i3	8654	13962	12212	10456	15872	4423	2559	3524	3133	2257	663	856	8151	9767	13284	8302	2227	1640	1240
TRINITY_DN34993_c0_g7_i1	8643	6327.72	4370	5413.74	6898.75	2663	1531.77	1607	1513	854	413.71	483.25	4155.84	5183.71	6576.86	3866.76	2051	1916	1019
TRINITY_DN31430_c2_g2_i1	8639	15534	13247	10150	23684	37580	21643	22714	18376	15797	8470	24685	9875	12132	9790	7597	4885	6478	12035
TRINITY_DN29903_c0_g3_i1	8630	9272	7814	8261	12139	18979	17986	11425	13252	10004	7362	8778	7008	7331	7879	6270	32796	34371	21317
TRINITY_DN31828_c4_g1_i2	8596	6575	2754	4429	2365	5172	13265	6084	4068	6664	20372	99102	16482	28025	42319	26269	231222	212927	30053
TRINITY_DN37051_c3_g1_i1	8585.02	15766	9267.91	8670.02	10265	45161.9	51136.4	37018.9	31091.6	20296.9	17026	21944	20682	25077.8	16261	12690	47166.9	59272	47918.7
TRINITY_DN28401_c0_g2_i1	8581	12063	10722	8581	11945	9351	6760	7465	6431	9137	313	2146	3597	3172	4622	2113	9377	7877	6663
TRINITY_DN33019_c0_g1_i2	8573	11184	11044	14294	20014	5845	8034	3746	3804	6707	210	277	5570	8781	9661	10104	4750	4324	4137
TRINITY_DN26947_c2_g6_i1	8565	11978	9168	12254	10576	2313	1785	2670	2243	1631	106	93	7080	8342	11009	4888	1032	706	632
TRINITY_DN34270_c0_g3_i2	8557.38	7866.92	6722.84	5927.55	6806.84	5077	2595.02	3227.32	792.11	2556	4861.33	5986	5670.71	5600.39	3424.44	2134.35	5773	4672.33	9565.73
TRINITY_DN27251_c1_g1_i6	8541.55	8544.48	9124.08	6953.88	14372.9	6267.16	9041.15	3922.12	943.85	8115.19	4736.81	2922.67	2079.55	2925.62	2763.12	1449.9	13368.9	6764.88	11978.6
TRINITY_DN31493_c2_g4_i2	8540	9102	7424	8438	9556	4442	3895	4897	4429	2896	2095	2154	3651	4506	4566	2907	4757	4278	2761
TRINITY_DN27457_c0_g4_i8	8531	14443	14775	12084	29119	11774	4455	6763	6693	2850	882	4121	6850	6428	7656	7486	2270	1521	2184
TRINITY_DN29619_c1_g2_i1	8512.31	5825.14	6880.13	5654.9	4256.54	2819.16	3078.42	3824.55	4283.91	1794.1	191.72	367	1764	1643.82	1279.04	500.14	685	1241	1919.07
TRINITY_DN33186_c0_g1_i12	8499	9062	8138	9170	11345	7978	6262	5480	6954	4488	1049	525	4089	4494	5467	3870	5614	6059	3785
TRINITY_DN32875_c1_g5_i3	8452	13429	12499	13934	19374	25856	15485	24749	25091	7010	1379	1182	7990	7976	8017	6390	17262	14301	13054
TRINITY_DN34262_c1_g1_i6	8438	7780	6226	7558	6627	4684	3817	5395	4539.99	1890	1164	1395	4078	5134	3145	2429	3390	4306	2753
TRINITY_DN29374_c0_g1_i2	8433	10586	5314	7507	7309	14083	16227	14045	12696	10119	4122	4900	8144	11391	12440	7894	47123	46742	23327
TRINITY_DN30354_c0_g1_i3	8427	12606	7317	9257	10798	25751	15625	23385	21446	7174	1770	1612	10255	11001	7894	5268	9111	10756	8552
TRINITY_DN30769_c0_g1_i1	8408	13111	9621	12012	12936	2822	2502	1710	1592	994	2045	3495	5362	5929	10420	5785	4339	4687	2898
TRINITY_DN37959_c1_g2_i6	8402	18127	14511	16322	24310	9961	9069	6227	6431	4730	685	660	11227	15932	22283	20680	8665	8183	4948
TRINITY_DN28905_c1_g4_i1	8402	8185.98	7436.99	8798.98	7795.99	6739.97	3930.99	6439.99	5962.97	2123.97	934	1206	4350.38	6255	4022.99	3518.99	3644.99	4585	2398
TRINITY_DN35745_c0_g1_i11	8389	11514	8214	9198	8353	1032	806	958	935	473	6	0	6753	9452	13717	6682	443	184	161
TRINITY_DN26326_c0_g1_i2	8380	3641	3161	2334	3129	7720	23791	6552	5658	18274	1076	5706	11716	11459	12214	8011	137876	131546	72719
TRINITY_DN37168_c4_g1_i4	8366.27	7939.82	6454.22	8015.99	8857.53	6706.78	3526.93	5112.99	4655.61	2285.12	2624.73	2710.32	4208.04	4815.23	3679.65	3550.98	3158.72	4119	3463.49
TRINITY_DN30880_c1_g1_i11	8342	14159	11400	12580	21942	4136	2664	1819	1414	1686	503	876	10843	14550	21062	15047	2262	1410	1111
TRINITY_DN32476_c3_g1_i6	8316.62	5862.59	4277.41	5218.22	6301.06	1872.93	1247.93	1100.74	964.23	547.83	401.28	46.59	1014.88	1229.98	1197.87	779.48	271.71	250.95	177.92
TRINITY_DN29584_c1_g1_i5	8307	5907	5293	6166	6486	5807	4691	5228	5241	2592	1475	1636	3609	4115	2907	2711	5108	7177	3865
TRINITY_DN26253_c0_g1_i1	8306	10857	10696	12606	12183	2057	1527	1945	1647	1216	398	662	4994	7290	8121	4053	1462	1197	914
TRINITY_DN26471_c0_g1_i3	8301	5912	4753	5186	6995	2795	3800	2337	2406	2123	245	287	10608	14910	17296	15732	4236	3645	3514
TRINITY_DN36976_c1_g2_i13	8287	15179	10587	9909	12440.8	22723	15070	18793	12280	10711.9	752	1013	8651	11179	11629	6789	28254	21912	19708
TRINITY_DN38019_c1_g2_i4	8281	17362	10606	10087	18672	46877	40729	26897	26175	21175	5254	10657	18345	20785	18825	13391	38449	35931	30852
TRINITY_DN27511_c1_g1_i2	8280	7603	2864	4519	6537	6285	7506	4217.98	4579	2106	247	723	4536	8647	7225	9895	8564	13460	6416
TRINITY_DN30085_c0_g2_i1	8277	8961	7618	7582	9377	5300	4640	4528	4415	2684	1137	1023	4443	5033	6272	3396	4333	3913	2342
TRINITY_DN25937_c2_g3_i1	8273	8406	7680	6858	8608	8524	9941	8803	9444	9103	1325	774	5953	4917	4346	3898	2765	2217	3091
TRINITY_DN25947_c0_g1_i2	8265	8114	9264	6973	8486	5271	2997	4320	4055	2113	207	227	6658	6950	6388	4022	2185	2629	3200
TRINITY_DN32180_c0_g2_i16	8261	12611	9644	12571	12280	14309	10340	11137	10111	4814	2850	5784	8480	9085	7879	4903	9106	9770	7478
TRINITY_DN26930_c0_g1_i3	8254	6038	3688	4612	3174	12433	18595	17198	12785	9268	10	19	16099	11946	2875	518	6837	16827	10423
TRINITY_DN38250_c2_g1_i2	8254	14046	14170	10300	12325	10522	22146	7853	7810	12080	15366	36840	11290	13103	9987	11575	29290	26776	26760
TRINITY_DN25594_c0_g1_i1	8237	9927	10410	8720	10507	3502	23001	2562	3088	10092	21722	59764	8970	8314	7548	8924	13325	22896	22741
TRINITY_DN35326_c1_g3_i10	8231	11276	8551	8913	11356	6158	4507	5928	5138	3446	4231	2716	5374	6664	9054	4992	6449	5336	3337
TRINITY_DN28300_c0_g3_i1	8096	6759	4168	4422	6536	3553	6681	2178	1998	4204	16385	18513	2881	3264	3267	4371	7841	10965	10465
TRINITY_DN27887_c0_g3_i1	8096	7862.01	6675.23	7391	5542.77	5520.6	6166	6874	6413.32	3694.13	5933	3780.98	3873	4549	3347.06	2287	5986.36	7103	3195
TRINITY_DN27213_c0_g3_i6	8086	6317	4410	4562	5271	1506	1903	1338	1595	1282	161	129	6628	7503	9900	8098	2398	1941	1220
TRINITY_DN35533_c2_g1_i9	8076	10117	7352.99	6669.99	8849	13895	23921	11674	14647	17279	58394	54965	8242	8493	12014	6484	92608	80198	26073
TRINITY_DN36498_c2_g1_i1	8051	8980	4879	5711	5954	4259	8606	3844	2647	7365	1279	1061	7673	7867	9760	5873	26749	21234	23318
TRINITY_DN34792_c0_g1_i3	8039	5492	5694	5806	5645	3434	9695	3213	3153	4401	8638	32314	4263	4863	5700	4041	9942	16698	9010
TRINITY_DN34171_c0_g2_i3	8034	11036	8887	8386	15953	9805	4423	5222	4234	4157	865	733	7675	8872.48	15490.3	15014	936	919	1852
TRINITY_DN31310_c3_g1_i2	8026	10976	10828	11620	18562	2901	1501	1823	1677	1086	198	230	6495	6990	9886	6110	861	498	482
TRINITY_DN26556_c1_g1_i1	8021	6926	6547	6154	7164	4677	3787	4162	3532	2482	3008	4677	3258	3832	2837	2138	4983	6808	3673
TRINITY_DN31944_c0_g1_i1	8006	10552	11121	11433	10309	1509	21018	1629	1607	5965	17042	60421	2325	4317	4889	4712	5129	12234	7013
TRINITY_DN30387_c0_g2_i6	8000	9029	6401	7703	6224	4815	5025	4982	5533	2579	98	93	5236	6560	9809	5227	7257	5719	3181
TRINITY_DN27228_c0_g1_i1	7996	12053	10306	8888	11880	1749	13793	1853	2093	6686	18880	100557	924	2499	2273	2372	4176	10294	9136
TRINITY_DN25744_c0_g1_i8	7981	24342	8970	11848	13687	15180	224	4918	1843	97	293	115274	50978	53510	22699	32153	3458	3441	4143
TRINITY_DN31444_c1_g2_i1	7935	4519	3194	2300	4768	2726	1731	1044	390	1926	6	0	5136	5325	8247	7005	2572	1790	5011
TRINITY_DN31200_c0_g2_i15	7930	12768	10335	16614	11709	17313	11039	15308	13593	5387	5827	14567	8500	8623	6971	3812	6382	5955	7594
TRINITY_DN33554_c0_g1_i5	7899	5770	4145	5194	4775	2026	1599	1550	1550	786	363	272	2773	3287	4178	3534	2471	2068	1430
TRINITY_DN34597_c0_g1_i1	7887	17233	13023	7990	18789	36745	24708	19127	15885	14015	9775	20501	15000	18596	25059	18721	36901	33914	30180
TRINITY_DN30678_c1_g2_i2	7883	6977	6677	5294	8476	3030	19499	2744	3032	7651	15782	63212	1670	2375	2651	2354	7934	12149	12984
TRINITY_DN28819_c0_g1_i8	7871	9148	5575	5769	7628	9218	8175	6749	6688	7345	354	1163	7422	8062	8993	6159	13275	14732	12860
TRINITY_DN36033_c1_g2_i7	7870	10068	7207	8867	8779	1573	893	1365	1203	686	253	184	5481	5831	9244	4041	693	520	255
TRINITY_DN30706_c0_g1_i11	7857	11341	6024	6049	7887	37655	10383	25724	15697	5093	182	362	7382	10116	8221	5374	5093	3666	6247
TRINITY_DN23545_c0_g1_i3	7853	7267	8080	8066	12788	2208	1324	1223	1212	852	82	149	5588	5107	7506	5480	980	878	850
TRINITY_DN28356_c5_g2_i1	7848	9149	6224	7102	7666	13411	13351	11481	11000	8438	38692	18956	8108	10289	10101	5106	40914	38146	21346
TRINITY_DN31798_c0_g2_i4	7836.1	8211.64	7472.35	9042.01	16111.5	58974	85531.6	35121	25697.2	34182.5	19792.2	27776.8	8444.15	11279.3	9598.37	13076.9	68204.1	67860.5	52305.6
TRINITY_DN27140_c2_g1_i6	7808	7365	6979	7271	11715	2274	1892	1367	1194	1172	1136	1754	6384	6916	10404	8662	2561	1951	1277
TRINITY_DN32162_c2_g2_i2	7787.35	6347.82	5989.41	6159.47	7201.96	7858	7336.9	6724.86	5918.82	3190.02	1337.25	1057.08	5103.76	5388.68	6151.53	4602.94	4171.99	3633	4694.04
TRINITY_DN35500_c0_g1_i2	7780	10988	7343	9889	10552	11566	13164	11009	8525	6810	12458	13898	10123	7236	5471	3143	7206	9499	5530
TRINITY_DN35210_c0_g4_i1	7732	7380	7346	10474	10380	2774	7421	2118.96	2397	4408	205	367	5816	6928	8561	5538	2705	3172	2592
TRINITY_DN29770_c3_g1_i7	7724	12305	6547	8782	13916	27692	27638	19192	17566	10794	4517	7094	6793	8240	7410	6217	15219	17045	13387
TRINITY_DN27165_c0_g2_i2	7723	7101.89	4023.91	3596.93	5558.88	10838	7781.85	8839	7811.8	4728.95	679.02	932.72	5610.95	5266.92	5595.84	3761.67	4312.9	4217.76	6997.1
TRINITY_DN30021_c1_g1_i8	7700	9918	7606	9293.48	8214	1534	1262.05	1177.16	1218.17	917.07	359.04	472	6329	6235.4	8830.49	3845	1368	1673	841
TRINITY_DN35777_c0_g3_i1	7689	11241	5954	4938	9284	20129	29091	11794	11795	4580	13743	6187	8933	13350	16496	19336	29209	30976	15280
TRINITY_DN26405_c0_g1_i1	7688.84	7264.81	8035.93	8979.79	10771.1	1494.9	833	1203.92	1215	682	174	246	4323	4962.74	5648.94	4145.88	1258.74	1064.41	534.82
TRINITY_DN26608_c0_g3_i9	7677.38	8878.34	6303	6138	8351.43	15744.5	12003.4	13632.4	14260.2	7566.36	17874.6	12421	8223	8617	7534.73	5050	31445.4	30714.4	17384
TRINITY_DN37017_c0_g7_i3	7676.98	5341	2545.96	2949	3823	89	323	18	10	122	13	1	15743	25292	31174	29917	3311.67	1087	785.7
TRINITY_DN26480_c0_g1_i5	7667	6827	4897	5384	8210	13266	7896	9174	6761	4252	1174	10851	5534	5166	3824	2848	9927	11157	17962
TRINITY_DN29593_c0_g4_i4	7655.48	8199.15	6181.05	7130.82	9252.13	9165.12	4791.76	6582.51	5940.36	2836.5	5551	10631.2	5640.92	7270.21	5020.65	2962.61	5828.26	6096.75	6711.2
TRINITY_DN31512_c2_g7_i4	7651	13241	10830	12253	14051	15493	12330	13447	12470	6271	5479	6921	8510	10758	11205	6415	16524	15032	9700
TRINITY_DN31578_c0_g2_i4	7634.31	9517.95	5064.28	3878	3317.19	26573	37915.1	41116.8	31344.4	25375.9	6594.9	9512.21	10284.5	7295.8	1550.92	237.11	11189.6	15865.7	10189.2
TRINITY_DN23300_c0_g1_i1	7614.62	5349.62	4405.43	5432.82	4523.08	7846.34	1589.79	9042.95	13146	576.46	49.79	170	2986.33	1703.15	2457.48	908.82	1093	1218.59	725
TRINITY_DN33102_c1_g1_i2	7596.91	11898.2	8554.01	8660.57	12758.6	22820.5	28487.7	14607	15683.3	19998.9	4194.99	11000	13195.6	13363.8	11454.7	8492.85	19680.5	23983.4	26953.7
TRINITY_DN24175_c0_g1_i3	7562	8643	9001	9718	11739	2119	1389	1555	1404	813	78	165	6110	5684	8087	4053	1022	743	552
TRINITY_DN32079_c1_g3_i1	7553	3525	3039	2231	2990	1839	1909	1835	1822	840	3868	2501	1680	1794	2641	1484	1214	895	1005
TRINITY_DN33622_c0_g2_i3	7528	14079	11194	12458	16211	12538	6509	10130	8934	4649	1077	1248	6433	10328	7291	5565	5097	5179	5035
TRINITY_DN31440_c0_g2_i4	7516	9135	7172	8881	13135	4020	4612	2382	2121	2641	2629	2959.99	6991	8729	11762	10921	6040	6585	4729
TRINITY_DN31103_c1_g2_i1	7502	13954	9256	10117	13568	18351	16149	15525	16405	8842	17211	15107	10093	12400	13454	7325	43893	41059	23395
TRINITY_DN29794_c0_g1_i3	7476.11	4283.43	3661.14	4294.75	3713.08	4236.2	3753.05	4274.56	4291.55	2144	895.3	865.76	2849	3557.94	1982.51	1671	4130.26	6033.8	2573.48
TRINITY_DN32149_c0_g1_i7	7475	5189	2269	5053	3873	2127	2847	1060	578	726	17	21	4546	7682	8175	8499	4263	3506	1794
TRINITY_DN31659_c0_g7_i1	7467.89	6164.5	4951.86	7106.25	6011.92	4576.8	2820.95	4404.76	3693.45	1545	541.7	513.24	3517	4518.06	2741.49	2095	1633.74	2175.2	1133.52
TRINITY_DN32381_c0_g1_i2	7466.63	7183.88	5724.43	5998.85	7884.27	9183.47	12331	6447.34	7530.36	4504.06	305.41	118.53	7341.63	10864.9	11802.4	11090.5	14135.8	11975.8	11258.7
TRINITY_DN23530_c0_g1_i9	7453.32	6067.46	4309.41	4626.1	5467.99	2496.13	3705.08	1860.47	1840.35	2101.04	224.31	170.84	5267.52	6482.85	8588.69	6508.48	6920.14	4706.75	2333.47
TRINITY_DN36692_c1_g2_i8	7445	7109	5171	5798	5668	1904	1221	1559	1437	548	142	414	5017	6679	8314	5517	1220	1119	619
TRINITY_DN35131_c1_g4_i1	7442	4831	3269	4086	3240	2316	3467	2450	1571	2081	3110	3293	2954	3471	5032	4747	8561	6650	4597
TRINITY_DN30552_c0_g1_i5	7423	7785.4	6754.93	7761.8	6509.82	6667.3	4527.98	6988.41	6477.95	2871	6675.04	5433.87	5235.86	6534.29	4985.42	3458.27	6832.82	7066.8	5182.15
TRINITY_DN26797_c1_g3_i1	7416	13415	4735	5609	7196	136289	203926	104397	70228	129981	1228	115	55066	58081	16274	12479	554487	410844	540669
TRINITY_DN28495_c2_g1_i4	7410.97	7788.9	4286.28	6014.92	4223.07	114.79	42	41.58	17	6	2	1	10421	13201	17710	10087	6.87	2	7
TRINITY_DN30687_c1_g1_i2	7388	6121	5652	5828	7817	5724	5642	4594	4167	2755	1566	2415	3317	4244	3403	3597	7297	5041	3924
TRINITY_DN33184_c0_g2_i7	7387	8636	7161	8254	9450	1807	1289	1462	1226	784	79	112	5178	6773	10045	5084	663	469	414
TRINITY_DN31845_c1_g1_i5	7375	6532	5744	5813	7113	9049	4176	6903	6199	2406	1756	1597	3147	3575	2804	1598	2393	2301	2073
TRINITY_DN34184_c3_g1_i7	7348	12104	10265	12185	16304	12993	13053	9901	11303	5137	2891	2243	4705	6299	7608	5366	11035	10085	6610
TRINITY_DN32815_c0_g2_i4	7340	12409	7459	5741	9242	24056	16509	16099	12170	9149	16259	17803	9618	9754	9576	6113	56611	45863	33105
TRINITY_DN37560_c1_g1_i14	7339	12037	7850	11310	9068	14869.9	8380	15664	13210	5354	682	617	4447	2666	1999	429	1562	3088	1129
TRINITY_DN35125_c2_g1_i1	7339	3534	2762	4100	3481	692	4358	699	966	2861	2	1	1070	1138	2132	1108	483	559	548
TRINITY_DN31081_c0_g1_i5	7337.98	7996.9	5106.89	4349.87	7174.84	2066.78	1163	1066.96	1058.97	555	364.94	389	4918.72	7676.82	11073.8	11287.8	2110.97	2004	1283
TRINITY_DN29867_c3_g1_i12	7323	7329	4512	4050	3431	23377	18014	26152	20340	12312	519	543	16287	19986	17478	7647	178507	127115	55671
TRINITY_DN33267_c3_g1_i1	7322.16	7417.37	5145.51	6895.71	9653.51	1670.69	3493.79	953.93	1044.29	1413.22	4	2	6502.77	9584.21	15090.8	12258.1	2418.01	1651.02	1241.65
TRINITY_DN38613_c4_g3_i5	7311	12869	9501	7066	15914	32866	9826	20508	14927	8992	18772	24004	7028	6956	6337	4222	14955	12233	12275
TRINITY_DN25933_c0_g2_i2	7307	10128	12317	8023	11936	1427	60	1168	1290	42	99	923	1463	766	1349	331	1	23	3
TRINITY_DN26658_c0_g1_i3	7305	2800	2392	3220	3347	3917	6180	2917	4089	6895	532	421	4335	5886	3189	2857	12361	6345	5752
TRINITY_DN33867_c1_g2_i2	7241	8163	7193	7965	8644	1876	1330	1325	1288	833	209	306	5712	6082	10008	4157	1873	1315	664
TRINITY_DN30608_c1_g1_i9	7224	18045	13191	10389	13780	5076	3151	4287	4666	2189	665	506	12536	15170	21030	9373	2236	1822	1676
TRINITY_DN35590_c0_g3_i7	7219	8787.98	7260	7900.99	10415	14349	8813	9168.99	10003	5602	12791	12604	5163	5877	5073.98	3891	13422	15490	7783.99
TRINITY_DN32320_c0_g2_i2	7207	19298	15037	17138	24038	30695	23479	25703	22622.9	13352	5401	9181	13310	17407	16007	10410	16436	17466	13633
TRINITY_DN29978_c1_g1_i1	7193	11191	5987	7436	11573	27911	21225	17246	15892	10227	6782	8927	11429	11538	10801	8396	26196	24454	21006
TRINITY_DN32951_c0_g2_i4	7191	12870	9469	10894	19035	11926	7924	6835	6008	4213	1167	1776	9345	14497	13141	14688	5473	5605	4442
TRINITY_DN35693_c1_g2_i2	7190.33	5293.42	4286.64	5069.63	4117.51	4029.44	4411.11	4351.3	4027.05	2414.18	920.33	720.25	3612.56	3943.41	2926.16	2816.66	3108.21	4068.76	2544
TRINITY_DN28293_c2_g3_i5	7181	6122	5321	6223	6692	3878	4133	3179	2820	2043	2097	5089	6478	7103	10006	6892	12838	10536	4988
TRINITY_DN31926_c0_g1_i9	7163	8130	4595	5254	4785	5231	4608	4642	4447	3291	2200	3571	3119	3666	3794	2743	9334	8350	4501
TRINITY_DN28791_c0_g1_i1	7161.29	7535.94	6585.07	7172.44	11133.6	11229.2	7359.91	6137.34	7347.64	3393.65	6043.07	6010.04	4529.66	5897.09	5235.12	5760.34	9898.57	8892	7867.57
TRINITY_DN31867_c1_g3_i1	7156	8982	7553	7107	7105	4241	4277	4269	4773	2249	1011	624	3563	5040	4547	2286	1660	2048	2526
TRINITY_DN31305_c2_g1_i4	7140	9054	6617	4906	9177	17785	14136	10731	12058	11169	21875	28562	7786	6933	7945	6354	38202	36310	22156
TRINITY_DN36487_c1_g5_i1	7139	8378	8129	8171	13401	6668	4618	4016	4000	2750	3092	2727	3309	4515	4885	5183	3093	3439	2663
TRINITY_DN28178_c1_g4_i5	7121.85	7426.43	6402.13	6211.98	5824.93	9464.27	6227.12	9376.02	9948.29	3681.57	5299.03	3798.17	5394.16	6072.56	5177.97	2588.69	8635.33	7944.85	4281.85
TRINITY_DN32147_c0_g1_i1	7111	6137	6831	7326	10717	8968	12684	5701	5784	6158	3669	6777	2128	2905	3760	2798	10514	10389	7185
TRINITY_DN25980_c4_g1_i3	7111	6151	4395	5623	4554	4587	10912	5407	7133	4190	661	962	6122	6626	9718	5411	43488	38377	14236
TRINITY_DN32191_c0_g2_i3	7100	8737	6471	6679	7594	9817	11725	7567	6270	8324	5854	6814	8963	8262	10735	5930	19472	18034	10256
TRINITY_DN37508_c0_g1_i5	7098	8113	4507	3367.25	5140	226	162	58	21	81	29	137	2198	2282	4883	2026	321	254	170
TRINITY_DN27028_c7_g2_i3	7097	11618	9915	9023	9081	4401	23179	4148	3805	11313	22948	52424	9326	7764	6770	5815	19229	34914	24398
TRINITY_DN25574_c1_g2_i1	7094	10646	8752	9590	14847	21599	14811	15055	12728	7757	2979	5017	6562	6856	5978	5313	6844	8597	7654
TRINITY_DN27284_c1_g1_i1	7086	9693	9391	9145	14748	9918	5462	6382	5965	3125	2431	2509	4905	5657	6205	4725	4025	4615	3822
TRINITY_DN30408_c0_g2_i4	7079	10002	8912	9099	10646	11822	7658	9179	7839	3870	3079	4258	5832	8511	6023	3943	7425	6982	4752
TRINITY_DN27038_c0_g1_i3	7074	6052	4374	5428	5787	8054	8521	5552	6137	3520	19696	15999	5042	5469	6660	4365	25709	27682	11967
TRINITY_DN32937_c1_g1_i5	7064	8765	6859	4769	8685	33317	15849	23369	21153	16354	125558	58673	9356	10977	9261	6504	69332	64254	59475
TRINITY_DN38141_c2_g2_i12	7057	15497	8890	7197	12362	47217	45799	32716	32922	18594	17249.9	25230	22288	21251	17351	10911	37568	55185	41870
TRINITY_DN33720_c2_g1_i8	7056.77	10031.2	6397.92	6443.64	6248.16	10074.6	10598.7	12308.7	12506.6	7561.5	14658.3	9170.62	8233	8230	7537.27	3545	30431.5	28805.6	11507.9
TRINITY_DN24380_c0_g1_i1	7042	16780	19170	14248	19682	5559	40001	5427	4850	22265	27274	162304	21107	13574	11042	9182	10200	31099	24890
TRINITY_DN38595_c3_g2_i1	7042	15833.1	13027.5	12673.9	17282.9	14728.1	9626.88	10411.2	9536.99	5464.99	3394.1	5594	6400	6932.99	7580.99	3856	7807	7316	4540.99
TRINITY_DN34642_c0_g2_i3	7028	8162	6722	6197	10280	10130	5510	6282	5091	5270	3461	4255	3868	3933	5362	2628	15266	13027	8975
TRINITY_DN27775_c1_g1_i1	7025	5824	5246	5227	4851	251	2236	229	162	609	1527	5995	1092	3152	3827	4147	4818	6162	2715
TRINITY_DN30485_c1_g2_i2	7015.03	7710.11	5627.17	7306.15	7539.23	7591.78	4610.83	5470.72	5277.59	2220.05	3375.42	3844	4416.14	5300.46	3861	3136.34	6813.96	7875.94	4248.54
TRINITY_DN33866_c0_g2_i3	6983.67	4211.14	3255.6	4202.14	2665.3	965.04	1285.46	1004.12	1003.94	804.04	3279.9	1664	115.05	215.78	144.03	120.15	393	1053.36	304.14
TRINITY_DN27678_c0_g1_i2	6979	11970	9807	9392	11960	12472	9958	10472	9148	6824	5827	9506.96	6061	6521	8501	3614	13042	9769.99	8123
TRINITY_DN36811_c2_g2_i6	6978	11593	8199	8430	13524	11442	11377	7840	8302	5327	1523	5486	7627	7957	13416	8636	27745	23600	20742
TRINITY_DN24561_c0_g1_i2	6955	6114	5233	6038	4812	4398	3528	4489	4114	1910	1789	2571	3094	3937	2463	1297	3855	4563	2603
TRINITY_DN35693_c1_g1_i10	6933	7237	5592	5801	5680	7003	6467	7246	6778	3621	4000	3195	3713	3993	3617	1701	8845	9718	4954
TRINITY_DN35330_c1_g2_i1	6906	6950	6223	6868	9600	2039	2511	1116	1161	1444	10	6	6165	6983	10558	9108	2390	2132	1555
TRINITY_DN35486_c2_g2_i1	6904	16811	12510	15465	17448	16594	12025	14334	12118	6428	4970	7454	7386	10030	9557	6977	10041	11099	7250
TRINITY_DN26041_c0_g2_i7	6902	10963	7566	11563	10822	10148	3092	7121	6522	1775	112	662	5585	3415	2485	728	9	461	139
TRINITY_DN38454_c2_g1_i16	6894.02	13978	8196	10680	9258.99	6473	4734	6522.02	4509	3451	66	221	7009.4	5127	5700.01	1272	749	1505	2274
TRINITY_DN33918_c0_g1_i9	6873.54	6344.26	6262.44	5214.97	5889.33	4316.26	2958.8	3921.11	4318.94	1611.45	1138.91	1205.43	2655.36	3081.3	2415.01	1573.73	2721.06	2964.36	3170.31
TRINITY_DN31638_c0_g3_i2	6868	8048	7958	8217	9542	6750	5477	4789	6220	3499	3317	4953	3803	4894	5180	3705	4850	4581	2792
TRINITY_DN32637_c1_g1_i1	6866	19928	15130	16998	30690	10153	5730	4731	4087	4179	601	847	13144	18902	27040	17932	8093	6144	5437
TRINITY_DN26678_c0_g1_i1	6865	7799	5664	6488	7180	6136	4454	5285	5032	2619	2022	2058	4716	4455	4763	2695	4749	5297	3627
TRINITY_DN34489_c1_g1_i1	6855	13423	10205	9206	16289	31733	28952	20146	17119	6566	283	543	22667	17824	14503	13006	4361	6058	22313
TRINITY_DN36750_c1_g3_i2	6843	7783	5907	7148	6499	6615	8577	5823	6110	3282	2658	5543	6782	14111	12838	8593	13302	10916	7052
TRINITY_DN26842_c0_g1_i1	6838	7518	7050	6019	7192	5781	1287	5294	5849	983	1799	2318	3605	2341	2702	1144	2775	2680	1640
TRINITY_DN37317_c1_g3_i4	6837	8120.98	5223	5872	6192	6037	5926	5653	4938	3394	4129	1689	3330	4143	4601	2877	8506	6875	4186
TRINITY_DN32442_c0_g2_i12	6822	7866	2362	4185	2615	9179	30836	8664	5740	12746	102348	127617	12627	32989	30976	31821	325355	345743	83117
TRINITY_DN30081_c1_g1_i2	6807	7638	7758	7003	11628	8455	4769	5717	5103	3030	1348	1971	3809	4832	5089	3916	2715	3268	2000
TRINITY_DN38418_c5_g1_i2	6803	6096	2664	4802	2173	655	1348	1151	930	922	90	213	3984	5183	7409	2006	3538	2918	546
TRINITY_DN36007_c2_g1_i12	6801	8637	5946	7399	6675	6855	4711	5812	5474	2193	1622	2292	5925	7742	9228	4806	6463	6079	3440
TRINITY_DN35816_c1_g1_i5	6792	12998	11332	10133	14063	3514	22454	2547	3136	12708	42387	65540	7409	6897	4940	7540	6909	17429	19460
TRINITY_DN38268_c0_g3_i10	6788	11576	9626	8618	14913.5	30766	36017	23134	20386	17516	16331	22878	8300.98	9428	8665	6556	25315	24785.3	20257
TRINITY_DN25579_c0_g1_i1	6775	8208	5291	5771	9493	9509	11920	6378	5990	7012	9339	23032	5711	5849	7227	7187	14171	18831	18052
TRINITY_DN37874_c1_g1_i7	6765.43	10716.5	7163.4	11050.7	18830.8	7272.18	5984.92	4170.03	3848.38	3228.5	4741.86	4271.22	9357.64	13573.5	16179.8	14777.1	11998.6	12736	7198.45
TRINITY_DN23960_c0_g2_i1	6765	10590	4400	4870	5859	117823	175798	127305	136434	62496	102047	70821	19117	15764	2633	1647	189823	238352	160926
TRINITY_DN34258_c1_g1_i2	6744	5578	4346	5173	4399	931	1322	937	831	653	198	84	3953	5049	6312	3970	1290	1006	674
TRINITY_DN33741_c0_g1_i9	6730	10762.5	8700.61	8677.85	10216.1	3770.57	5777.57	3381.48	3148.65	3479	2600	5569	9461.43	14228.1	15575.3	10168.3	10664.8	10103	6086
TRINITY_DN28203_c0_g1_i3	6715	7453	6410	8143	6091	4925	3575	6337	5319	2140	734	783	4153	5503	3743	2165	2143	2736	1433
TRINITY_DN31692_c0_g2_i2	6703	9510	8455	7133	9928	5580	5233	4085	4056	3482	3662	4714	8150	9586	14211	8594	10965	8930	5394
TRINITY_DN27952_c0_g2_i2	6692	9413	8216	8238	7827	7894	5773	8166	7060	3143	1693	1379	4669	7032	5874	2881	5490	6239	3047
TRINITY_DN28479_c0_g1_i2	6682	12983	9264	11589	13698	14677	9658	11071	10351	5421	3647	5448	7017	8317	7921	5791	7028	6807	5384
TRINITY_DN34980_c1_g1_i15	6678	3644	4238	3678	3734	1232	1548	830	907	1406	183	2234	3248	2148	2325	1334	15624	15446	6085
TRINITY_DN37510_c1_g2_i6	6672	9573	8609	9815	13049	4055	2926	3194	2973	1845	780	906	3438	4237	4513	3218	2017	1934	1318
TRINITY_DN26955_c4_g8_i2	6667	4132	3533	3030	3730	3180	2998	2759	2383	2226	1708	1557	2480	2636	3684	2576	7548	6643.68	4268
TRINITY_DN30613_c1_g1_i5	6659	8371	7617	8256	9940	2985	2044	2347	1924	1345	1445	1367	4815	6667	7654	5386	2394	1989	997
TRINITY_DN32590_c0_g2_i2	6653	7715	4932	5826	4940	8245	11538	10972	10522	6454	7320	7636	6751	7257	7071	3794	23007	20079	12386
TRINITY_DN36321_c1_g3_i1	6646	10132	6266	6263	6018.97	20480.5	25403	24248	23172	10550	6978	7265	9424	8103	6339	3014	27106	36193	18836
TRINITY_DN38699_c7_g2_i3	6642	9483	9040	8985	14965	7596	5583	4304	3817	3892	3204	4474	8274	10712	14969	11095	11226	10618	7188
TRINITY_DN32061_c1_g3_i2	6634.87	6361	5041	6326.32	4920	3913	3334.41	4228	4264	2073	921	670	2827	3313	2467	1442	3040	4053.99	1506
TRINITY_DN30273_c0_g2_i1	6628	5519	4201	4252	6049	6462	10155	4253	4639	5456	25808	36844	5951	5857	6345	5181	29459	31369	21457
TRINITY_DN27377_c0_g1_i6	6625	6655	6084	7126	7722	3130	2176	2093	2201	1436	371	554	5120	6661	8722	5045	2578	2727	1645
TRINITY_DN21105_c0_g1_i1	6624	4629	4585	4056	4102	836	62	841	476	169	0	0	1252	329	679	131	2	7	22
TRINITY_DN29498_c1_g2_i6	6591.88	10436.3	8514.18	8570.48	14434.2	2811.1	1827.91	2044.11	1418.94	1124.99	0	99.04	5073.02	5670.01	8241	5675	1255	979.03	553
TRINITY_DN26477_c2_g3_i2	6584.59	3096.06	3109.51	2507.63	2628.13	2075.26	2018.43	2062.3	2311.76	1366.48	867.2	1374	1795.53	3510.08	3308.6	1510.09	5058.53	4249.31	1883.93
TRINITY_DN27619_c2_g1_i2	6574.07	3212.85	2131.42	17699.9	6965.87	3696.43	63615.1	3528.24	5657.6	2994.82	5097.96	2821.74	2238	10800.9	1960	5322.36	14991.9	17041.7	11434.5
TRINITY_DN25619_c2_g2_i2	6565	6210	4595	5389	8112	4705	3665	3897	4127	2845	7	1	6311	9420	7179	6214	15854	15453	10934
TRINITY_DN28174_c1_g2_i4	6563	5595	2891	4234	5141	7902	7978	5569	5557	3857	9751	6970	4073	5505	5937	3243	16251	20932	8599
TRINITY_DN35308_c1_g2_i1	6559	4375	3313	4109	2941	1287	1946	1479	1629	1356	1042	1100	2668	3375	4455	3109	3631	2840	1509
TRINITY_DN31072_c0_g1_i7	6542	14006	9239	8661	16475	19707	11605	10438	8413	6793	37236	38020	7167	9043	8478	8068	21012	21197	13973
TRINITY_DN32135_c0_g2_i1	6535	5808	4802	5845	6179	916	718	656	651	275	47	70	4407	5825	8020	5295	1370	1020	684
TRINITY_DN32875_c1_g4_i3	6520	5302	5147	5390	6634	10643	5248	8775	11894	2478	370	377	3724	3251	3827	2154	8443	5787	4471
TRINITY_DN33289_c0_g2_i2	6514	9196	6803	8537	10268	2107	1416	1591	1478	805	32	42	6991	9153	10254	7796	640	448	610
TRINITY_DN35336_c1_g2_i4	6501	19536	14634	12801	30960	84511	54672	51719	44303	25475	1716	4802	26803	28868	21330	21605	14332	14228	39573
TRINITY_DN25853_c0_g1_i1	6497	6749	4268	5533	6539	1351	1309	879	951	750	93	280	6552	7540	12465	8116	1078	902	422
TRINITY_DN27919_c0_g1_i1	6496	9262	7317	7481	11815	18405	20991	13629	12638	12609	10597	11373	5875	6291	6964	5407	19127	21110	12365
TRINITY_DN33640_c0_g1_i2	6490	5969	4689	5669	4370	3106	2653	3132	3110	1494	1572	962	3373	3853	2737	2428	3323	4437	1905
TRINITY_DN28917_c0_g1_i3	6488	5455	4141	5318	4619	847	929	809	839	661	88	250	4396	4149	6367	3527	2084	1664	841
TRINITY_DN36919_c0_g1_i15	6483.66	6438.52	4723.79	5258.88	5079.03	9503.67	8271.49	8558.82	8961.4	4504.05	3076.56	3173.25	5927.82	6390.83	5669.41	3546.44	15576.8	16699.4	7558.76
TRINITY_DN37706_c0_g3_i1	6482	5358.35	5333.03	4791.44	4572	3824	3777.41	3805.49	4204.3	2294	4096	4440	3456	3324.35	4013	3015	7402	7201	4522
TRINITY_DN37610_c3_g1_i1	6471	4787	3719	4437	5609	1233	1387	884	758	676	346	798	4096	5298	7325	6204	977	645	657
TRINITY_DN34391_c2_g3_i1	6468	4311	3950	3509	3159	2788	2288	2966	3083	1246	2142	1088	1304	1114	1410	660	611	359	319
TRINITY_DN37247_c0_g1_i2	6466	4532	4242	4178	5534	4804	3179	3513	3885	1813	2926	1968	2428	3364	2725	2573	3717	4016	2772
TRINITY_DN29180_c2_g4_i1	6448	5635	4328	5413	3593	6044	9962	8161	5744	3750	2474	3427	3384	3837	2813	1649	6605	8120	7016
TRINITY_DN25574_c0_g1_i3	6435	8016	5525	5686	6248	4685	4011	5342	3165	2177	2490	2848	3735	4999	4363	2481	3241	2798	3050
TRINITY_DN37352_c3_g2_i5	6430	5000	4422	5987	7863	692	799	397	448	587	67	96	1077	1230	1840	1834	477	351	292
TRINITY_DN37665_c1_g1_i1	6426	13666	10451	10438	15037	15621	16471	14852	15177	12555	1857	1633	11349	8255	7869	5809	5396	5393	5541
TRINITY_DN28426_c0_g3_i1	6424	7223	5485	4996	7188	6780	16169	6413	7184	12584	816	909	5036	4700	7037	3910	16837	16378	11484
TRINITY_DN28100_c0_g1_i1	6404	9271	6019	5706	8638	14389	9944	10276	8497	6247	553	1050	8272	8227	7506	5257	13826	11267	15065
TRINITY_DN28908_c0_g1_i10	6402	7534	4826	9436	10027	9564	10569	6150	6003	3440	3049	4164	3461	6551	3905	5203	6058	8360	6338
TRINITY_DN29274_c1_g2_i1	6398	5177	4127	4261	4273	6023	5049	6026	6969	3234	3038	2350	3629	3738	3792	2725	5370	5737	3800
TRINITY_DN33273_c3_g1_i1	6398	5085	4191	5109	6849	2956	1916	2173	1770	1509	581	222	2255	3495	4239	4978	2329	1665	1546
TRINITY_DN25082_c0_g1_i2	6383	3806	2929	4665	6891	5391	15226	3482	3781	3452	1093	1799	1852	5564	2483	3481	6690	6371	5972
TRINITY_DN35526_c0_g3_i3	6350	6315	4714	6022	4166	1524	1801	1774	1378	837	208	194	4565	6128	7046	4412	1904	1618	835
TRINITY_DN29823_c2_g1_i14	6346	12655	6142	9632	12039	15750	11753	9982	9792	3610	3225	3312	7740	14516	15823	12729	10661	6574	8220
TRINITY_DN37568_c0_g1_i7	6341	6521	5712.99	5627.99	7224	4734.99	4052.99	3360.98	2851.98	2265	4699.86	7240.98	6709	8035	10202	6907	11695	9315.88	5422.98
TRINITY_DN37143_c1_g6_i5	6329	14148	8459	10300	10531	14301	11684	13441	11377	7081	8942	6879	6180	8134	6424	3489	13835	14034	8957
TRINITY_DN28624_c0_g1_i2	6329	8458	6540	7851	8962	4406	5208	3421	4177	3753	1357	1547	5570	7658	9696	5609	12004	8746	4843
TRINITY_DN38385_c1_g1_i13	6322.18	4767.22	4125.38	4066.68	1985.51	1808.72	3491.84	4302.6	3414.03	1893.08	1664.75	1422.97	2336.64	3394.02	2416.62	939	4694.83	5628.54	1597
TRINITY_DN35724_c1_g1_i1	6308	3934	3737	3460	7407	6062.99	5907	3557	4164	4617	1936	3969	3719	5843	5546	7583	5857	5915	7275
TRINITY_DN24271_c0_g1_i6	6307	7430	4445	6022	5968	1809	1159	1763	1342	850	123	310	6172	8705	12079	7474	1657	983	909
TRINITY_DN31932_c2_g1_i5	6307	6207.86	4386	5688.61	8236	1439	1705	694	573	1262	995.74	1862	2337	3324.51	5579	3930	836	1154	1454
TRINITY_DN34413_c1_g2_i3	6304	10381	7839	7147	14991	30519	13918	18305	16222	7315	1637	8211	7040	7480	4917	4254	1875	2235	5784
TRINITY_DN30225_c1_g3_i2	6293	5411	4484	5184	3534	2799	3058	3550	3602	2035	1003	1030	2519	3135	2467	1541	2217	2793	1331
TRINITY_DN34643_c0_g1_i5	6292	10017	5808	5787	7228	16797	16748	15601	15549	10679	2353	6505	9606	8631	7032	3590	13847	13519	14748
TRINITY_DN30117_c0_g2_i4	6286	6752	3314	4205	5278	5149	12572	3829	2138	13003	235	54	5959	6562	7595	5750	44269	28518	34554
TRINITY_DN27363_c0_g4_i2	6285.09	4855.74	3614.72	4064.73	3715.27	4046.18	3881.27	4208.26	4015.24	2108	1074.68	1065.54	2806.99	3465.73	2543.03	1763.88	4147.71	4845.7	2674.56
TRINITY_DN26959_c0_g1_i2	6283	3178	2721	2551	2468	850	1049	795	792	597	1262	547	2566	2769	5206	3086	2723	2261	1086
TRINITY_DN34294_c0_g1_i4	6283	12952	8911	9193	13985	30297	15945	18959	18250	8006	4291	6086	10652	11812	10552	6932	16495	16643	14173
TRINITY_DN36142_c0_g1_i6	6272.41	10818	7076.6	7489.91	9510.03	17751.5	11463.7	13937.6	12183.7	7253.99	4745.04	6852.93	9656.82	9126.89	8637.89	4296.29	13798.2	15215.8	10768.6
TRINITY_DN36735_c1_g2_i5	6270.84	6613.37	4967.37	5922.9	5044	3767.65	4180.15	3445.47	3587.51	2120.44	6452.7	6045.59	2740.9	3461.03	4167	2142.59	5146.48	5319.41	2756.54
TRINITY_DN26591_c0_g2_i4	6270	8685	6251	6398	7882	5889	4645	5206	4707	2693	5410	6789	4830	5744	7645	3843	8455	7871	3230
TRINITY_DN31264_c0_g2_i1	6253	6008	4235	4731	5436	4470	5032	3942	3031	1779	4895	6325	4644	6048	5282	3182	9526	9634	5623
TRINITY_DN37665_c2_g1_i5	6240	8040.65	5790	5862.93	7809	12246	13051	11596	9997.99	8467	46972	34319	6502	7129	7092	4246	39667	35382.2	17327
TRINITY_DN34913_c1_g1_i2	6239	5544	5571	5758	8121	2746	1851	1703	1535	1013	378	355	4646	4723	6623	5366	1007	984	1136
TRINITY_DN28848_c0_g1_i5	6218	7600	4898	4973	7813	3040	3166	1620	585	3932	30	81	7529	9444	11606	10582	11020	8355	11855
TRINITY_DN37594_c1_g1_i8	6217.7	14963.4	12208.1	13140.3	23450.4	27172.7	12663.4	16836.8	14510.2	7671.16	6774.13	6347	11184	13903	13246	11283	8535	9532	8182
TRINITY_DN32240_c0_g7_i3	6213.5	8181.69	5820.81	7924.4	5764.98	5296	3713.61	6875.44	5930.78	2028.71	1882	2406	4046.52	5370.71	3514	1688.24	4228.44	5126	2878
TRINITY_DN36959_c0_g2_i1	6208	5642	4748	4571	4911	466	384	317	290	164	25	165	4413	4535	7204	4065	236	272	334
TRINITY_DN35056_c0_g1_i3	6207	8455	7108	7437	8954	1513	1221	1216	983	726	527	829	6258	7454	9595	6773	1583	1207	778
TRINITY_DN33796_c1_g1_i1	6192	5210	3485	4347	2963	5325	9284	6998	7490	4603	5251	5012	3363	3623	3738	2161	27068	24928	8343
TRINITY_DN26721_c0_g2_i1	6180	6173	4684	5687	8991	3442	2988	2190	2014	1522	93	63	6138	7024	8439	8471	1856	1653	1473
TRINITY_DN36063_c1_g1_i7	6159.99	13941.9	12822	13527	17528	13891	9194	10959	8812	5722	12423	13967	7313.99	10307	9214	5577.99	12114	10685.9	7644
TRINITY_DN35902_c4_g3_i4	6145	13333	12056	10594	14035	10769	8207	8756.98	7117	4566	5323	6219	6962	8252	8852	5876	9605.9	9147	5891
TRINITY_DN28537_c1_g3_i3	6135	8415	4813	4206	6372	26099	18979	20524	19257	11233	138282	71156	4406	5408	3966	3140	51299	40190	22748
TRINITY_DN38460_c1_g1_i5	6134.57	6735.13	5134.97	5046.38	9026.93	10027	5867.99	7030.96	5943.15	3420.51	5169.67	5838	3702.19	3850.96	3459.61	3116.23	6408.97	6710.94	5652.07
TRINITY_DN29915_c0_g1_i4	6130	4029	4041	3593	3642	1099	6283	1313	1411	2653	2518	10519	1849	2854	2722	2356	3431	5961	2993
TRINITY_DN36678_c0_g1_i5	6124	8777	8242	8176	13007	7997	2421	5583	3805	1777	1104	1812	2339	3260	1957	2111	843	610	1165
TRINITY_DN37051_c5_g2_i1	6118.99	6254.55	4549.68	5166.96	4173.76	8681.79	13703.8	10280.9	10573.9	6989.77	5735.89	6172.5	4289.25	5069.61	4517.54	1938.44	22074.5	21735	8492.18
TRINITY_DN26856_c1_g2_i2	6116	7065	5317	4755	5913	2625	2398	2348	1681	2522	16	12	2262	2483	3389	1656	2051	1472	1455
TRINITY_DN34527_c0_g1_i1	6115	9289	9877	9820	13848	5714	2598	3653	3396	1574	1339	3381	4570	5698	6286	4450	1917	1687	1569
TRINITY_DN38239_c1_g1_i4	6100.98	7903.93	5492.98	6597.96	10733	6192.95	5283.99	4341.88	3254.96	2640	3581.93	4186	3557	4989.98	4669.96	4087.99	2598	2741	2462.98
TRINITY_DN23853_c0_g1_i1	6093	7665	6415	6985	10799	12803	10022	9042	8043	5495	6852	9195	5606	5824	6589	5933	10562	11074	7855
TRINITY_DN34270_c0_g2_i2	6087	5251	3799	3456	6139	7855	4339	4533	4263	1689	1154	1163	3088	2851	2769	2485	7540	6622	3136
TRINITY_DN33779_c0_g1_i2	6082.3	4667	4926.67	4517.97	3205	2062.23	2386.35	2859.21	3276.04	1080.14	352	202.04	1564	2306.12	1748	887	1089	1054	980.1
TRINITY_DN36741_c2_g2_i1	6071.9	11975	8328	7797	11449	3593	2893	2393	1516	2060	1381	575	7295	7651	11373	6552	3666	3868	2390
TRINITY_DN30072_c2_g1_i4	6055	5887	5333	5621	7754	3438	2145	2607	2140	1061	456	679	2911	3922	4392	3461	1593	1691	1344
TRINITY_DN34223_c0_g3_i1	6052	5629	4070	5306	4559	2560	4228	2950	2806	2596	113	44	7311	10788	12703	7810	9078	6536	3694
TRINITY_DN29631_c0_g1_i6	6044	4455	3880	3649.96	5592	6130	6439	3802	4379	3564	10168	6914	3264	3827	4141	4159	12452	11794	7614
TRINITY_DN28544_c1_g1_i4	6030	19401	13723	11911	20035	45410	46275	32119	29975	22630	9170	18176	24194	26178	26583	19132	50098	54018	51422
TRINITY_DN27652_c0_g1_i1	6016	4093	3731	3704	3175	2866	3498	3420	3737	2039	1474.99	759	2278	2422	2591	1600	4414	4866	1863
TRINITY_DN34913_c2_g3_i3	6011	8723	7104	6579	8494	10889	8791	8889	8710	5159	9731	9625	5990	6623	6274	3582	15177	12886	8527
TRINITY_DN37979_c1_g1_i21	6008	10454	8874	8102	10961	4611	3436	3630	3639	3577	43278	31992	6334	7994	10852	5795	42670	24633	9502
TRINITY_DN26804_c1_g2_i1	6004	9977	6114	5518	10098	3901	3291	1791	677	3425	19	65	5806	7075	10322	7594	14525	10014	12737
TRINITY_DN26562_c0_g2_i1	5990.41	5782.1	5014.32	4803.43	6710.81	8711.71	4810.78	6111.12	6690.12	3218.46	2067.59	1026.62	3793.04	3169.08	3629.29	2533.51	5591.24	4775.68	4270.79
TRINITY_DN38029_c0_g1_i8	5983	16829	13687	16004	30893	12171	5761	5948	5171	3746	3476	3852	9632	13907	16747	13930	6799	5285	4349
TRINITY_DN34311_c0_g2_i1	5973	9087	6449	5623	8929	8209	6451	5666	5466	4130	21177	19631	4880	5938	7128	4206	14745	14314	7948
TRINITY_DN27635_c0_g3_i1	5968.99	8637	7356	7006.99	10810	8068	4088	6032.96	6742.97	2565	6883.99	5383.9	5096	5484.97	6482.98	3970	7334.99	6262	4462
TRINITY_DN32140_c2_g1_i6	5960	5954	4428	4616	4922	7127	13432	7731	7845	5466	344	2115	4614	6341	5513	3271	19809	18784	9887
TRINITY_DN32523_c1_g2_i3	5960	6403	5153.19	2863	4883	5458	3182	4875.19	3818	1786	644	730	3954	5559	6233	3368	2427	2108	1484
TRINITY_DN29878_c0_g1_i2	5957	12266	14460	9662	15459	2963	18913	1921	1319	10398	8895	27215	9749	6279	9664	7304	9689	19538	16784
TRINITY_DN33927_c0_g1_i1	5953	4285	3540	3573	4362	10142	16033	8515	6860	8110	7019	3701	4791	4482	4205	2509	36998	38024	26010
TRINITY_DN27122_c0_g1_i2	5953	6196	4422	4066	5723	9662	11405	7931	7607	6110	9320	12348	4174	4954	5575	3614	28222	22501	10871
TRINITY_DN36767_c0_g5_i1	5952	5667	5710	4981	9868	5519	2000	3249	2773	1154	2612	3886	3442	2097	3280	2389	1085	663	1089
TRINITY_DN27331_c0_g1_i4	5951	8876	5291	7539	5194	5018	3434	5942	5281	1807	1193	579	2434	2603	2352	936	2297	2253	764
TRINITY_DN35670_c1_g2_i9	5947	14529	8709	8489	13477	23481	22571	17698	16520	12799	286	1344	12209	16316	12074	8117	17777	16872	16639
TRINITY_DN37820_c0_g1_i1	5941	8721	7119	7853	10082	7762	3842	6160	5919	2567	2279	3109	5666	8006	6085	4471	8683	9809	5741
TRINITY_DN38109_c0_g4_i1	5929.73	5138.65	4372.7	3818.88	4528.65	4430.59	4327.92	4249.34	3815.62	2243.63	5160.15	5410.14	2103.45	1809.78	2137.32	915.58	3039.65	3364.44	2041.21
TRINITY_DN37780_c2_g5_i1	5915	6161	4252.61	4104	3727	8053	8564	7893.58	7302.59	4524	6857	9717	2062	2407	2972	1161	10020	7352	5428
TRINITY_DN33584_c0_g1_i4	5907	7662	6862.29	6521.98	6933	10155	9659	8614.26	8504.71	4823	4793	6083	5370	6263	5273	3151	14991	16198.8	8541
TRINITY_DN29567_c0_g1_i1	5899	5066	3870	4007	8840	6042	4182	3432	3906.81	3079	3024	4686	3731	3937	5275	5752	3639	3058	3792
TRINITY_DN27203_c0_g1_i6	5888.73	5924.23	3901.97	4489.47	5777.76	6532.61	5355.44	4684.85	4515.83	3309.44	11905.3	11249.7	3648.94	4318.46	5193.77	3694.55	11575.9	12552.7	7616.14
TRINITY_DN34084_c0_g1_i1	5888.06	13869.1	7838.81	7824.86	12398.5	16552.6	11307.2	11824.9	9847.36	5387.25	5051	9072.04	15683.7	21699.2	19444.4	13599.6	28379.4	28490.8	18309.7
TRINITY_DN30653_c1_g3_i2	5887.79	5122.72	4412.54	4655.33	5608.02	4991.78	3620.2	4770.35	3834.03	2390.89	859.37	1385.91	3658.99	3932.19	2807.25	2447.86	3298.73	4623.77	2401
TRINITY_DN36991_c0_g2_i18	5883	4667	3673	4370	4235	3741	2641	4479	3355	1411	1215	1204	1813	2487	1520	1249	2325	2951	1608
TRINITY_DN26600_c4_g1_i1	5882	7494	5008	5147	4742	4720	3413	4502	3337	2716	16952	12521	2928	4958	6933	2461	12018	8864	3521
TRINITY_DN32666_c0_g1_i7	5869	9848	5695	6740	7790	8213	5316	6371	5512	4558	417	1697	5145	6386	7305	3814	3054	1811	3681
TRINITY_DN25923_c0_g1_i3	5864	5027	4095	4709	5854	2038	3402	1539	1334	1798	328	331	4685	7160	8782	9476	4625	3533	2600
TRINITY_DN36013_c1_g2_i1	5863	10246	8166	8920	10037	18380	13864	13970	14155	8091	6241	11604	5818	10441	8502	4592	20480	15020	18430
TRINITY_DN31044_c0_g1_i14	5861	5840	4864	4663	6040	13779	7873	11480	11835	3144	311	1627	2740	2780	2141	1076	3379	3140	4019
TRINITY_DN24460_c0_g1_i2	5856	8041	4635	5397	5543	4575	12189	4605	3902	4177	6263	6544	3737	5747	5249	5516	16993	19307	7192
TRINITY_DN27015_c0_g1_i5	5853	5670	4203	5333	5752	4910	2512	4111	4002	1659	1810	1408	3042	3494	2741	2334	3198	3375	2296
TRINITY_DN31480_c1_g1_i2	5853	7907	6137	6765	6525	3372	4386	2978	2154	2352	1880	1738	5993	6530	8085	4453	9407	16300	4788
TRINITY_DN24135_c0_g1_i2	5846	4905	5330	5930	7039	1713	1243	1096	1146	692	1226	1195	3164	3197	4306	3122	2062	2102	1649
TRINITY_DN31856_c0_g1_i1	5840	8648	6477	9127	7412	2235	2406	1695	1360	718	896	1072	4939	6680	7727	4841	1867	2268	1474
TRINITY_DN33918_c0_g3_i1	5839	5669	6209	4301	8571	6397	2332	4158	4451	1340	221	1918	2282.93	1851.98	1435.89	1140.83	878	1354.93	3399.88
TRINITY_DN35038_c2_g3_i1	5833	16853	8747	7865	13679	51026.6	44850	40904.9	38581	25288	1285	10563	12405	11657	8902	3727.93	7804.98	7668.99	16983
TRINITY_DN37554_c0_g1_i11	5830	10041	8281	8603	10701	6291	3305	5472	5568	2161	2167	2888	3893	4763	5362	3765	4166	4065	2999
TRINITY_DN34565_c0_g1_i3	5826	15260	11357	10979	23748	17959	9299	9904	7781	6191	9733	18014	8171	8649	10515	9165	10273	7968	8100
TRINITY_DN28292_c2_g1_i6	5825	5143	6154	3502	2392	178	3643	321	299	2217	1373	8959	1249	3382	3344	2015	1252	3781	2088
TRINITY_DN27952_c0_g1_i10	5819	10003	7757	8804	8886	6426	4802	6491	6419	3059	2755	1568	4618	7091	6819	3896	6700	6166	3500
TRINITY_DN35046_c0_g1_i5	5806	5883	4112	4463	6618	3495	3864	2638	2997	2990	2220	2645	3497	3832	4798	3694	4792	4400	3408
TRINITY_DN33274_c0_g1_i5	5805	7948	4380	5515	4675	1099	2623	1184	1371	1849	12	11	2875	3578	5213	3533	2538	2411	1330
TRINITY_DN26282_c1_g2_i1	5795	5835	5117	5858	4587	4180	3639	4710	4717	2012	1812	1961	3258	3765	3139	2181	4361	5365	3174
TRINITY_DN29767_c1_g3_i1	5791	5193	3985	5104	5615	3686	2619	3024	3087	1675	2043	1632	1736	2217	2173	1998	2979	3401	1706
TRINITY_DN38432_c2_g2_i1	5786.46	8599.54	6579.4	5706.63	6273.49	9305.92	5152.07	8971.92	8319.34	2827.16	1929.13	1920.08	4690.32	4385.04	3947.6	1595.01	5471.34	5704.08	3205.16
TRINITY_DN36226_c0_g2_i6	5780	6437	5030	5776	6861	2124	2214	1478	1410	1273	873	436	5390	6793	9318	7411	2309	2860	1700
TRINITY_DN29289_c1_g2_i1	5778.37	9172.1	6674.63	7988.18	8859.06	2813.89	1942.82	1970.11	2140.4	1549.86	360.03	412.97	5586.47	6918.25	9040.97	5528.94	3107.19	2616.91	1709.27
TRINITY_DN32577_c2_g4_i3	5776	6270	6120	5624	8074	8021	10746	7399	9390	6882	1657	2372	5450	9283	7166	6208	30401	32316	10410
TRINITY_DN26756_c1_g1_i10	5774	7159	4902	5019	4201	4463	4482	5967	5865	3035	3424	3705	4578	5744	6742	3050	8451	7158	3762
TRINITY_DN32167_c1_g1_i1	5772	2504	1790	2192	1367	658	1681	1298	1183	465	1117	75	53	66	93	41	109	80	54
TRINITY_DN38441_c2_g2_i7	5759	5544	5076	5483	5506	3716	3473	3156	2990	1597	2177	2789	2953	3480	3467	1891	5027	5049	2483
TRINITY_DN24517_c1_g1_i1	5753.96	5627	2631	8039	10237	519	323	211	217	237	135	921	2059	2820	2814	3911	136	205	191
TRINITY_DN23826_c0_g1_i2	5749	6957	5590	6491	9903	1947	1459	1150	1064	896	249	397	5261	5690	7647	5436	1595	1202	1043
TRINITY_DN26488_c0_g1_i1	5748	9679	12392	10042	14678	10995	8795	8971	9759	5768	3379	2398	3598	3341	2908	1843	3878	3347	2885
TRINITY_DN33149_c0_g1_i10	5745	7695	5002	5488	7926	20411	9243.99	13655	14797	5297	2748	2680	7912	9828	9783	6453	7406	7862	5385
TRINITY_DN30836_c3_g4_i3	5729	8994	5683	5818	10108	24591	8238.02	13913	9674.86	4808	1994	8675	9627	9151	11002	7123	3576	2684	4546.97
TRINITY_DN35151_c2_g2_i9	5723	7133	6314	5649	6634	4095	9008	3036	3333	3089	1920	10748	6713	10883	10007	8389	12816	17519	9365
TRINITY_DN25233_c0_g2_i1	5722	5118	4112	4361	4612	1948	2371	2118	1968	1527	5169	3286	2778	2868	4274	2173	4351	3617	1654
TRINITY_DN35994_c0_g1_i1	5719.76	19521.8	9966.65	11682.3	0	0	44545.6	63567	59458.3	7035.25	0	0	14472.6	9256.67	4609.27	0	29874.3	25466.4	0
TRINITY_DN27083_c0_g2_i2	5711	6025	4022.99	5147	5132	4745.99	3388	4718	3822	2144	2099	1641	3612	4139	2701	2560	4553	6902	3157
TRINITY_DN29993_c1_g1_i18	5710	13119	7941	10637	12320	2816	2855	2161	1926	1860	1540	1467	8221	13455	15886	8777	6804	3246	2764
TRINITY_DN34848_c1_g1_i15	5697	9468	6886	8032	8523	2694	2517	2211	2213	1763	1875	1618	6240	9150	10983	5939	5523	4361	2004
TRINITY_DN25725_c0_g1_i2	5688	6741	5621	5704	9713	10343	6118	6890	5554	3025	3127	4375	3940	4736	4914	3920	6880	6047	4694
TRINITY_DN35202_c0_g2_i1	5684	6277	6905	6680	9636	6004	7094	5100	4909	4218	11045	14964	2984	2768	3601	1862	9005	6602	4047
TRINITY_DN31876_c0_g2_i13	5670	10848	5903	7665	9852	2231	2478	1555	1526	1220	569	546	9808	15360	18176	14885	9584	4479	3208
TRINITY_DN24077_c0_g1_i1	5669	5132	4750	5216	4358	2954	2791	3579	3405	1564	3737	1995	2457	2611	2554	1356	3033	3626	1793
TRINITY_DN24395_c0_g1_i8	5667	8391	6230	5901	9808	46134	48257	29549	27042	22319	7291	5215	6749	11648	8687	6954	79444	50795	91198
TRINITY_DN25613_c0_g3_i1	5666	4554	3915	4212	5925	6534	3450	4730	5555	2355	13040	4296	2525	2596	1981	1792	6698	7458	4375
TRINITY_DN29913_c2_g1_i4	5662	5752	4602	4715	4407	2378	2896	2309	2478	3026	12	18	8439	10736	12716	7728	8574	7992	5182
TRINITY_DN35160_c0_g2_i4	5662	4955.84	3761	3869	4615	5157	4739	5055	5347	2580	1833	1764	2990	3219	3145	2119	8325.74	9215.77	4104
TRINITY_DN36037_c0_g4_i3	5655	5915	4845	5124	4607	5793.36	5412	6248	6272	2447	1264	1106	3833	4552	4139	2149	5917	6073	3352
TRINITY_DN35031_c0_g1_i7	5645	9198	8118	6759	11254	12284	7551	8101	7863	4796	6014	7793	5743	6693	7110	4600	8838	7689	6137
TRINITY_DN31596_c0_g1_i1	5638	3895	4344	3327	6523	19751	15428	11815	10560	12656	3313	5928	5425	5816	6537	5708	6118	5973	8562
TRINITY_DN31294_c1_g1_i2	5637	9878	5122	3631	6507	5626	2734	3102	1114	1415	6	1	10342	11269	16098	7011	10503	11462	20561
TRINITY_DN36900_c0_g1_i11	5634.97	8552	5353	6296.98	6525	8801.87	8956.98	8135.97	7261.96	4991.85	10959	9976.98	5887	6782.99	6957.91	4344	17486	14856	8978
TRINITY_DN37715_c1_g5_i1	5633	6491	4308	6494	5726	1862	384	2108	2988	449	120	366	2321	1786	2542	1662	373	265	166
TRINITY_DN28482_c0_g2_i1	5612	12813	6989	6819	11879	49363	41851	33985	29575	27336	10191	16591	16503	18997.1	15042	9456	62970	61723	54606
TRINITY_DN32595_c0_g1_i9	5611	4888	4052	4732	5086.01	4696	3913	4066	4196	2167	1451	1243	2749	3747	2573	2178	5389	6402	3472
TRINITY_DN28619_c2_g1_i14	5609	10658	8611	8854	13854	7014	5002	4310	4518	3118	3397	4033	6079	7538	10870	6338	6934	5194	3482
TRINITY_DN27271_c1_g1_i1	5604.76	14700.1	9771.51	10850.3	21585.9	46663.9	37407.9	29213.3	23517.3	23454.1	5452	38371	16424.3	15804.6	11876.8	10698	11569.9	11846.7	27943.9
TRINITY_DN27363_c0_g5_i1	5576.13	4075.49	3518.68	3605.76	4324.5	3942.78	2831.2	3179.86	3260.83	1747.65	1008.17	973.07	2636.91	2545.75	2046.26	1661.97	3562.17	4619.56	2470.81
TRINITY_DN27670_c2_g5_i4	5575	10978	10510	9488	13276	12993	8286	10444	9146	4843	7681	8568	8143	11838	11911	11539	14459	12255	11800
TRINITY_DN30762_c0_g3_i5	5570	7620	6839	7261	9766	2423	1479	1602	1420	981	633	385	2633	3282	4072	2519	967	751	556
TRINITY_DN35644_c0_g1_i2	5564	6995	5558	6002	8000	9119	5484	7148	6642	3033	4124.01	5243	4835	5040	5171	3621	9077	9224	6868
TRINITY_DN34187_c0_g1_i3	5561.06	11664.9	8724.15	8244.2	11661.1	4871.5	2066.5	4230.85	2882.85	1805.25	892.6	893.53	4156	5688.1	7233.74	3213.1	1843.16	1250.21	1572.96
TRINITY_DN33861_c1_g1_i1	5560.62	15477.5	8325.07	8353.6	12198.9	39605.6	30589.6	37290.3	37882.8	12058.4	317.86	1349.11	11622.5	10931.4	7637.6	4037.17	6317.21	8446.11	12038.8
TRINITY_DN36892_c0_g1_i2	5552	7761	6446	5959	8761	9494	6226	6749	6636	3546	4800	6065	4356.22	5374	5776	3718	9018	8666.5	5786
TRINITY_DN28190_c0_g1_i1	5550	9551	5742	13062	14473	5294	11408	4330	3629	4082	475	112	2422	2327	1761	1872	632	957	1926
TRINITY_DN38681_c4_g1_i3	5549	13133.4	10071.1	9868.99	13855.3	13659	5802.25	9982.56	8205.67	4511.44	3204.33	4873.62	5364.65	6515.79	6299.79	2976.59	4778.25	3980.04	4335.5
TRINITY_DN33869_c1_g3_i2	5547.16	4005.63	2823.63	3340.1	2431	1705.35	2611.85	2032.53	1763.49	1350.56	2499.3	2150.41	1731.1	1710.97	2076	754.41	2866.52	3061.59	1197.46
TRINITY_DN31498_c1_g2_i20	5540.94	10872.2	8623.84	8889.44	14083.3	13672.7	9485.54	8593.47	7189.23	4952.88	6191.28	8200.42	5129.27	6423.46	6845.33	5470.88	6498.58	6054.49	5857.64
TRINITY_DN27232_c2_g2_i4	5539	4272	4524	4066	5623	10669	16935	6327	5491	7061	15978	14307	2195	2113	1685	1426	17941	18579	12351
TRINITY_DN33456_c2_g1_i6	5529	4287	6052	3079	5318	6113	2497	4732	4205	1113	38	60	3299	2185	2280	975	4323	4659	3657
TRINITY_DN34929_c1_g3_i1	5527.08	4694.64	4101	4233.95	3596.94	4420.11	4733.38	4945.03	6370.2	3201.12	1748.84	0	144.73	184.03	122.65	33.53	106.33	104.64	40.43
TRINITY_DN27301_c1_g1_i1	5523.83	5219.93	1923.05	4732.51	1692.25	1679.15	12486.6	2514.34	1642.14	1122.52	1.08	4.08	1.08	4.11	3.88	0	0	0	2.02
TRINITY_DN34654_c0_g2_i3	5522	10130	7489	7999	11885	21790	13377	14678	15280	7461	6765	7830	7525	10037	9447	6357	23008	16679	13009
TRINITY_DN30235_c0_g1_i5	5520.87	8571.61	7089.78	7756.97	8517.33	2807.85	1339	2286	1985	1118	72	66	5030.77	6042.36	8149.37	4216.7	1875	1267.97	935
TRINITY_DN34016_c1_g3_i2	5519	11055	11611	12641	16693	6643	3872	4529	3854	2324	1633	1591	3603	5357	5907	3546	2166	2146	1564
TRINITY_DN31749_c3_g1_i1	5504	5291	5426	5461	4773	3986	4665	3371	3786	2805	2297	2542	3985	3998	6654	3072	9278	7877	4014
TRINITY_DN38050_c0_g1_i5	5500	5078	4175	3885	7343	2625	2404	1598	1531.02	1628	855	1957	6331	6896.62	9667	9426	5255	4521	3948
TRINITY_DN25589_c0_g1_i4	5500	6626	5232	5960	5966	6954	5981	6864	7047	3144	2692	2835	4676	5645	5741	3011	10497	9514	4410
TRINITY_DN27619_c1_g1_i1	5479	10000.4	5602	8266	7573	4288	7221	3681.16	3820	2600	567	662	4007	6366	5521	4633	5823	9298	4070.12
TRINITY_DN34931_c3_g1_i6	5479	8229	6430	5454	8198	2411	2020	1475	1401	3259	5	0	7378	10463	13248	8497	3962	3622	3241
TRINITY_DN30393_c0_g1_i3	5476	7399	5571	6369	6802	7501	6230	7444	5840	3410	2128	2235	4497	5371	5117	3770	6342	7724	5721
TRINITY_DN23796_c0_g1_i2	5472	4625.98	3486.99	4029	3435.99	4096.99	4991.98	5137	5039	2683.99	5519	4900	3264.97	3609.99	2972.98	1938	10945	11693	5187
TRINITY_DN30411_c0_g3_i5	5469.26	5368.67	4020.71	5004.24	4308.67	3210.61	3225.6	4170.79	3467.19	1777.82	2470.3	2635.28	3072	3515.45	2785.73	1552.51	4428.5	4815.22	2892.44
TRINITY_DN27814_c0_g3_i2	5467.19	8811.45	9280.32	8153.3	9558.15	3285.41	16752.9	2427.03	2548.98	9555.48	57306.9	83613.6	2738.52	4355.66	4870.9	4242.76	4738.37	7574.8	7655.24
TRINITY_DN35950_c0_g1_i9	5465	6648	5199	6405	5255	4007	2872	4199	4220	1995	1402	1273	3007	4116	2782	1527	3666	4658	1599
TRINITY_DN32236_c1_g2_i3	5463.99	5734	4841	5031	6505	1439.99	1283	1040	1079	860	78	52	3117	4651	5227	3410	1289	1323	636
TRINITY_DN35215_c0_g1_i2	5460	13709	11689	9685	19815	21536	13102	10777	11722	7859	13421	20947	7363	9785	12639	8219	15562	14039	11219
TRINITY_DN23878_c0_g3_i1	5450	6730	5767	6158	6106	1847	1717	1996	1673	983	176	157	4298	6369	6893	4114	1219	1092	638
TRINITY_DN26396_c0_g1_i3	5449	8539	6600	6519	14941	17967	23997	10309	7567	9356	4441	18611	9446	11521	10947	10618	14550	14408	19585
TRINITY_DN23919_c0_g1_i2	5444	3360	2557	3002	3310	1034	1039	781	625	674	158	364	4904	6043	7802	5399	1920	1678	1304
TRINITY_DN36798_c0_g3_i2	5439	8508	5812	6029	9907	19428	13435	12969	11726	6178	3078	3734	5837	6128	6163	5181	10000	9249	9276
TRINITY_DN34026_c0_g1_i1	5434	4139	2844	2980	5073	8064	6985	5144	4865	3512	8736	15709	2066	3239	2918	3781	8269	7762	6796
TRINITY_DN30671_c0_g2_i3	5429	8829	6616	8657	5878	4998	3941	6440	5515	2651	1757	1592	4478	5911	4102	2207	4962	6147	2516
TRINITY_DN28789_c0_g2_i1	5428	5567.89	3856.59	3818.87	4763.13	9895.97	9195.21	8634.42	7322.1	5342.43	4398.98	5138.63	5844.4	5397.95	4907.95	3624.65	18622.5	18152.3	10308.8
TRINITY_DN30392_c3_g2_i3	5423	7371	4920	5484	5818	7249	6648	7030	6182	3428	8346	6806	5728	6436	7008	3444	10758	9642	7630
TRINITY_DN29058_c1_g1_i1	5422	14847.7	9463	11053.4	16500.3	3805	3654	2321	2145	2480	1300	1730	10646	14116	19860	13907.6	10884	5372	5316
TRINITY_DN34112_c1_g2_i1	5419	6108	3745	4109	6369	17472	24246	12201	14066	8946	703	997	5381	8022	8196	7398	29194	26913	20792
TRINITY_DN36101_c2_g2_i13	5416	8097	5534	4901	6838	7803	11153	7167	7250	7665	1913	4436	6326	7086	8762	5120	15041	13495	9782.99
TRINITY_DN37478_c3_g4_i1	5412	5877	4011	4113	4260	7125	5768	6763	6677	2975	3235	3935	4523	4832	5041	3151	15412	13269	8003
TRINITY_DN38311_c2_g3_i6	5409	8323	4423	6168.36	6947	7466	6169	5104	5362	2669	429	705	7498.5	11659	11281	11043	5246	5669	4414
TRINITY_DN36630_c0_g1_i3	5407	8851	6063	6513	8203	10670	11788	7655	6104	7730	28065	24657	5109	4635	5533	3616	15109	17424	10408
TRINITY_DN27513_c4_g2_i1	5407	11732	10126	8614	18407	24070	13358	11618	11825	7447	7512	10433	7199	8742	10421	8091	13234	12126	10278
TRINITY_DN30438_c1_g4_i2	5406	5645	4451	4885	4196	831	1053	774	386	1285	3	0	4232	4509	5513	3073	2410	1618	2211
TRINITY_DN28606_c2_g2_i1	5404	5781	6159	6164	6211	1630	1071	1369	1204	724	270	294	1951	2327	2591	1514	708	773	440
TRINITY_DN34006_c0_g3_i1	5403.74	4391	3815	3963	3401.02	3232	3281	3760	3514.76	1895	3062	2332.39	2590.59	3260.02	2667.06	1939.78	4608	5809	2463
TRINITY_DN33104_c1_g1_i2	5398	3819	2783	2765	4248	7837	4952	5569	5198	2629	2607	2721	2826	2732	2614	1851	5578	5656	4040
TRINITY_DN38452_c1_g1_i6	5391	8004	6226.7	6706	8489	9352	11892	7806	8223.7	6966	4675	5527	4639	5221.72	5430	4352	12393	10575	5773
TRINITY_DN23294_c0_g1_i1	5391	6899	5897	4797	9590	6936	5646	4436	3213	5123	486	1002	4157	5942	7103	7203	4575	5666	4687
TRINITY_DN26724_c0_g1_i6	5387.73	5590.53	5037.67	5617.16	4111.81	2877.98	2230.95	3300.86	3702.31	1269.61	2062.23	2346.58	2949.67	3103.91	2660.07	1241.45	3054.48	3656.36	1864.74
TRINITY_DN29492_c1_g2_i1	5382	6222	4214	4921	6461	8375	6429	5994	6238	3480	1578	2131	4426	4605	5282	3436	6777	6579	4762
TRINITY_DN38269_c2_g4_i1	5376.39	5097.68	3924.13	3874.06	5348.16	6949.13	5198.56	4875	4910.05	2854.63	5520.56	6977.15	3999.14	4467.16	4746.24	3105.55	9304.71	8150.68	5280.61
TRINITY_DN32235_c0_g4_i1	5375	6659	5119	5433	6726	8588	6666	6997	7355	3740	2140	2620	3918	4630	4227	3143	7059	7336	4726
TRINITY_DN24392_c0_g1_i1	5368	5563	4744	4911	7658	3910	2684	3105	2866	1777	1677	2769	2494	2457	2860	2030	2306	2602	1876
TRINITY_DN27322_c0_g1_i2	5363	5881	4655	5071	10740	2362	1589	1155	1106	826	11	1	3178	4060	5267	4676	1166	966	933
TRINITY_DN31298_c0_g1_i5	5357	11393	8427	8593	15400	16613	9442	9514	7781	4941	7949	10077	5749	6757	7663	6272	9869	10329	7340
TRINITY_DN37951_c3_g2_i2	5353	8330	6675	6802	9387.89	13798.9	13949	11659	11717	8506	5299	6828	7024.83	8207	7840.91	6122	16937.9	18032.9	12830
TRINITY_DN34938_c3_g3_i1	5352	8730	7877	7284	9049	9164	6323	8259	7354	3651	4156	5254	4542	5722	5140	2635	7582	7745	5194
TRINITY_DN31162_c0_g2_i6	5335.7	6119.62	4489.45	4198.84	6000.83	8441.39	5362.68	6586.46	5403.47	3019.28	3878.39	3708.15	4203.73	4938.45	4697.36	3722.69	7581.73	8734.11	5429.52
TRINITY_DN35446_c1_g4_i1	5329	10160.3	7659	7877	11508	13198	7919	9876.01	9752	4949.99	8740	10070	6646	7118.01	8403.99	5331.59	14044.3	13101	9038
TRINITY_DN25409_c0_g1_i2	5325	3959	2685	3282	3933	4143	4056	3172	3107	1609	1923	1777	3413	4551	5413	4350	8342	10436	5529
TRINITY_DN27566_c0_g1_i15	5324	4042	2576	5185	3700	886	928	700	679	395	1	0	4862	5544	7781	5347	2375	1663	837
TRINITY_DN35194_c1_g1_i2	5319.16	4619.53	3306.59	4002.07	4180	3032.7	2616	2592	2579	1258	769.04	908	2626	3936	3708	3145.41	3318	3846	1883
TRINITY_DN35530_c1_g2_i13	5293	8408	6343	5896	9234	32383	22727	22221	25119	11114	2569	2808	7215	8339	6619	3983	20110	17720	16876
TRINITY_DN23849_c0_g1_i1	5286	5849	4467	5977	8075	5690	5548	3409	3350	3497	304	406	4359	6501	6057	6847	6919	8091	6190
TRINITY_DN35933_c1_g3_i1	5277	2686	1621	1610	2044	997	1338	501	247	1283	2	0	3321	3506	5154	3631	158	228	699.02
TRINITY_DN37920_c0_g1_i14	5277	9926	7678	7788	11181	4429	4154	3012	3422	2963	3	1	4610	5807	9095	5569	4007	3415	1678
TRINITY_DN29211_c2_g1_i1	5273.66	13020.4	10905.5	12093.4	13432.9	3334.6	16062.1	3323.34	3536.59	7482.08	21538.9	50611	8654.81	7308.84	5470.5	7399.27	3955.34	9948.34	13238.3
TRINITY_DN38274_c2_g1_i1	5265	6143	3832	3073	3423	452	27	455	197	14	0	0	2020	1950	3648	1819	4	9	22
TRINITY_DN26188_c1_g4_i1	5264	4874	3446	4328	7300	2024	1776	1394	945	1224	82	135	3713	4028	5785	4839	2267	1826	1558
TRINITY_DN36735_c1_g3_i4	5259	5067.19	5612	4326.56	4117	1833	1648	2155	2466	941	983	580	1229	1240	1226.23	564	781	925	886.28
TRINITY_DN35749_c0_g2_i5	5252	8039	6639	6889	8851	7443	4866	5325	4863	2949	4962	6210	5228	7169	7239	5379	11022	9021	6529
TRINITY_DN29371_c3_g6_i1	5251.95	3631.75	3464.87	3857.12	5758.43	5942.01	3748.84	3907.91	4081.45	2135.66	9634.82	3539	1688.86	1942.38	1568.72	1909.67	3044.07	3703.55	3390.04
TRINITY_DN31529_c1_g1_i1	5249.34	6301	5055.2	5462	5364.34	3784	1071	3939	4526.94	748	1031	963	2913.23	1858.33	2282.94	1172	2004	1988	1556
TRINITY_DN24162_c0_g1_i2	5248	10895	11437	9007	13486	10181	5300	7015	6209	3645	2897	4011	3487	5421	5665	3456	6624	4937	3197
TRINITY_DN35923_c0_g2_i5	5241	10157	7379	6220	12199	15273	7552	9063	7633	3671	4381	13209	3644	4089	5059	3569	7368.95	5862	7797
TRINITY_DN25671_c0_g1_i1	5223	5036	3488	3772	6099	2871	2885	1734	1264	2374	13	12	3892	4569	6404	5408	3761	3535	5921
TRINITY_DN28767_c0_g1_i7	5220	5994	4593	4809	4855	6309	6417	6354	6497	3356	4018	4183	4349	4360	4695	2126	12916	11227	4944
TRINITY_DN32871_c0_g1_i19	5215.92	6073	4069.68	4037	6071.89	23636	14091	18210	17843	7124	8174	8505.86	7223	7713.92	5275	3137.08	14851.9	12909	12355
TRINITY_DN36645_c1_g1_i6	5213	6353	4581	4930	5902	5430	4010	4713	4160	2471	3288	3046	2685	2970	2881	1772	6469	6325	3366
TRINITY_DN37959_c1_g5_i1	5197	3663	2671	3098	3397	1538	1743	1186	1326	997	91	56	2121	2590	3933	2782	1668	1369	692
TRINITY_DN29816_c0_g2_i1	5189.95	5377.98	4017	4104.99	9395.99	18954	14764	9159	8576.99	8254	18949.9	30685	3934.99	5003.98	4770.98	6114.96	23931	21992	26037
TRINITY_DN31903_c1_g1_i3	5189	11277	5171	7418	10706	1060	765	602	781	1000	245	260	7347	8763	10379	8832	1049	785	899
TRINITY_DN31219_c11_g1_i1	5188	3099	2661	2550	4563	1480	1214	989	861	887	408	695	2933	3031	4385	4206	1493	1134	1195
TRINITY_DN36494_c1_g2_i14	5186.18	9611.84	5969.84	8136.94	9862.24	4517.19	4009.61	3028.79	2731.12	1888.85	1222.61	865.41	6111.97	7780.85	11058.1	7090.33	4036.34	4102.69	1652.44
TRINITY_DN36981_c1_g1_i1	5182	4538.95	3740	4443	6091	3254.14	4205	2122	1967.09	1971	802	1445	3745	4728	6456	4914	3384	3786	2367
TRINITY_DN29870_c0_g2_i3	5180	8147	6411	5597	8753	3040	1807	2313	2013	1464	7	101	4425	5823	7424	4559	3124	2751	1809
TRINITY_DN30389_c5_g1_i1	5173	6509	5427	5239	6192	4009	2779	3328	3578	1973	2863	3383	3677	4040	4874	2728	4967	5455	2562
TRINITY_DN38697_c11_g2_i3	5172.87	9890.83	8436.76	8522.75	9460.07	11906.6	9130.15	10223.2	10848.6	4825.49	2223.94	3253.81	5612	6715.03	8142.45	4325.92	6191.75	6138.94	4540
TRINITY_DN27617_c0_g1_i12	5171	3250	2735	3002	2292	1876	2032	2043	1479	1030	798	602	1216	1782	1095	824	2830	3742	1320
TRINITY_DN31056_c0_g2_i2	5168	5886	4443	4168	5627	12859	13530	11046	11178	5280	4963	9291	13491	16461	13752	12109	28839	36860	24610
TRINITY_DN30938_c0_g1_i6	5167	6753	5518	4665	9888	13440	10855	9505	7431	5622	6772	11599	4869	4557	5128	3466	10655	11087	8122
TRINITY_DN31418_c0_g3_i2	5165	5833.99	3585	4648	3860	3361	3550	4053	3786	2626	1372	1401	3622	3842.87	2955.69	1873	4835	6421	2152.42
TRINITY_DN37923_c1_g2_i6	5164	10412	8772	7000	7647	3271	21954	3152	2973	10458	32868	79553	4158	4230	4161	3235	12743	29703	19019
TRINITY_DN28912_c0_g2_i1	5164	3136	2372	2819	2891	3052.03	3980.01	3179	3781	2347	1849	1282	2321.03	1899.61	2024	1233	8738.02	8874	3005
TRINITY_DN26440_c0_g1_i5	5161	7822	8421	5772	7440	1983	10215	1558	1377	4628	10176	39852	7155	6548	6201	6865	7682	14650	14442
TRINITY_DN32659_c1_g6_i1	5148	4254	3596	2950	2701	1288	1089	1753	1472	661	1564	967	2709	4270	5104	3679	970	540	751
TRINITY_DN34495_c1_g5_i1	5143	3681	2086	2349	3995.98	10218	4273	6504	6007	2526	411	570	2339	1986	1841	1401	2503	2022	3656
TRINITY_DN32375_c1_g7_i2	5140	4592	3496	3353	2244	3561	6384	5395	5489	3961	3909	5263	3953	5410	4823	1979	17707	17609	6781
TRINITY_DN29683_c1_g1_i1	5123	7322	7599	7294	12364	3189	1281	1841	1677	1114	638	1248	2474	3404	3899	2857	670	518	603
TRINITY_DN25005_c0_g1_i1	5120	7000	5194	5229	3606	927	4742	1042	444	2063	6061	8831	734	1304	1633	1289	8944	8934	2118
TRINITY_DN23642_c0_g1_i1	5103	3999	3761	3774	5500	927	1030	738	642	614	56	11	2205	2861	3794	2629	929	712	411
TRINITY_DN36820_c0_g1_i2	5099	6467	4666	4899	5210	7597	7545	8016	6953	4506	6067	4588	5161	5493	4813	3241	16197	16823	8469
TRINITY_DN26070_c0_g1_i5	5098	5518	3775	3678	3976	1104	1170	1115	1184	754	950	766	3661	4475	6301	4528	2752	1942	960
TRINITY_DN26938_c0_g3_i1	5095.99	5286.99	3414.99	4390.98	4282.88	9556.96	14611	8613.9	10285	8946	10157	4957	3320.98	3831.93	3963.98	2789.97	31865	23237	14044
TRINITY_DN35867_c0_g6_i1	5085	3715	2535	2659	6628	13407	7619	5095	3830	2824	3106	3995	2143	2216	2045	3122	7258	8488	9802
TRINITY_DN25010_c0_g3_i1	5084	4068	2530	4109	2434	1377	2260	1740	2101	810	607	344	3402	3576	5350	2634	3829	4306	1348
TRINITY_DN35260_c1_g9_i3	5080	1377	1019	1147	769	772	1750	964	1014	476	1603	742	763	806	1695	319	853	479	426
TRINITY_DN23073_c0_g1_i1	5079	5437	5294	5182	8290	1313	951	1018	806	691	220	280	3512	3943	4857	3904	1396	1286	459
TRINITY_DN37779_c2_g1_i2	5078	7228	7059	6921	9187	11808	3392	8260	7452	1883	114	169	2729	2842	1805	850	981	915	1258
TRINITY_DN27851_c2_g2_i1	5075	4502	5361	3684	4538	3620	2429	3139	3209	1706	3407	3439	1944	1841	2292	822	1194	1739	2598
TRINITY_DN32946_c0_g1_i6	5073	8534.99	9437	8751.98	11600	4902	851	4146	4118	707	841	1012	3783	2887	3384	1365	478	509	378
TRINITY_DN31530_c2_g2_i8	5069	6729	3357	3662	6173	2293	1947	1226	829	1534	209	291	3764	4741	6371	5358	552	559	1639
TRINITY_DN30202_c2_g1_i4	5065	5238	2884	4569	5107	317	2040	132	86	1321	194	253	2429	2508	4187	2686	3931	2241	2547
TRINITY_DN34413_c1_g1_i2	5064	6289	4691	4879	5934	6320	4451	4352	4421	2451	2324	4032	4933	4285	5454	3331	2479	1704	2701
TRINITY_DN29672_c1_g1_i1	5056	6440	4087	4448	3989	2518	6543	2600	2485	2692	6751	13663	4023	4408	3828	3381	7966	10060	7504
TRINITY_DN31602_c0_g1_i1	5056	8159	6720	6625	8110	7512	6553	5772	5384	3833	8836	7388	5025	5981	6916	3575	10384	9047	5329
TRINITY_DN35819_c0_g1_i3	5052	9093	7364	8004	8730	9682	6427	8020	7525	3776	2595	4274	4935	5856	6072	3102	7297	7260	4890
TRINITY_DN23612_c0_g1_i1	5049	6272	1963	3433	1937	3060	5918	3457	2573	3239	4449	2463	6071	8949	10499	6542	23349	22456	5981
TRINITY_DN37023_c1_g2_i11	5047	8212.66	7154.88	7008	8025	10896.8	6698	9736.55	10835.8	3735.77	3608.42	3888	4902	6169.77	4896.86	2660	7510.76	7667.66	5442.93
TRINITY_DN33670_c0_g1_i4	5042	9889	7131	6995	12092	21681	10233	12067	11133	5390	4302	5307	7355	7996	7917	5155	8972	9502	7058
TRINITY_DN26648_c0_g1_i7	5042	4694	3492	3508	4476	27347	15798	26484	26403	7118	5617	7118	6972	6023	2594	1809	17468	18005	12164
TRINITY_DN27136_c0_g2_i2	5036	5246	2874	3269	3537	3732	5707	2887	2816	3795	2069	2101	6094	6165	5400	4725	21397	17440	15451
TRINITY_DN29109_c4_g1_i1	5028.75	2470.45	1459.04	1240.82	1752.48	1216	11268.3	625.66	1100.73	366.59	3932.34	8078.24	906.25	1522.96	8840.02	880.6	1790.58	1281.05	977.14
TRINITY_DN35316_c1_g2_i10	5027.06	4993	4056	4977.3	4542	3694	2424	3748	3296	1202	1683	2485.93	2780.22	3199.32	1949.64	1232	1870.64	2082.2	1773
TRINITY_DN33803_c0_g1_i9	5023	13919	9171	6979	10440	9170	3487	7196	6279	4526	2552	2126	10007	12428	20214	10321	12615	11244	6334
TRINITY_DN29214_c0_g1_i1	5019	7711	6778	7062	10396	3755	1881	2615	2101	1276	1502	1111	3972	4739	6138	5051	1817	1575	1445
TRINITY_DN37792_c0_g1_i4	5017	8395	6947	7426	6984	15379	12161	14709	14573	6550	3526	4173	4619	5011	3721	2036	5442	6552	3410
TRINITY_DN36953_c1_g1_i2	5017	9305	8152	6893	13997	21787	15331	13023	11248	8430	10883	19134	8206	7564	8289	7034	12396	10258	11674
TRINITY_DN33686_c0_g3_i3	4989	8684.79	5932.05	6394.65	9742.8	14670.6	10753.9	9277.71	8364.68	3853.96	4106.83	5545.85	6307.51	8148.14	8123.55	5961.64	17686.5	17106.5	9083.73
TRINITY_DN33192_c2_g1_i4	4981	7181	6013	5574	7651	21328	7707	14005	14281	2849	103	691	5321	6125	3116	1834	2769	2043	7737
TRINITY_DN36218_c5_g3_i2	4978	10341	9217	9770	10237	9625	5312	9268	7917	3503	6143	6918	3794	5436	3894	1893	6320	5227	4091
TRINITY_DN26105_c0_g1_i2	4976	6986	5273	5669	7496	11969	9233	10118	8990	5662	2887	3096	5836	5706	5273	3909	6871	7392	7085
TRINITY_DN30219_c1_g2_i5	4975	8361	8080	8117	10268	6336	3542	5315	4923	1994	1705	1575	3653	3833	4165	2222	4501	4433	3746
TRINITY_DN36353_c0_g1_i1	4974	6363	4187	3810	3481	1505	6899	1747	1136	3450	12667	22888	1022	1367	1784	1215	5247	8573	4638
TRINITY_DN34958_c0_g1_i3	4974	9059	6694	7014	8966	11928	8239	8697	7624	4319	10160	8475	5046	5688	5478	3598	7661	7951	5840
TRINITY_DN33061_c2_g1_i4	4965	7502	5720	4913	7316	5625	4901	4251	4675	3744	2995	2556	3615	4326	5406	2982	11130	9048	6412
TRINITY_DN33857_c1_g1_i1	4953.54	3547.69	3251.56	3787.98	2344.24	1627.52	2199.02	2476.53	2625.92	1257.66	1600.16	1412	2544.73	2514.21	1953.45	1129	3735.88	4617.15	1749.33
TRINITY_DN37790_c1_g2_i2	4953	7080	6189	4744	3532	1547	15701	1798	2212	14445	19896	58503	3214	4088	5013	2650	10966	23317	15322
TRINITY_DN30384_c0_g1_i6	4946	7654	6780	7246	9595	12443	8252	9614	7255	4454	2278	3178	5191	5531	3269	2385	2591	4003	3029
TRINITY_DN33119_c0_g2_i1	4938	6947	7902	9027	9489	4825	3091	3570	3230	1462	493	534	1840	3242	1733.9	1443	943	1074	1010
TRINITY_DN38578_c1_g1_i9	4935.85	9576.9	6065.84	6506.13	9290.13	22085.7	15468.8	16409.2	15310.1	9282.94	5904.59	8148.84	9363.7	9275.14	8098.21	4388.32	21000.9	21537.7	12667
TRINITY_DN28416_c0_g4_i4	4918	6458	4775	5575	10257	5341	1994	2606	1726	1169	16	243	2211	3501	3580	4024	1297	1344	1679
TRINITY_DN34119_c1_g1_i7	4913	4155	2674	4284	3917	7053	7367	5848	5852.01	3018	4424	4040	3915	3934	4065	3311	10221	9595	5535
TRINITY_DN33106_c0_g2_i4	4903.72	6224.99	5316.49	5062.97	5991.97	3985	2633	3179	3170.01	1598.01	1973.65	1819.24	3506	3967	4255.26	2730.99	4906	5105	2614
TRINITY_DN36042_c0_g2_i2	4894	7239	6809.48	5164	7791	4566	3962	3179	3126.96	2942	2341.93	2194.99	3048	3312	5498	2716	4331.67	4167	1853
TRINITY_DN29287_c0_g5_i2	4892	4771	4342	4343	5883	3153	1729	2625	2422	1292	1393	1605	2186	2748	2689	2420	1967	2573	1741
TRINITY_DN34552_c0_g1_i15	4883.13	4153.66	2357	3082	3168	5310	5541	4852.15	4798.04	2483	5999.66	7363	5515	4997.09	4800.6	3351.89	24355.7	23841.6	10155
TRINITY_DN38358_c2_g1_i1	4883	6944	5541	5136	7037	7730	5749	6313.13	6138	2993	5025	3798	4217	4617	4343	2947	9053	8518	5335
TRINITY_DN36637_c0_g1_i5	4875	13435	10468	10686	16933	12421	6499	7843	7183	3921	7473	8151	5263	7213	7216.99	4888	5709	5471	4647
TRINITY_DN32727_c0_g1_i1	4871	5169	5099	5985	6281	1290	1340	968	975	785	657	579	2134	2349	2842	1445	690	1206	547
TRINITY_DN27933_c1_g2_i4	4869	1322	1310	1472	2252	1553	4463	1370	1849	454	2300	6224	786	1408	1389	1210	16101	13317	3506
TRINITY_DN24973_c1_g1_i1	4867	11454	8090	10892	13256	33014	30666	27514	19787	10867	4088	6974	6191	9435	6012	3797	9021	7172	7413
TRINITY_DN28846_c2_g1_i1	4863	9363	6995	6619	11864	9441	4809	5824	4669	3214	4952	5445	3978	4509	5598	4095	5160	4643	5000
TRINITY_DN28581_c2_g1_i3	4856.36	5612.62	3551.75	5655.58	14022.1	6323.03	6778.98	2983.54	1996.99	2268.04	2	1	89	125.69	95	197	37.19	13.71	42.96
TRINITY_DN32941_c6_g3_i5	4856	8356	6169	6332	8273	12185	9084	8845	7027	4349	5573	6354	4283	4581	5062	2822	13145	11686	6467
TRINITY_DN28682_c0_g1_i1	4853	8485.07	4962.83	5999.86	7900	8389.97	6393.47	5372.33	4675.57	2801.42	3622	3237.5	7418.98	10048.1	12305.5	7483.52	12859.5	8483.56	5739
TRINITY_DN31696_c0_g1_i11	4844.99	4731	3668	3967	4124	1128	1106.22	883.1	881.84	823.9	367	585.23	4104.8	4810.2	6115	3499	1565	1504	821
TRINITY_DN30735_c1_g2_i7	4839	4608	3530	4667	4731	788	840	744	548	339	540	848	2580	3037	3743	2785	937	713	333
TRINITY_DN29735_c0_g3_i2	4836	6441	3797	4322	4810	4532	8210	4097	4000	3840	19064	14582	5344	7600	6328	5227	17348	21683	11998
TRINITY_DN29140_c0_g8_i1	4827	5266	4407	3957	4360	1761	6017	1240	1366	3517	3408	7117	3492	4586	5036	5205	8609	12989	8394
TRINITY_DN29479_c0_g1_i4	4822	9347	7503	5853	11016	13739	6722	7424	7102	6859	8162	6280	6824	6869	11038	6509	22467	20927	13541
TRINITY_DN27814_c0_g2_i1	4816.81	6527.55	7846.68	5826.7	6107.85	1178.59	16781.1	1558.97	1983.02	6379.52	15182.1	40687.4	1713.48	3945.34	3198.1	3852.24	5244.63	10549.2	8423.76
TRINITY_DN27006_c2_g2_i6	4814	4077	3860	3557	5758	1604	1002	1056	993	692	863	820	1880	2429	2772	2412	1182	1147	945
TRINITY_DN36690_c0_g1_i6	4811	5193	5172.99	5448	6453	1672	1023	1304	1245	631	241	111	2273	3258	3689	2348	654	569	366
TRINITY_DN34128_c0_g4_i4	4811	4204	3024	3188	4920	3450	1923	1919	2110	1148	683	1029	987	991	1246	807	1643	1582	892
TRINITY_DN33013_c2_g3_i3	4810.28	3898.58	2878.5	3021.68	2112.81	572.31	672	535	551.42	497.96	264	250.51	2368.81	3062.46	4141.53	1888.24	1090.02	1014	350.29
TRINITY_DN34626_c1_g1_i2	4809	8924.76	6250.9	6575.87	9301.97	14887.9	10120	10287.5	10473.9	5909.81	9214.99	10485	4420.69	5136.82	4118.92	2463.93	12250	12531.8	7734.63
TRINITY_DN31375_c1_g1_i7	4800.2	2861.77	2409.41	2647.13	1845.06	1395.89	1699.47	1837.31	1872.28	1020.05	684.71	505.4	1574.52	1745.9	1409.01	732.63	2504.18	2937.83	793.13
TRINITY_DN34246_c3_g2_i1	4795	3699	3409	3338	5532	4766	1247	3321	2700	3181	11594	16358	1748	2910	3593	2253	20559	12988	1789
TRINITY_DN29586_c2_g4_i7	4788	5831	5561	6045	6265	4475	3021	4342	3682	1766	1259	1556	2430	3085	2258	1305	3165	2676	1783
TRINITY_DN35870_c0_g1_i7	4786	6765.27	4974.14	4641.86	6785.32	4084.25	3334.83	3050.46	3298.76	2235.12	595	766.12	3727.66	5155.49	6758.67	4570.66	4412.34	3020.65	2596.38
TRINITY_DN24693_c0_g1_i1	4781	3973	2706	3064	2506	3729	5011	4928	4979	2643	1731	2117	3195	3333	3156	1417	11630	12244	3779
TRINITY_DN36318_c0_g2_i6	4777.59	7079	5062.63	6326.36	6960.33	3036.74	1936.93	2938.98	2663.44	978.63	686.93	767.44	5739.75	6267.53	7415.89	4039.1	3084.45	2805.84	1798
TRINITY_DN25058_c0_g1_i1	4760	6507	4272	4303	5542	13808	16534	12580	11112	8109	2041	2155	5485	6001	5094	3990	13793	10983	11770
TRINITY_DN38132_c3_g1_i3	4755	6390	5310	4533	3780	1460	9703	1731	2004	3927	8843	14789.4	3978	6232.48	5256	4556	9305.52	18546	8968
TRINITY_DN37567_c0_g1_i3	4751	6741	4824	4337	7026	8924	7488	6459	6234	4847	11528	14934	3976	4303	4823	3273	9620	10633	7725
TRINITY_DN31778_c0_g2_i1	4748	7201	5096	6311	7096	2904	2628	2181	2032	1360	2110	2812	9838	10510	14581	8587	4890	4071	2522
TRINITY_DN26041_c0_g1_i3	4745	6858	7146	6055	10516	5910	3308	4038	4118	2064	3758	6311	3196	3047	3677	2449	3835	3511	2339
TRINITY_DN35777_c0_g6_i1	4739	4444	2568	2307	6422	20697	20468	9819	6523	17710	204	569	2669	4243	3805	6176	12702	8374	28691
TRINITY_DN34502_c2_g3_i2	4726	5290	3018	4002	2633.01	1975	1762	2270	1555	1207	21	61	1823.6	1445	1674	338	223	382	656
TRINITY_DN35785_c0_g1_i4	4714	3906	2933	3095	3001	1937	1945	1828	1931	1013	1431	1145	2254	2665	3076	1866	3419	3276	1105
TRINITY_DN24121_c0_g1_i1	4707	6182	4667	6001	8896	7664	13622	6444	6838	8925	115	239	3330	6655	5224	5229	36528	40022	16303
TRINITY_DN37089_c1_g3_i1	4707	5160	3500	4726	4414	10672	9251	9208	9303	5013	1469	1369	6633	8385	7625	5550	14881	9043	16630
TRINITY_DN28305_c1_g4_i1	4704	5658	4506	4811	7139	4876	3119	3034	2985	1763	917	1429	3128	3441	4742	3664	3145	2513	2259
TRINITY_DN36039_c0_g2_i7	4703.56	5941.06	4750.81	5711.58	5329	2434.97	2143.72	2105.66	2111.81	1057.97	851.82	952.01	4355.84	5228.64	6533.42	3209	3198.47	2960.01	1462.5
TRINITY_DN25308_c0_g2_i1	4693	5365	3963	4551	4237	6359	4747	7520	6127	2185	1391	1778	3361	4104	3850	1505	7587	7201	3865
TRINITY_DN30219_c0_g1_i1	4687.03	5436	5357.81	5519.03	6475.02	5112.03	3569.18	4202.01	3882.8	2065.99	2306	3418	3217.13	3977	3373	2983	5023.31	5291	3989.53
TRINITY_DN29090_c0_g1_i4	4684	4866.98	3769.98	4678	5277	2729	2404	2045.97	1864	1444	3427	2509.99	3050	3973	5223	3345	5045	5213	2070
TRINITY_DN32357_c0_g6_i1	4677	3073	4375	3793	7547	2177	1393	1021	937	674	3461	4872	2164	2145	3142	2601	1227	1274	927
TRINITY_DN28599_c1_g2_i4	4673	5571	4374	4491	5682	1233	845	1080	864	670	164	351	3032	4539	5731	3550	938	646	512
TRINITY_DN25905_c0_g1_i3	4663	5586	4575	4141	6052	7655	5079	5468	5819	3088	5132	5000	3668	3872	4169	2608	10325	8889	6121
TRINITY_DN29259_c0_g1_i1	4645	7564	7174	6249	4338	865	14452	1332	1251	8334	14600	37238	1136	1750	1900	1045	3820	8325	7940
TRINITY_DN28698_c0_g1_i4	4644	5999	3576	4459	5090	11718	7808	11078	8773	4318	9557	8041	5793	5438	4894	3078	14895	14609	10388
TRINITY_DN29989_c0_g1_i4	4642.52	2542.81	2083.12	3031.97	867.22	431.19	2465.47	885.87	1020.19	1396.2	0	0	2274.52	2970.9	4064.69	1434.26	1102.45	1431.49	574.6
TRINITY_DN32373_c0_g2_i2	4638	5303	2701	3875	2695	4082	11192	4557	4199	1969	12753	4234	2110	2928	5478	1107	3805	2321	2456.61
TRINITY_DN29831_c2_g2_i4	4634	6173	3837	5488	5184	5072	7378	4848	4726	3549	2564	2133	3916	5907	7062	3983	15387	16245	6045
TRINITY_DN30532_c1_g1_i2	4634	5401.63	4657.99	4794.67	5567	5017.62	3268	4238.97	3890.07	2178.38	1668.84	1923	3293	3622.27	3016.99	1816.61	3575.45	3840.42	2884.44
TRINITY_DN36799_c2_g1_i1	4628.82	5364.94	3837.86	3477.53	3698.55	6115.68	5507.72	5779.06	6297.83	3897.88	6171.32	5947.42	4590.96	4728.05	4820.6	2708.74	12002.6	12218.1	7642.54
TRINITY_DN32705_c4_g1_i1	4620	7264	2988	6536	6171	4958	3763	3913	3862	748	6420	5352	9177	12385	11681	12014	3231	3689	3524
TRINITY_DN28959_c3_g2_i2	4620	8040	6278	6975	6507	6564	6256	7122	6736	3278	2293	3596	5364	5783	6339	3765	9042	7001	4079
TRINITY_DN31652_c0_g2_i6	4619	8283	4955	7191	8195	5918	5733	4005	3261	1630	3932	6664	4302	6211	7828	4572	9914	7434	5686
TRINITY_DN31294_c0_g2_i4	4616	6498	4839	6939	8062	10220	7947	7762	9867	4026	384	269	4214	4036	4113	2868	2353	2391	2106
TRINITY_DN25362_c0_g1_i2	4615	5387	4082	4305	4358	6415	4835	6523	6523	2771	2721	4662	4438	4714	4953	2775	8758	8279	4811
TRINITY_DN28161_c0_g3_i9	4589	5158	3537	4374	5617	1015	777	692	566	470	133	81	5028	6327	8466	6061	849	807	533
TRINITY_DN28504_c1_g1_i3	4589	4605	3725	4176	3609	1638	1088	1205	1200	910	1497	970	4155	4655	6532	3971	1576	1435	893
TRINITY_DN33664_c3_g2_i1	4586	6472	6244	6622	8508	1822	1206	1359	1209	628	407	387	2684	3072	4096	2409	548	480	382
TRINITY_DN34018_c1_g1_i2	4580	8182	5895	4951	8263	9164	5757	5165	5022	3872	46	72	2599	3365	5275	2391	5253	4216	5748
TRINITY_DN29612_c0_g1_i3	4578	6015.62	4589.9	4809.32	7083	6591.36	4792.01	3639	2503	2937	10467	18127	5854.83	5877	6015	5356.01	16548	14528.8	8134
TRINITY_DN36852_c1_g1_i3	4577	12427	10489	8579	12024	11677	6518	7686	7532	5011	5691	9581	6636	6825	9461	4472	9225	7741	5064
TRINITY_DN27011_c0_g1_i2	4576.87	5138.91	4630	5213.91	5522.95	3898.88	2076	2925	3261.85	1405	1802	1323	2790	3563.8	2629	2124	2168	2468	1497
TRINITY_DN29761_c1_g6_i2	4576	6834	4898	4817	6418.99	7644.99	7280	6097	5801.97	3680	6366.98	7200.99	3916.99	4966.99	5645	2746	13886	12199	6348
TRINITY_DN33571_c0_g1_i3	4576	7316	5780	6014	6083	11559	8787	12830	12597	5468	4306	5203.96	6165	6824.99	5537.99	3070.95	18315	17305	10528
TRINITY_DN30936_c1_g1_i1	4575	4989	3470	4248	5250	6453	5640	5107	5100	3045	4326	6214	4045	3738	4192	2636	9141	8304	5197
TRINITY_DN32355_c0_g3_i1	4566	5234	3392	4277	8106	8341	2711	3785	3132	1773	14647	19871	3233	3343	2812	2969	3871	2583	4655
TRINITY_DN33995_c0_g1_i6	4566	7347	4046	7196	8659	2679	523	1732	1250	50	15	42	1495	2188	3572	2585	244	247	160
TRINITY_DN34768_c1_g1_i4	4564	6608	6241	4929	8458	7328.33	3129.89	5231	4386	1957.99	784	1328	2869.41	3690	3639	2477	3055	3309	2495
TRINITY_DN28160_c0_g1_i3	4563	6600	6152	5771	6734	1177	634	866	778	421	212	255	2286	3083	3677	1890	452	339	316
TRINITY_DN38645_c8_g1_i2	4560.71	9969.95	7707.01	9286.41	19859.4	2021.3	1104	1018	745	486.74	122	26	1268.25	1321.14	3266.95	2169.12	171	118	171
TRINITY_DN30823_c0_g1_i1	4549	11121	8752	9295	16357	19883	10896	10690	9616	6367	11400	16665	6092	7305	8788	6389	10509	8524	9769
TRINITY_DN29624_c0_g1_i9	4544	5642	3945	5360.81	4869.66	8979.66	7127.68	9360.85	8577.94	3508.92	2150.93	2293.92	4006.94	4475.94	2676.84	2075.96	7022.91	7423.75	4797.96
TRINITY_DN35814_c0_g1_i5	4541	6155	5930	5052	12052	2441	1733	1296	1457	2956	127	143	2540	3788	4138	4494	3584	3020	3676
TRINITY_DN27023_c0_g1_i7	4537	5568	4632	4661	2915	2050	1213	3133	2963	522	2847	3917	3015	2952	2754	1006	1385	1704	722
TRINITY_DN31867_c1_g1_i2	4536	3406	3892	2728	3002	2945	2447	3060	3217.01	1566	213	299	1390	1302	984	601	584	1030	2289
TRINITY_DN30480_c0_g2_i2	4536	5455	4847	5015	6307	5344	3666	4272	3392	2086	1212	1541	2122	2844	2102	1779	2053	1856	1320
TRINITY_DN38422_c2_g1_i5	4533.02	5294.99	4092.98	4633.12	5712	5138.11	3727	4278.03	4091	1880	4069.43	2497	2398	2820	3017	2277	4456	4218	2746.02
TRINITY_DN34712_c2_g2_i2	4517	4532	2987	4710	4336	5983	5654	4792	5017	2744	7101	5606	3865	4105	4428	3036	11018	9792	7679
TRINITY_DN37907_c1_g2_i13	4515	6119.97	5028	6070	5419	8607	6091	8791	8787	2551	858	1313	5421	5568	3907	2082	4794	4747	3541
TRINITY_DN29482_c0_g1_i6	4514	4984.97	3862.77	5297	4072.03	3544.4	2670	3868	3247.68	1428.87	929	1023.02	2857	3578	2701.94	1649	2970.64	3491	1952
TRINITY_DN30206_c0_g1_i3	4507	8326	8215	9525	11535	3597	1333	3054	2150	1136	365	426	5336	7410	7588	4257	772	541	1185
TRINITY_DN36487_c0_g2_i1	4506	5888	4163	4248	5401	5598	2315	4715	2934	1555	2366	3994	2894	3230	3664	2056	2241	1272	2651
TRINITY_DN34950_c5_g1_i17	4503	7847	5639	7113	12908	9674	3429	5194	5093	1549	1123	4386	3416	4103	4324	4376	123	182	1157
TRINITY_DN29289_c1_g3_i4	4494.63	4913.9	4264.37	4126.82	6173.94	2333.11	1828.18	1515.89	1464.6	1206.14	266.97	273.03	3374.53	4458.75	5814.03	4623.06	2190.81	1530.09	1368.73
TRINITY_DN24479_c0_g3_i1	4488.84	5014.01	4061.82	4550.66	4539.75	2990.39	2876	3439.15	2998.79	1722	3018.1	1834.68	2958.79	3880	3620	2915.97	3072.9	3968.76	3624.08
TRINITY_DN27751_c3_g8_i1	4486	3629	2768	2930	3266	1271	1047	1045	857	573	220	365	3345	3888	5233	3711	1694	1442	823
TRINITY_DN34006_c0_g1_i4	4480.13	4667	3396	4229	3466.94	3546.68	3221.75	4053.69	3344.18	1865	1078	1185.37	2314.38	2783.34	2330.94	1521.17	3320	4485	1886.64
TRINITY_DN38351_c0_g1_i18	4480	4614.15	3250	3340	4931	10408.2	14666	7562.44	7702.13	5843	8951.09	11903	3949	5436	3986	4389	7892	9942	7932
TRINITY_DN32462_c2_g1_i5	4479	6348	3122	3916	4014	3041	2852	2734	2936	1785	3131	834	6234	8186	10785	7335	4972	9241.03	2165
TRINITY_DN38129_c3_g1_i1	4477	5888	4279	4248	4691	7005	7049	7321	6946	4189	8280	5076	5228	5696	5260	3085	17997	16817	9078
TRINITY_DN32432_c0_g1_i8	4475	8668	4720	5249	4362	15592	19748	18823	17189	9772	16407	20773	7836	10447	10176	3651	55963	39053	18471
TRINITY_DN37134_c1_g1_i9	4472	8693	4804	5494	6193	16460.3	29559	15448	15949	11096	1398	3960	7771	9505	7652	4535	19121	18951	12013
TRINITY_DN31216_c1_g1_i2	4467.92	6227.74	5001.43	3726.85	8159.62	9546.2	5649.52	7385.37	5190.08	4610.56	15573.6	16287.9	3126.47	3825.78	4051.25	3229.81	7099.46	6648.02	7385.63
TRINITY_DN27887_c0_g1_i1	4467	3126	2790	2972	5997	4744	2533	2419	2301	1351	3890	2181	1077	1590	1052	1593	2312	2290	2375
TRINITY_DN38547_c1_g1_i14	4466.78	7088.78	4835.43	5482.71	7625.52	5315.33	3166.18	2987.6	3225.21	1775.02	765.03	823.04	6075.54	8704.21	10045	7526.91	3054.11	2484.88	2347
TRINITY_DN28352_c2_g4_i1	4461	10395	6234	6586	8632	190	4	99	58	0	4	0	7186	6279	10339	4465	0	0	5
TRINITY_DN26763_c1_g5_i3	4446	8158	5564	5529	8013	7391	4919	5403	4701	3564	3982	4705	2249	2420	2734	2474	3420	2839	2631
TRINITY_DN24667_c0_g2_i2	4445	4790	4065	4719	4840	654	312	451	369	162	14	27	2864	3548	3827	3670	1006	506	470
TRINITY_DN37845_c0_g2_i3	4442	7762	5299	5301	8882	17227	11844	13972	10582	7894	3032	5112	2961	2865	2513	1383	3172	3648	3641
TRINITY_DN35214_c1_g1_i8	4438	9488	4400	6868	5972	5832	4073	5558	3652	1566	5392	1340	2471	2026	1239	471	309	940	769
TRINITY_DN35662_c1_g2_i1	4434	5531	4822	5749	5729	3650	2406	4003	3240	1374	1030	1182	2564	4114	2718	1567	1542	1632	1232
TRINITY_DN27044_c0_g1_i2	4430	6222	4986	5373	5322	6969	5338	6100	5804	2932	4979	4872	4236	5304	4373	2767	8473	8417	6295
TRINITY_DN34739_c0_g2_i1	4426	3157	1598	1612	1889	11144	14439	10863	10053	8010	2571	2358	3538	2521	2204	1036	20385	22405	13127
TRINITY_DN34572_c0_g1_i1	4421	8209	6449	6256	9317	10459	6205	6867	6679	3877	5308	6715	4479	5580	5729	3865	8704	7846	5268
TRINITY_DN38269_c2_g3_i4	4418.84	10251.1	8640.22	7568.34	9102.25	13743.2	11290.8	11130.1	10761.4	5831.4	8375.05	10350.7	6969.25	7445.06	8492.42	4185.08	16784.7	17309.5	8533.65
TRINITY_DN30479_c1_g1_i2	4415	4064	3221	2914	4776	5713	4229	3679	4377	2579	2636	2580	2032	2417	2397	1809	6665	6429	4202
TRINITY_DN34620_c0_g1_i14	4413	6988	5728	5989	8616	10486	5322	7387	6456	3047	3124	4105	3646	5245	3741	2366	5764	6104	4352
TRINITY_DN37447_c1_g1_i5	4412	10018	5396	5788	8183	16068	11448	12053	11822	6336	4754	5352	6848	6799	6440	3291	11659	12228	7982
TRINITY_DN31854_c0_g1_i4	4411	7106	4936	4711	5772	4979	2533	3535	2863	1672	172	126	2143	2816	4276	2106	1176	892	1112
TRINITY_DN28720_c0_g1_i2	4403	5745	3247	2906	4601	12372	8405	9742	8228	5158	1112	1255	3680	4936	4662	2505	10727	9092	5879
TRINITY_DN30351_c0_g5_i1	4402	1782	1213	686	684	5216	5256	4797	4863	4228	202436	232741	3831	2802	3371.99	1463	85138	77894.7	39387
TRINITY_DN37848_c0_g1_i2	4398	10711	9760	7982	10724	10312	7252	7809	8388	4555	2697	2942	3403	4226	4830	2747	5549	5324	3366
TRINITY_DN28685_c3_g1_i11	4394	7909	5912	7096	9906	8825	7691	6435	6094	7009	618	1516	4876	5591	5621	3757	2632	3904	6313
TRINITY_DN37977_c1_g1_i4	4393	7115	8211	5936	8803	6291	26343	4233	5282	12035	16959	66402.8	7509	8809	6295	10271	18481	33446	36711
TRINITY_DN33912_c1_g1_i1	4378	7853.28	6918.01	8780.81	11656.5	2447.01	2762	1674	1438.54	820.01	665.73	939	5050.59	6814.09	7574	7262.61	1863	1644	1464.82
TRINITY_DN33395_c0_g1_i2	4370	6901	5303	5315	6377	3933	2650	3045	2834	1461	2663	4260	5359	7061	8028	5461	9358	8883	5151
TRINITY_DN28711_c0_g1_i1	4370	6170	5335	5659	5990	3151	2500	2665	2630	1465	1532	1136	3944	4759	6017	3577	4041	3515	2205
TRINITY_DN30339_c1_g1_i4	4363	5211	3716	3691	3191	6508	6255.54	6687	6766	2925	1157	1537	5190	5989	5581	2799	9133	9432	4568
TRINITY_DN37832_c0_g3_i1	4356.26	4587.45	3532.31	4114.93	2163.72	1776.99	1819.82	2736.05	2454.67	1137.34	905.73	996.4	2676.08	3577.87	2795.9	1139.52	3688.52	3835.53	1519.26
TRINITY_DN30128_c0_g1_i4	4350	8740	6825	7300	11887	13598	8788	7557	6701	4848	7839	9838	4846	5790	6923	5960	8647	8165	7606
TRINITY_DN37320_c2_g1_i1	4350	2229	1732	1583	904	229	775	435	40	417	0	0	17	152	43	127	29	19	9
TRINITY_DN33868_c1_g3_i2	4347	7506	5831.96	7900.98	11803.7	7974.22	4929	5340	3929	3183	2	1805	5100	3277.75	2352	1112	78	543	441
TRINITY_DN33132_c0_g1_i18	4346	7834	5918	6506	10263	4084	3419	2407	2105	2125	941.85	1086	9055	11735	15662	12899	3403	2354	2137
TRINITY_DN32049_c0_g1_i5	4342	6128	3620	3784	4575	6466	7835	5938.97	6254.99	4145	1461	1371	2638	3954.99	4830	2457	13752	13080	6105
TRINITY_DN30768_c0_g1_i1	4342	6547	5677	7162	11067	3958	2065	2188	1881	1323	224	402	3010	4939	5488	4890	808	500	1130
TRINITY_DN32157_c0_g1_i2	4339	5929	4811	3761	6826	8392	5042	5994	5673	3994	1184	1723	3241	3603	4160	2984	4864	4223	3846
TRINITY_DN30188_c0_g5_i1	4335	4865	3599	3556	7279	9351	9236	6919	6460	3284	1731	679	1572	1283	920	710	3700	5050	5883
TRINITY_DN31969_c0_g5_i1	4335	4310	3745	4008	3501	2063	1893	2286	1980	1490	360	323	2179	2485	3090	1519	3303	2172	1932
TRINITY_DN34798_c1_g1_i7	4334	5270	6134	4497	4868	3472	5883	2885	3369	1741	729	3476	7324	11148	7520	5245	7063	16193	10137
TRINITY_DN25251_c0_g1_i5	4333	4622	4142	4249	5223	3560	2102	2844	3084	1115	910	1858	2554	2745	3635	2294	1992	1838	1068
TRINITY_DN35578_c0_g2_i7	4328	7381	5614	4046	8212	11304	6101	7865	6156	7915	2320	2421	4088	5109	5534	3807	8356	7890	7563
TRINITY_DN36400_c1_g4_i2	4322	4459	3303	3786	3853	5071	5405	4826	4992	2326	3594	4481	2856	3216	3294	1942	12873	9528	4031
TRINITY_DN29593_c0_g1_i11	4317.52	5472.85	4170.93	5281.18	4336.9	4143.88	2418.24	4378.49	3967.87	1603.45	497	305.82	2380.08	2651.79	1789.35	1119.39	1091.74	1477.25	900.8
TRINITY_DN28260_c0_g3_i7	4316	6591	4309	2987	5122	2009	1731	1699	1563	1722	2007	1757	4067	4603	6563	3782	5812	4794	4426
TRINITY_DN28394_c3_g3_i2	4313	6769	5363	5305	8498	9736	6839	7138	6892	4154	3898	5562	3463	3955	4190	3098	8530	6953	4082
TRINITY_DN20789_c0_g1_i1	4308	3277	2614	2063	1541	28	28	5	2	15	0	0	2008	2287	4047	1806	0	3	6
TRINITY_DN31424_c2_g2_i2	4307	8146	10055	8124	6516	573	20029	983	2019	9042	18315	80339	7459.95	9124	5351	9474	7376	19853	19030
TRINITY_DN38334_c1_g4_i3	4299	6315	4747	4210	6152	10926	14758	6754	6437	7304	18707	23868	13334	13318	11017	10516	29199	32413	24991
TRINITY_DN27548_c0_g1_i5	4298	3983	3699	4408	5858	2567	2245	1522	1864	1528	8	3	2575	2669	3877	3165	1927	1384	1352
TRINITY_DN35540_c1_g7_i1	4293	4980.98	3612	4771	4035	4728	5830	5134	5555.99	3184.98	2425	2102	4994.99	5232.97	5141.99	3129	11765	11677	6539
TRINITY_DN29937_c0_g5_i1	4292	6986	5166	4949	7415	2763	5470	1848	1175	2142	10994	27075	3117	5194	5022	4517	4726	5745	6054
TRINITY_DN34850_c1_g1_i3	4290	3876	3378	3010	4427	2901	2801	1726	1871	4079	1571	2065	3133	3812	5435	3831	6870	6272	4225
TRINITY_DN24094_c0_g1_i1	4287	6630	4158	4340	6659	14077	12755	10355	10356	6602	9653	10046	8135	8682	10657	5937	31274	27154	18592
TRINITY_DN29752_c2_g3_i4	4287	2803	1733	1537	2351	4342	4481	3489	4020	2269	3319	5522	2940	2135	2068	1304	8663	9361	5447
TRINITY_DN31041_c0_g1_i2	4286	4782	4011	4538	3318	2841	2264	3563	3197	1426	714	933	2452	2810	2297	1442	1944	2171	1472
TRINITY_DN27621_c2_g1_i5	4284	3961	3288	3734	4411	4675	4035	4253	3747	2234	5481	2722	1975	2343	1978	1308	4555	4698	2471
TRINITY_DN31867_c1_g2_i1	4283	3474	3317	2849	1956.22	1313.03	2154	2070	1861	1126	780	346	1004	1243	1142.4	580	889	1099	756.02
TRINITY_DN32400_c3_g2_i5	4280	5643	4093	4231	6364	12748	10386	8806	9677	6499	17387	9969	4078	4537	4051	2367	18859	18149	11688
TRINITY_DN29192_c0_g2_i1	4277	9129	6634	7113	8651	3650	2933	2668	2591	1966	2272	1373	4576	6432	8582	4078	3792	2539	1665
TRINITY_DN27788_c5_g1_i2	4277	7257	4605	4641	5508	2181	482	1937	1241.97	191	4	1	512	368	249	51	32	61	98
TRINITY_DN28806_c7_g1_i4	4274	5677	3353	4416	5747	1302	829	800	687	505	3	3	6463	8799	11404	7398	1068	550	625
TRINITY_DN35872_c1_g9_i2	4273	8580	8330	4103	10275	6524	3359	2729	1650	1730	9788	7267	4905	3458	2385	2039	3135	4897	4452
TRINITY_DN31261_c0_g1_i1	4272	8714	6864.37	5946	8476.37	3735.4	1985	2258	1721.69	923	4190.73	19656.7	5062	4042.68	6874.68	3013	1270	698	963
TRINITY_DN34997_c0_g1_i2	4270	4376	4146	4357	6407	3041	2017	2090	2289	1328	1284	893	1728	2685	2654	2189	1892	2762	1823
TRINITY_DN38208_c1_g6_i2	4270	5142	3515	4150	3091	3306	3758.93	4450.98	2915	1760.93	2	0	1632.92	1071.17	1158	189	103	1052	399.28
TRINITY_DN25840_c1_g2_i2	4269	3359	2182	2481	2379	3419	4725	3399	3595	2363	6258	5904	3038	3243	3282	1887	18698	15687	7988
TRINITY_DN31914_c0_g1_i11	4268	9278	4961	4893	6370	12934	16927	12119	12992	10246	4712	6940	6601	6972	7759	3914	22774	21449	13144
TRINITY_DN37270_c0_g2_i2	4267	10909	8897	7887	15191	22817	14580	12192	12904	7648	8335	15575	5669	7089	8600	5886	12686	11651	9960
TRINITY_DN35799_c1_g5_i1	4263	6216	4020	6590	10324	1815	1878	1389	887	722	41	27	6695	8122	10599	8762	1319	1121	648
TRINITY_DN28984_c1_g3_i5	4261	5746	4536	4601	5702	6498	3852	4849	4107	2188	5866	4073	3139	3509	3308	2029	4474	4575	2957
TRINITY_DN27908_c0_g1_i2	4259	8252	6991	6745	11725	9157	5241	6435	4954	3358	5115	7269	4648	5256	5799	4934	6186	6379	4682
TRINITY_DN28137_c2_g3_i1	4251	6460	5114	5568	6606	6838	5154	5449	5098	2800	2602	3688	3028	3537	3070	2119	4812	5070	3352
TRINITY_DN25614_c0_g1_i1	4232	5675	6403	5864	9631	1402	509	792	673	339	206	193	1405	2192	2160	1741	299	337	217
TRINITY_DN37354_c1_g2_i8	4230	6009	4365.99	4683.95	6351.98	9541	7263	7588	7492	4246	5533	7994.99	3420	4041	3898	2767	8126	8671	4227
TRINITY_DN29287_c0_g6_i2	4219	4517	4044	4569	4277	4228	2501	3613	3302	1599	922	822	2458	3422	2102	1658	2736	3936	2593
TRINITY_DN28648_c1_g1_i5	4217	5728	2712	3947	5763	11373	10177	7983.63	6997	3813	3411.42	3103.59	4386	6940.01	5748	10521	12342	12509	10511
TRINITY_DN26677_c0_g1_i3	4216	8178	6971	5789	8721	11450	7324	8241	8276	4369	7178	9278	5649	5258	7221	3928	8877	7038	5111
TRINITY_DN34664_c1_g1_i8	4215	4644	2715	4019	4564	7791	7464	4841	5377	2428	281	393	4245	4868	6752	4887	21051	17973	10486
TRINITY_DN33362_c1_g1_i11	4212	4337	4268	3671	6499	4109	1480	2340	2761	931	2011	2258	3045	3664	4740	4211	2921	2379	2277
TRINITY_DN32997_c0_g5_i13	4209	5135	3516	3478	4264	6001	7479	4928	5169	4862	2941	2453	3418	4830	5402	3613	16004	12963	8961
TRINITY_DN33272_c0_g1_i1	4207	4416	3020	3053	3617	5372	3483	4612	3991	2213	1228	1542	2757	3163	2738	1677	5099	5004	2408
TRINITY_DN30605_c4_g5_i2	4204.84	8491.5	6763.52	6678.18	7629.39	3083.98	3910.94	2002.3	1061.44	2798.1	6435.44	7686.62	5551.3	6938.46	8105.95	7033.05	17380.3	7040.47	5760.92
TRINITY_DN31873_c0_g3_i2	4204	5421	5293	4319	6516	3953	6599	3535	4160	5944	62	315	3235	1955	2086	846	2580	5286	4155
TRINITY_DN36961_c1_g1_i3	4200	5772	4381	5042	5754	4162	3169	3261	3129	1649	863	1345	3902	4719	5978	3753	2627	2702	2258
TRINITY_DN33220_c1_g1_i9	4199.97	6809.29	5144.8	5580.91	8117.81	7065.15	4426.48	4796.95	4353.14	2188.24	4072.21	2835.55	2888.26	4050.04	4256.56	3171.48	6305.21	6557.34	4053.35
TRINITY_DN30164_c1_g1_i2	4198	6646	5455	4939	6459	9782	6836	8084	7734	4338	5952	6690	4459	4747	4726	2704	12209	11326	6594
TRINITY_DN30313_c0_g3_i3	4197	5709	3854	4425	4060	8540	6272	8947.79	8429	3106	1597	2525	5516	6545	4529	2028	8667	10158	5686
TRINITY_DN28235_c0_g3_i2	4193	9121.76	6211	5213	9706	8767	3467	5599	5874	2315	3883.98	5583	3421	4941.99	4417	3624	6734	5172	4340
TRINITY_DN37788_c0_g2_i4	4191	7940	4856	4515	7168	19115	14419	13380	12020	6292	2304	5628	6202	7261	5958	4271	8331	9500	7088
TRINITY_DN26450_c1_g2_i1	4190.8	4143.63	3031.63	2722.24	2953	1171.51	1775	1030.59	1196	1419	100	29	1688.62	2019	3252.61	1621	3383.04	3307.65	1828
TRINITY_DN29356_c2_g2_i3	4188	5019	4031	4625	5018	3628	1985	3261	2966	1328	1227	1395	2705	3301	2571	1727	2539	2829	2134
TRINITY_DN24495_c0_g1_i3	4188	5965	4302	4800	5602	1595	1398	1374	1166	903	75	11	5352	7463	9597	6289	2921	1547	1349
TRINITY_DN26956_c4_g1_i1	4177	5669	3437	3598	6446	10628	8894	7049	6869	3940	638	971	2545	3119	2805	2769	1617	1964	1510
TRINITY_DN38247_c0_g1_i1	4176	5170	4626	4589	8225	12046.8	5918	6998.19	6677	3225	3625	3431	3343	3676	3124	2501	6806	7702	6114
TRINITY_DN33721_c0_g1_i24	4164	4826	3237	3929	4373	4203	5154	3188	2696	3239	5258	7385	4091	4522	6150	3374	9251	6115	6671
TRINITY_DN38170_c0_g1_i3	4158.99	7408.94	6265	6388.94	10220	7401	4072	4458	4286.94	2698	3113	4008	4972	5500	6882	3896	3308	2629	3032
TRINITY_DN32721_c0_g2_i1	4155	5306	3596	3267	3559	2144	10981	1916	1754	5869	27418	58072	2896	2474	3080	2041	9932	13719	11744
TRINITY_DN36960_c1_g4_i1	4152	4162	2720	3135	6447	3325	2169	1768	560	826	13	26	3432	3627	3779	4359	941	1254	1868
TRINITY_DN30564_c0_g1_i4	4149	3899	3056	3217	5933	6554	3422	3311	3204	1646	2232	2225	2551	3006	2917	3073	5010	5091	4136
TRINITY_DN29268_c0_g3_i2	4141	3345	3036	2866	4142	1790	1776	1180	1141	1081	50	76	1666	1912	2318	1681	1775	1329	796
TRINITY_DN25647_c0_g1_i2	4140	2852	3767	2368	3448	1914	9947	1685	1882	4425	7750	17885	2670	3222	2977	2428	6493	14117	8605
TRINITY_DN24989_c0_g3_i4	4136	4899	3671	3891	5200	1667	1231	1056	1068	758	214	238	4989	4901	7175	4298	1538	1277	837
TRINITY_DN33480_c2_g2_i1	4134	4797	5714	3610	3825	4210	2339	3945	3840	1617	2407	5295	2017	1482	1387	556	634	864	1142
TRINITY_DN36281_c1_g1_i1	4134	5374	6286	4734	7163	1738	18121	1281	2014	7769	21270	43077	1245	3823	3517	3771	8090	18545	18429
TRINITY_DN35077_c1_g1_i7	4134	8856	6614	8844	11733	2918	1491	2019	1585	875	105	56	3956	3926	5107	3251	601	293	237
TRINITY_DN34330_c3_g2_i1	4130	2247	1680	1248	1776	2621	1417	2624	2423	1193	51	12	2685	3683	4849	2668	7297	7149	2409
TRINITY_DN31246_c2_g1_i8	4121	6516	4053	2881	3321	4838	5475	4081	2824	2520	10606	13226	3255	3297	3521	1954	9634	8325	6800
TRINITY_DN27848_c0_g1_i2	4119	4805	4302	3714	3134	1388	11754	1600	1881	4281	13880	19013	4440	5396	3744	3970	10724	20799	11790
TRINITY_DN34940_c2_g1_i10	4116	5032	3993	4094	5575	7041	5054	5040	5563	2489	1976	2643	3631	4121	3485	2684	7342	7408	5157
TRINITY_DN33668_c3_g1_i3	4114.53	8213.75	3203.91	6559.86	10391.8	20380.3	14354.1	13475.2	12706.2	45890.3	11739.3	24603.9	13734.1	8706.84	7787.66	8819.39	6772.89	7892.55	11078.9
TRINITY_DN32432_c0_g5_i1	4106	3920	2647	2391	2875	3926	5225	3823	3082	3137	14151	15097	3190	3363	4266	2540	18520	14992	7126
TRINITY_DN27272_c0_g1_i1	4099.85	4876	4503	4531.74	5223.77	2922	2015	2505	2558.79	1036.7	1132	759	1681	1840	2047	1249	1920	1852	1005
TRINITY_DN34210_c1_g1_i5	4095	6349	5238	5280	9497	18963	22343	14158	16350	4354	15	104	2325	3190	4801	3920	5812	6769	6362
TRINITY_DN28559_c0_g2_i2	4091	4153	3662	4140	3551	2378	2884	2298	2550	1720	1827	1328	2283	2313	2450	1782	4537	4171	1799
TRINITY_DN29460_c1_g1_i2	4090	5446	3086	2915	3460	9374	4836	7891	5404	2586	40590	33754	3169	3275	4216	1635	16560	9156	6040
TRINITY_DN37968_c1_g1_i5	4089	2322	1274	2259	1264	344	2104	292	482	257	298	21	1978	4813	9889	2297	1756	783	848
TRINITY_DN28473_c0_g1_i1	4086	5206	3761	3832	5596	3237	2577	2226	1725	1826	79	58	2907	3682	4110	4044	3266	2731	4843
TRINITY_DN28892_c0_g4_i3	4085	3162	2681	3136	2524	814	1024	755	769	516	238	394	3181	3879	5475	3341	2327	2016	728
TRINITY_DN37645_c0_g1_i2	4085	9902	7437	7443	11667	14416	9443	9402	8229	5937	13766	13756	5052	6599	7065	4598	15453	12409	10445
TRINITY_DN38674_c5_g1_i3	4080.71	8710.56	6199.92	7024.23	12129.7	37036.6	19569.9	20358.1	18668.5	8178.14	3126.65	3036.4	7775.45	9002.11	5741.83	5134.95	7049.06	8193.99	11549.9
TRINITY_DN28086_c1_g3_i2	4079	5715	4263	4908	9442	5540	2355	2820	2457	1298	1234	1517	2919	4180	4944	4230	2384	1872	1882
TRINITY_DN25142_c0_g1_i5	4075	4989	5131	5172	8139	2391	1208	1177	1142	675	539	549	1929	2980	3525	3739	921	957	828
TRINITY_DN33165_c0_g1_i6	4072	8128.99	5624.98	5690.94	9260.92	8691.93	4247.99	5426.95	4601.98	3367	4902.98	5464.1	4113.98	4640	6795	4077.97	4597.97	4080.91	2986.99
TRINITY_DN37424_c0_g5_i1	4070	6071	6613	6221	9339	5639	3128	4193	3771	2141	1147	2552	2286	3467	2952	1952	1451	1374	1571
TRINITY_DN29607_c1_g2_i5	4069	6360	4753	6187	7442	4295	3639	3564	3181	2399	1580	2805	3139	3615	4654	3252	5134	2951	2541
TRINITY_DN26834_c0_g3_i5	4067	4403	2935	3858	6613	5931	2288	2795	2640	949	88	995.95	608	725.93	1253	750	2524	2664	1136
TRINITY_DN37654_c0_g1_i12	4066	3331	2353	3265	3195	2851	3755	2892	3064	1960	6187	5516	2747	3028	4042	3109	16156	13312	6082
TRINITY_DN31621_c2_g1_i8	4063	4905	3040	3943	4013	1559	1550	1522	1331	934	1096	886	3744	5071	6086	3209	4350	3589	1740
TRINITY_DN37312_c1_g1_i11	4058.56	3914	3445.03	3524.61	3640	3993	3324	3946.47	4617.09	2227	7384.17	4717	1671	1915.01	1816.95	732.01	7200.08	8752.51	2470.01
TRINITY_DN28562_c1_g2_i2	4049	4501	3506	4222	5026	1790	1368	1470	1283	985	835	628	1832	2298	2519	1786	796	789	497
TRINITY_DN25309_c0_g1_i6	4047	7771	7432	7101	12351	10676	7059	8182	6527	4388	2382	6688	5078	7438	6369	5770	7087	4477	6138
TRINITY_DN34276_c0_g1_i3	4046	5414	3935	3806	7952	2096	1142	1018	822	824	2	6	3849	5044	6419	6060	1671	1071	1028
TRINITY_DN36691_c0_g2_i7	4043	9521	5946	4852	8790	29152	17516	19303	17305	9225	4668	7631	10481	11479	8908	6406	22891	23696	25713
TRINITY_DN33567_c0_g1_i2	4039	6865	5215	6998	7379	3679	2398	2897	2549	1367	1156	1309	5391	5783	6486	4219	3089	2547	1694
TRINITY_DN28506_c0_g3_i2	4039	6745	6675	6668	9125	3435	2282	2699	2070	1575	503	1237	3199	4477	4721	3029	1193	991	1032
TRINITY_DN35341_c0_g3_i1	4039	6902	7107	6930	7821	1909	1070	1616	1315	888	299	261	2578	3659	4446	2144	1107	701	429
TRINITY_DN34893_c0_g3_i1	4036	2549	2407	2513	1830	1374	1972	2025	2145	998	908	458	1062	1222	1077	495	2231	2468	729
TRINITY_DN36008_c1_g1_i15	4034	4590	3187	4101	4372	3960	4246	3275	3959	2979	776	1898	2321.87	2480	2786	1684	4370	4034	2031
TRINITY_DN38273_c2_g3_i6	4029	4439.07	3229	3583.99	3979.02	4725.98	3508	3739	3545.9	2231	4294	4123.12	2592.12	3044.99	2910	1958	7159	6594	4050.83
TRINITY_DN25228_c0_g1_i2	4028	5058	3340	3640	3666	6052	6428	5867	4598	4099	5633	6320	4224	4979	4891	2443	15613	15624	7656
TRINITY_DN31569_c0_g1_i9	4020	5312	4582	4315	5467	7059	5258	6024	5874	3288	3125	3465	2811	3092	2789	1738	4495	4580	3162
TRINITY_DN34585_c0_g2_i13	4019	5602	4236	4840	5559	5490	3605	4754	4297	2182	1323	1477	2918	3604	2992	1757	3573	3729	2306
TRINITY_DN34006_c0_g2_i1	4018.13	3260	2788	3309	2808.04	2238.32	1795.25	2482.31	2417.06	992	421	312.24	1475.03	1948.65	1635	784.05	1748	2166	924.36
TRINITY_DN24829_c0_g1_i2	4017	6675	5171	5879	7478	9138	6701	7697	5746	4497	19051	16640	3347	6134	3403	3423	13992	15998	14780
TRINITY_DN29168_c1_g3_i1	4016	5559	4762	4419	5823	9686	5490	7716	6854	3441	2951	985	2764	2981	2898	1670	1303	1096	1820
TRINITY_DN23321_c0_g1_i1	4016	5770	4918	4772	7258	4265	7290	3027	2490	3078	2754	2674	2297	3419	4267	3051	4405	4633	1562
TRINITY_DN27904_c0_g1_i1	3998	5332	4935	4478	8464	5482	4850	3476	3843	2874	772	2291	2118	2927	2969	2296	7214	7160	4804
TRINITY_DN30936_c2_g2_i1	3994	7640	5129	5386	8581	16506	11214	13336	13092	6640	685	1231	5421	5110	4161	3035	2669	3381	4611
TRINITY_DN33750_c3_g3_i2	3988	4179	3121	2602	6786	3079	2004	1193	322	2425	0	0	5452	4389	7160	7851	860	782	4746
TRINITY_DN32847_c1_g1_i2	3987	2051	1315	1941	2570	3170	2002	1589	2117	1202	1805	1706	2367	2819	3806	3295	7832	7291	3688
TRINITY_DN28248_c1_g3_i3	3986	4726	3490	4168	6662	7016	4712	4024	3496	3074	2522	3756	2013	2164	2198	2441	3922	4493	4772
TRINITY_DN34158_c2_g1_i4	3986	3265	3211	3112	2578	1993	1869	2850	2449	1201	745	1229	1914	2154	1487	1003	2329	2513	1381
TRINITY_DN33514_c1_g2_i6	3981.97	6240.99	6116	2504	6488	20359	24740	17428	16674	50977	152	59	9871.99	6210.98	8045.99	3544.99	60224.9	79808	38935.9
TRINITY_DN38083_c3_g2_i7	3978	5691	5729	5342	6890	3062	2096	2360	2119	1374	938	1235	2506	3270	3530	2378	2056	2003	1645
TRINITY_DN31294_c1_g4_i2	3976.98	4152.97	3385.96	3544.98	3680	1292	1819.96	1785.97	1520.97	1180.98	1061	1404	2797.99	3113.99	3338.98	2280	3890.99	3554.99	1777
TRINITY_DN36128_c0_g2_i5	3975	8497	5662	6017	7950	6819	5628	5090	4505	3531	3188	4484	3449	3877	4205	2544	4917	4758	3239
TRINITY_DN27113_c0_g2_i9	3971	3083	2291	1884	1953	4056	4276	3661	4004	2742	2779	2445	1911	2115	2248	1327	10406	10149	3455
TRINITY_DN36220_c0_g1_i3	3970	4902	4103	3445	4838	11403	10669	8360.99	7707.99	7761.99	7775	13844	696	872	1093	756	1297	1757	446
TRINITY_DN38675_c0_g2_i1	3963.54	2720.58	1615.69	2075.37	2001.87	7503.51	10462.3	6329.19	6306.17	3682.03	2086.82	1337.96	2954.96	3514.91	2228.6	1734.22	16595.7	16681.1	11132.6
TRINITY_DN32982_c1_g2_i4	3953	3323	2991	3634	3666	745	569	511	486	184	2	25	3047	3522	6665	4782	372	181	130
TRINITY_DN37687_c1_g6_i7	3942.99	7529.99	5104.98	4654.99	8067.98	17002.7	21264.5	13212	12803	9197.99	586	752	4662	5676.99	4849.98	3916.99	6090.98	6755.99	8980.94
TRINITY_DN25751_c0_g1_i1	3940	5099	3873	4207	4548	6027	4800	5774	5381	2986	3892	3936	3597	3550	3434	1681	8673	9780	5052
TRINITY_DN33881_c1_g3_i2	3937	11980	8624	9566	14345	7655	4581	4663	4208	2824	5495	4537	6471	10339	12833	8486	7124	5438	3962
TRINITY_DN37122_c0_g1_i5	3937	6329	4624	5400	5667	2814	3276	2324	2187	1799	3764	3165	4025	5822	7156	4634	7212	5949	2867
TRINITY_DN26480_c1_g1_i1	3932	4534	3283	3303	7090	10888	7634	8225.02	6441	4047	1260	3369	5756	5367	4373	4009	2127	2392	5627
TRINITY_DN22274_c0_g1_i1	3928	4736	4339	4571	6285	4921	2474	3177	3085	1364	424	417	2770	3296	3272	2291	1237	1865	1892
TRINITY_DN29608_c0_g1_i3	3926	7395	5137	5172	7764	18132	15707	12678	13106	8127	3075	3452	6767	7120	6029	3827	15202	15487	12490
TRINITY_DN29390_c1_g1_i2	3924	6753	4155	6040.23	5903	4949	3795	4137.99	4630	2107	0	0	5	0	1	1	81	197	271
TRINITY_DN36336_c3_g1_i1	3924	4133	3133	4160	4188	2542	4620	2292	1807	2143	1786	2481	2251	2973	3513	3112	3119	3462	2764
TRINITY_DN33462_c0_g2_i12	3920	4834	3572	3802	6038	7414	5582	5701	4627	3155	5502	8110	3023	3669	3581	2570	9363	8979	5604
TRINITY_DN32342_c0_g1_i2	3919	6980	5376	4921	6994	7253	10049	4536	3890	3618	4302	15822	3472	5046	6398	4308	6998	7494	7923
TRINITY_DN28963_c0_g1_i8	3919	6987	5754	5374	6662	3205	1080	2400	2506	641	399	236	3108	3556	4339	2273	1152	1038	730
TRINITY_DN25713_c0_g1_i5	3919	6933	3693	4762	5779	629	2516	544	670	2600	24309	11822	2703	4021	5159	3039	10536	8875	1284
TRINITY_DN36778_c3_g2_i2	3917	4403	3779.99	4344	8681	7235.01	8583	3446	3159	4444	5523	8928	5319	6256	6815	8704	10768	11338	11948
TRINITY_DN37519_c1_g2_i14	3917	6258	5261	4569	5573	6821	4138	5386	5086	2780	3185	2487	2939	3359	3560	1661	3443	3269	2267
TRINITY_DN34132_c1_g1_i1	3910	4972	2798	3711	5316	4215	4212	2664	1953	2511	7756	7046	1664	1537	2080	1612	2481	1678	2511
TRINITY_DN26850_c0_g1_i1	3910	4850	3563	3739	4856	6535	4871	5793	6010	2696	3762	4017	3725	3710	3627	1900	10161	10589	5022
TRINITY_DN25832_c1_g2_i1	3908	5395	3225	4194	3636	2158	2953	2195	1800	1770	2251	4262	1498	2048	2104	1725	1356	2612	1737
TRINITY_DN33613_c2_g1_i2	3907	6080	4199	4380	8665	1623	600	952	933	497	2017	930	1403	1973	3070	2643	19	21	18
TRINITY_DN34276_c0_g2_i10	3905	5332	3054	3788	5026	2231	2582	1562	1328	1343	926	640	6277	8051	10501	5967	14211	11261	4884
TRINITY_DN28573_c1_g2_i4	3899	4583.08	3764	3523.48	4483	3988.1	3888	3668.18	3263.11	2348.12	4511.16	4648	2689	2903.24	3268	1881.4	6178.16	6465.13	3674.06
TRINITY_DN35163_c0_g1_i7	3899	4977	2843.25	3139	3344	2157	1571	1622.02	1562.73	1224	4177	5455	1521.06	1858	2670	1619	5059	4540.08	1569
TRINITY_DN35157_c1_g1_i3	3898.99	4903.95	4000.93	4432.91	4302.92	1946.99	1996.97	1722.86	1967.98	1375.99	935	456.97	2683	3899.98	4807.99	2809.98	2626	2203.98	1159.99
TRINITY_DN27516_c0_g1_i4	3895	6198	5212	4756	3836	1404	11251	1574	1841	5905	13819	23188	3616	3172	3446	2221	7997	16747	7497
TRINITY_DN31482_c0_g1_i12	3894	3649	3099	3238	3286	2720	2403	2788	2386	1444	2069	1470	1636	1863	1735	1132	3407	3058	1652
TRINITY_DN37864_c3_g2_i2	3893.1	3729.23	2745.07	2694.76	3018.67	3851.12	3559.26	3659.43	3532.41	2147.74	6654.34	5081.62	2621.41	2812.33	2597.2	1591.03	7428.89	7259.63	3366.38
TRINITY_DN22963_c0_g2_i1	3892.96	3276.92	2393.98	2600.97	2272.98	3025.98	3963.97	4035.83	3874.94	2013.97	1779.99	2185	3060.98	3209.87	3266.98	1797.99	8189.96	8452.97	3682.99
TRINITY_DN28450_c1_g1_i10	3890.6	3083.78	2264.77	2886.46	2132.85	1523.87	1630.8	1998.56	1866.49	1101.66	477	373	762	991	662	439.74	819.92	1160.83	553
TRINITY_DN23145_c0_g1_i1	3890	3720	2807	3370	3141	3473	3942	3742	4188	2144	1665	2288	3531	3505	4037	2405	9029	8389	4626
TRINITY_DN30535_c5_g1_i2	3889.01	4398.8	2896.51	2655.07	3715.95	5592.92	3470.72	3377.17	3306.46	1837.06	2643.11	3132.48	3222.17	2731.6	3877.04	2287.93	6484.72	5680.52	3881.15
TRINITY_DN30227_c0_g1_i6	3889	5096	3986	4859	7204	6319	2644	3800	3387	1693	1382	1963	2799	3227	2253	2127	2232	2984	2422
TRINITY_DN32305_c0_g2_i5	3888.27	8912.11	4622	5492.42	7848.21	25181.4	31726.1	17660.6	17345	18059	13149.4	14972.5	8760.51	8387.77	4219.38	5630.14	21421.7	30038.3	31772.6
TRINITY_DN38092_c0_g3_i1	3885.34	4402.8	2913.15	3795.76	3465.94	9163.42	7154.87	8183.82	6614.45	4465.38	321.91	351.27	4887.01	3333.97	2140.92	816.54	2685.47	5813.31	3905.53
TRINITY_DN34206_c1_g2_i13	3884	4414	2601	3571	3497	5035	3829	4612	3836	1934	593	764	4005	3729	3380	1872	2981	3767	3230
TRINITY_DN31556_c0_g1_i16	3883.98	7472.79	6173.93	5813.91	8064.8	8012.57	8393.8	4987.65	5465.89	4236.97	10457.8	6778.99	5206.96	6782.83	8510.63	4938.87	13412.8	11157.2	7128.88
TRINITY_DN26616_c4_g4_i4	3881.4	6050.6	4440.33	4359.12	5602.52	6174.19	4368.99	5087.03	4650.19	2648.6	6248.14	4580.16	3766.77	4234.59	4466.42	2882.21	7400.96	7140.89	4105.37
TRINITY_DN37832_c0_g1_i2	3874.8	5069.86	4166.02	5176.72	4646.57	3694.74	2380.82	3729.89	3955.02	1543.04	3074.84	2392.88	1786.02	2302.17	1890.38	1226.94	2335.59	3180.02	1658.12
TRINITY_DN35315_c0_g1_i2	3873	13462	6451.99	7520	11120	23393.9	13222.9	14866	16566.9	6463.96	1601.94	2924.84	11642	17313.9	18220	11763	15041.9	11487.8	10700.9
TRINITY_DN25773_c1_g1_i3	3870	5226	3819	3926	6095	2917	1503	1812	680	1866	3	1	2971	2781	3282	1771	1240	1160	3665
TRINITY_DN35364_c5_g1_i1	3867.93	4685.49	3842.92	4379.6	5815.54	4219.53	3719.73	3056.67	2688.83	1839.97	1558.99	2846.69	2653.59	3386.44	3426.01	2576.23	3620.96	3326.01	2353.35
TRINITY_DN29514_c0_g1_i1	3867	3383	2820	3639	3208	1701	1808	1774	1668	998	1356	1678	1764	1818	2046	1060	4153	3557	1445
TRINITY_DN35145_c1_g1_i14	3860	10195	5307	6316	9845	27207	24044	20019	15471	8960	3030	10369	11429	14060	9821	8172	12874	14905	17527
TRINITY_DN37637_c0_g1_i16	3857	7523	5992	6766	9809	3452	1983	1934	1562	940	597	568	4984	5502	8815	4284	1282	1123	941
TRINITY_DN30065_c0_g1_i1	3852	6934	4210	4492	7010	2867	1266	1958	1520	443	1	15	3339	2325	2718	1147	162	455	364
TRINITY_DN32644_c1_g1_i1	3851	1785	1592	2236	2616	2794	1554	1966	1963	732	410	285	1766	1872	2469	1565	4031	2104	1033
TRINITY_DN29372_c0_g2_i8	3850	5720	5506	5347	8004	2011	1146	1448	1227	882	873	993	2818	3599	4593	2438	1734	1356	786
TRINITY_DN28774_c1_g1_i1	3848	6225	4601	4381	4000	9601	9752	10519	10200	5488	2274	3088	2510	4641	3641	2217	9996	6409	5175
TRINITY_DN31594_c1_g4_i4	3847	4784	3388	4428	3356.52	1408	1403	1407	1208.55	1054	69	108	2863	4182	5362	2069	1558	1791	789
TRINITY_DN32086_c0_g3_i7	3846	6234.95	4199	4213	6865.93	4474.06	3251.01	3325	2645	1925	1	0	4470	3141.98	2359	1084	4750	4699.37	7598
TRINITY_DN31395_c1_g1_i2	3844	3647	2974	3337	5800	10321	15262	7261	8070	4815	1388	1750	3131	4438	4365	4056	8645	7897	6620
TRINITY_DN30811_c1_g3_i2	3842	3963	1729	3708	5275	1794	1045	933	251	481	0	4	2663	3371	4204	4102	696	504	2090
TRINITY_DN30906_c0_g2_i1	3841	4704	4657	4222	6316	861	222	577	458	363	110	181	2196	2680	3617	2410	471	262	257
TRINITY_DN35149_c0_g1_i5	3839	8558	5764	6052	6456	12013	13013	13989.5	12543	7656	62947	27949	7165	8077	8904	3364	38455	27922	19830
TRINITY_DN37172_c0_g1_i2	3838.96	5968	4093	4556	7496.93	9135.94	9907	5291.91	5395	4437.88	18731.7	17660	4531	4111.83	3459.92	3216.95	9699	15595	13260
TRINITY_DN26315_c0_g1_i1	3838	5094	5177	5138	6173	1941	1754	1594	1756	1021	885	1501	2065	3357	3769	2340	1801	1533	1040
TRINITY_DN31430_c2_g3_i3	3835	4087	3462	2796	4349	3165	2431	2271	2043	1340	1894	1873	2350	2553	2466	2520	2302	2684	1786
TRINITY_DN31020_c1_g6_i1	3830.31	2419.99	920	2030.56	1077	254.97	3053.15	191	260	129	160.74	27	1332	4009	21340.7	1634.99	316	266	228
TRINITY_DN36431_c0_g1_i16	3829	3978	2791	3080	3225	4835	3971	4235	4699	2478	1844	2015	3239	2978	2902	1788	7291	7726	2960
TRINITY_DN29135_c0_g3_i3	3827	5423	4639	4508	3995	1484	9271	1663	1960	4283	8185	17995	2012	1683	2231	1103	5617	12404	6654
TRINITY_DN32391_c1_g2_i6	3821.99	5586.98	3305.91	3993.91	4277	4175.95	3420.98	3356.92	2847.98	3233.98	1585	1361	2333.96	3497.89	4279.89	2009.91	10589.6	7783.87	4737.93
TRINITY_DN28554_c3_g1_i4	3819	3424	3398	3098	3799	1796	1321	1416	1016	918	721	713	2108	2076	2641	1651	2511	2774	1107
TRINITY_DN28115_c0_g1_i3	3819	6218	4162	3992	7149	9227	6367	5689	4910	4269	1308	1779	5475	5884	7697	5262	6992	6735	6533
TRINITY_DN21284_c0_g1_i1	3818	4278	2815	2498	3548	4120	3907	3297	3014	2506	4989	7067	2300	2210	2634	2124	7006	9367	4466
TRINITY_DN36518_c1_g1_i3	3816.6	3558.59	2781.45	2656.44	4082.53	4710.39	5641.69	3729.75	4240.02	3617.78	697.65	258	2804.63	2961.49	3357.77	2521.51	11819.4	9637.32	4800.8
TRINITY_DN34408_c3_g1_i1	3812	4740	3979	3578	5715	8448	4912	6274.99	5784	2582	1606	1100	1761	2239	2267	1650	3161	2950	2291
TRINITY_DN33924_c3_g1_i6	3809	6264	3894	4491	5908	345	170	128	160	69	99	720	1612	2336	3451	2434	57	62	181
TRINITY_DN28609_c0_g1_i12	3807	3456	2346	2540	3391	2272	2005	1587	1819	1113	396	352	2836	3982	5070	4023.97	3950	2766	1540
TRINITY_DN33394_c0_g2_i1	3803	4036	3090	4693	4793	1478	2119	1186	931	1821	3062	3243	2375	3709	4485	2817	6072	5629	3516
TRINITY_DN26549_c0_g6_i1	3802	5089	3159	3910	2763	5131	6299	6785.99	6698.99	3391	2465	2120	3733	4440	4019	1830	9669.99	9839	4708
TRINITY_DN38404_c1_g1_i1	3797	2385	2210	1944	5862	3524	1576	996	704	934	4072	7718	3539.87	2298	3439	3933	4345.83	4801	4247
TRINITY_DN31129_c3_g1_i1	3787	4408	3593	3438	3080.68	613.1	8381	656	769	3306	6976.79	49632.2	659.96	1709.01	1239	1859	3511.78	8645.97	6649.08
TRINITY_DN27863_c0_g2_i1	3784	7845	5834	5780	9332	9658	8910	6920	5000	4683	430	1717	2690	2578	2289	973	645	1372	2362
TRINITY_DN30595_c0_g3_i2	3783.97	4626.99	3535.98	3944.99	4296.99	4633.88	2964	3955.99	3676.99	1609	659.84	595	2772.99	3904.99	3993.96	2213.99	3309.97	3041.93	1601.99
TRINITY_DN29277_c1_g1_i11	3783	3008	2285	2708	4164	4033	3019	2458	2564	1664	903	1887	3619	3134	2927	3334	8199	9188	5187
TRINITY_DN34282_c0_g2_i13	3780	5157	3865	3742	4884	8052	6996	6738	7719	4114	3608	2920	3580	4354	4765	2949	11289	11143	6628
TRINITY_DN29618_c0_g1_i4	3780	6044	4822	5456	4591	1456	1367	1860	1551	885	327	414	5058	5962	7184	2917	2070	1430	1020
TRINITY_DN37279_c2_g3_i2	3780	2954	2650	3323	2416	2163	2124	2331	2342	1316	4102	2078	1198	1102	1710	716	1162	509	1022
TRINITY_DN26271_c1_g2_i2	3779.68	3208.75	1797.2	3244.55	2774.26	1877.44	2408.36	1440.99	1387.38	911.41	785.3	869.94	1097.26	1979.67	1354.38	1394.06	1803.32	2382.77	1484.16
TRINITY_DN31297_c1_g6_i3	3779	4969	3532	3880	4108	4294	3276	4161	4579	1781	2354	2235	3086	3311	3553	1683	6791	6097	3371
TRINITY_DN37280_c1_g3_i6	3775	7408	4750	5846	6620	14864	7844	11732	11200	4232	2662	2420	5750	6330	5183	2797	8376	8907	5783
TRINITY_DN35960_c2_g1_i2	3773	2977	1991	2599	1656	1019	1517	1526	1350	832	767	911	1835	1808	2402	840	3806	3467	806
TRINITY_DN33748_c0_g3_i1	3768	4164	3084	3326	3883	5721	5604	4409	4349	3592	7208	7085	3951	4137	4961	3067	20101	19806	9000
TRINITY_DN25475_c0_g1_i1	3766	5145	3946	4501	7843	6032	2841	3662	2989	1614	1779	2512	2275	3086	3306	3037	2560	2112	2415
TRINITY_DN28989_c3_g1_i1	3766	7202	6091	5594	9558	8093	6109	5206	4883	1240	6	0	4858	7625	7956	8614	2196	3392	3826
TRINITY_DN37744_c1_g4_i6	3765	2892	2348	2891	2427	724	593	666	569	341	128	100	1287	1650	2187	1338	578	444	250
TRINITY_DN24802_c0_g2_i1	3764	4082	3227	3758	3929	3391	3302	3147	2684	1665	3875	4261.85	2996	2828	3056	2445	7288	6866	4045
TRINITY_DN37976_c0_g4_i4	3761	2116	2189	4126	3501	2298	3162	1574	1686	2130	678	651	2616	5685	7586	3957	16493	8859	3911
TRINITY_DN35308_c2_g3_i1	3761	8701	5777	7245	11963	10585	9224	7229	6874	5143	13441	15864	3978	4867	5742	4679	9265	8801	5740
TRINITY_DN35628_c0_g2_i1	3760.34	6873.29	4358.32	5035.5	7549.81	16392.4	18416.9	12886.1	10164.4	9022.64	134.09	1178.65	5904.72	6997.3	5962.49	3712.67	3107.44	2968.6	6772.19
TRINITY_DN31753_c0_g2_i3	3760	6362	4788	6404	7241	2230	893	1699	1554	613	128	130	3911	6462	6633	5167	762	520	431
TRINITY_DN36120_c0_g1_i1	3759	8490	6426	6534	8874	9704	6880	6775	6207	3593	4777	6120	5210	6083	7424	4555	10505	9209	5631
TRINITY_DN34101_c2_g1_i12	3755	4580	3142	3980	3014	2980	2246	2910	2210	983	1090	1731	2491	4934	5737	5210	3156	3812	1980
TRINITY_DN38065_c2_g1_i2	3755	3911	3351	2111	2940	4901	5724	4240	4463	3890	25094	51149	8484	8285	12780	5518	46988	31530	13372
TRINITY_DN37614_c3_g1_i6	3753	4296	2781	3516	3784	1597	1607	1225	1138	1023	384	860	4665	6398	8876	5127	5086	3595	1661
TRINITY_DN31336_c1_g1_i4	3751	3512	2575	3936	4428	4674	3892	3328	2846	2160	2381	3301	3087	3891	3952	3216	9657	6985	7049
TRINITY_DN29542_c2_g1_i1	3746	4263	3121	3813	5520	2217	1830	1570	1496	934	202	253	2304	2875	3985	2454	2106	1921	1054
TRINITY_DN29354_c0_g6_i2	3745	7311	5763	5761	8346	14989	8546	10094	9367	4432	1857	2771	4248	5531	4070	2421	5503	6946	4828
TRINITY_DN32307_c1_g1_i1	3745	4288	3829	4551	3992	2915	4382	3152	3371	2573	5915	7879	2880	3047	3268	2071	9029	10771	3967
TRINITY_DN30346_c0_g2_i3	3738	3750	2931	3144	2808	3198	3536	3814	3058	2095	3165	3380	1622	2032.99	1835	740	5867	6035	2312
TRINITY_DN32536_c1_g2_i10	3738	5285	4085	3931	4681	6852	6183	5512	4585	4057	7777	10543	3406	3591	3749	2392	8821	6736	5406
TRINITY_DN33705_c0_g1_i2	3738	2806	2227	2893	4003	1195	1128	714	786	548	231	134	2066	2216	3259	3134	1606	1731	827
TRINITY_DN38455_c2_g1_i1	3733.01	4157.03	2688.18	2991.92	3228.54	3764.88	2675.21	3364.79	2525.19	1550.19	3106.2	3106.47	2101.77	2442.42	2810.72	1561.03	3512.36	2633.04	2441.75
TRINITY_DN31055_c1_g1_i1	3733	4729	4069	4204	6275	1952	1201	1268	1256	606	636	694	3893	5220	6475	4510	1813	1788	1137
TRINITY_DN30099_c2_g1_i9	3731	2430	1479	2196	2064	1402	1968	1486	1686	381	201	25	1846	2181	2221	2120	1523	2345	1374
TRINITY_DN25827_c0_g1_i2	3727	3106	2998	1888	2740	3327	1871	2484	2057	1525	1585	1480	2943	2296	3680	1588	7419	5425	1755
TRINITY_DN34600_c0_g1_i2	3725	7567	4879	4772	6977	18033	26587	14476	10914	11933	12155	43823	13154	11968	7926	5700	43840	32105	37543
TRINITY_DN35951_c0_g1_i3	3721.03	4687.92	4803.9	5039	10667	4306.03	1912.74	2153.79	1885	961	566	1145	3241.01	3701.72	4364.96	3778.01	1579.93	1621.27	1396.03
TRINITY_DN32672_c0_g2_i2	3720	4181	3274	3449	5179	3868	2968	2578	2478	1642	3584	3301	3723	4209	5190	4054	2786	3058	2683
TRINITY_DN37494_c1_g2_i1	3715.23	3230.67	2199.57	1505.63	1333	8820.15	13583.5	13999	9999.38	8439.92	2010.12	3741.94	2203.81	1666.39	282.08	52	2505.1	3455.43	2677.53
TRINITY_DN37349_c1_g1_i4	3713	3812	3166	3545	3953	4117	3923	4504	4049	2123	2042	2124	2909	2642	2803	1772	5036	5656	2760
TRINITY_DN25897_c0_g1_i1	3711	7506	7359	6124	6586	3262	14504	2676	2201	7028	19637	44141	5347	5470	6344	4532	12292	21789	12190
TRINITY_DN36779_c0_g3_i3	3710	4574	3014	4710	4676	4625	4666	3458	3263	2772	1397	3343	3167	3777	4539	2898	8022	6296	7344
TRINITY_DN37546_c0_g1_i5	3709	9477.98	6832	6569	7689.9	8372.81	5727.99	7052.98	6475.99	4282	4968.96	4823.98	3396	3656	4667	2195	4709	3440	3306
TRINITY_DN34661_c0_g1_i1	3706	2698	1154	3264	2126	306	2	129	45	0	0	0	766	1075	694	723	4	6	2
TRINITY_DN28004_c0_g3_i1	3705	5148	4152	4672	4497	7124	7157	6922	7532	3566	2036	1020	2832	3983	3515	2755	4155	4920	3434
TRINITY_DN26799_c0_g2_i15	3704	3233	2128	1552	3311	3084	2906	2269	1495	1520	4856	6680	8044	8927	9245	5906	14269	10541	10859
TRINITY_DN26765_c0_g1_i1	3704	2433	1168	1570	807	1719	4086	2474	1778	2391	12564	15327	3984	4470	4901	2786	32465	30120	5980
TRINITY_DN22382_c0_g1_i1	3703	5099	5044	5075	6817	1229	1043	869	849	618	692	1018	3152	3805	5318	3565	912	744	534
TRINITY_DN32233_c1_g1_i1	3701	1747	1463.74	1281	1135	1068	962	1276	1170	480	813	327	520	508	844	253	470	309	164
TRINITY_DN28965_c5_g1_i1	3699	3856	3191	3291	2889	2106	2058	2441	2658	1527	614	497	2200	2301	2577	1369	2621	2610	1543
TRINITY_DN36390_c3_g1_i14	3698	5319	4533	3839	6412	5439	3016	3578	3709	1998	2326	3072	2980	3159	3706	2979	5180	4425	3878
TRINITY_DN28534_c3_g1_i2	3695	2960	2726	4912	6081	2433	3501	1881	1925	2231	1574	1100	3162	3102	3873	3798	901	849	1611
TRINITY_DN28248_c0_g1_i1	3695	4301	2591	2483	3262	1422	1352	984	344	1445	6	2	2801	3343	5761	3528	5897	4489	7003
TRINITY_DN36347_c2_g1_i1	3691	4212	5021	4988	8276	7862	10877	5000	4397	4318	1545	4736	1754	2989	2624	3183	2584	2514	3450
TRINITY_DN33918_c0_g2_i3	3690.42	4091.21	3980.46	3290.72	5180.03	3010.12	1522.22	2351.04	2539.64	944.68	1107.12	1059.57	1282.64	1623.7	1150.97	716.68	882.94	1234.65	1581.05
TRINITY_DN36926_c1_g1_i2	3689	3061	2067	2596	1089	661	1680	1270	1006	569	178	195.99	2386	4318	4137	1843	3318.99	2172	527
TRINITY_DN26647_c1_g2_i2	3683	7829	5638	3857	6525	6770	2924	4171	3893	2347	1772	2001	3649	4377	6354	3576	10497	8754	3558
TRINITY_DN38245_c1_g1_i4	3678	6577	3983	4153	6555	13820	15229	10175	9097.99	8633	6788	16371	8283	8614	7536	6553	12353	16256	15255
TRINITY_DN37418_c0_g1_i7	3676.73	7467.8	4362.99	3712.89	7378.5	23941.2	12119.5	17490.7	13317	5795.09	557.62	502.92	4200.35	4485.29	2848.95	1623.94	2432.87	2835.12	3562.43
TRINITY_DN27206_c1_g1_i2	3673	3923.99	2817.99	2913	2952.97	3284.98	3622	3695.96	3442.99	1949	2703	2592	3502.97	3334	3179.97	1551	8266.98	8552.95	4335
TRINITY_DN30357_c1_g3_i2	3672	4146	3947	4250	5585	1851	1009	1362	1184	637	745	468	1884	2376.99	2925	2202	994	1012	594
TRINITY_DN37990_c1_g2_i7	3671	5268	3385	3730	5866	7019	3882	4275	4013	2805	5616	4932	2262	2408	2615	1922	4247	3400	3654
TRINITY_DN25247_c0_g1_i2	3668	7865	5611	5470	5998	5109	4270	4931	4427	3100	3867	4461	3420	3774	4558	1978	8751	7504	3805
TRINITY_DN35446_c1_g1_i4	3668	6112.73	4847	3657	6855	10435	7399	6914.99	6583	5065.01	6204	7731	3952	4246.99	4989.01	3210.41	14143.7	12497	8665
TRINITY_DN37860_c1_g1_i12	3666	9356.94	6224	6259	9506	16844	13824	12686.9	9273	5353	800	1046	477	450	364	287	1249	796	1235
TRINITY_DN37222_c1_g1_i3	3663	3113	2198	3027	1888	878	1734	1217	1386	1425	51	16	4572	4600	6017	3733	2727	1977	1227
TRINITY_DN28905_c1_g1_i1	3663	4128	3055	3709	3797	3218	2243	2920	2768	1396	1606	1719	2244	2846	2665	1731	4830	5374	2342
TRINITY_DN31613_c0_g3_i3	3662	6350	4772	4968	4828	6507	5431	7033	6988	3321	2085	2424	3586	4097	3794	1946	7776	7981	3826
TRINITY_DN35245_c0_g4_i3	3660	7902	7906	7848	9851	8939	3373	6298	5728	1735	1224	3539	4459	5400	3345	1779	115	125	278
TRINITY_DN25290_c0_g1_i5	3660	2940	1901	2377	1736	580	805	767	741	487	249	332	1402	1637	2067	1063	1632	1562	528
TRINITY_DN31578_c0_g3_i1	3657.72	4387.3	2408.04	1898.45	1474.81	8784.12	19025.5	19395.2	13150.6	10994.3	1886.98	4097.85	20531.8	16782.3	3360.84	347.89	11250.6	21422.1	13318.1
TRINITY_DN25201_c0_g1_i1	3655	6121	6668	5319	7923	1199	520	818	623	428	514	784	2388	3512	3625	2400	525	520	330
TRINITY_DN30731_c0_g1_i2	3653	3479.72	2940	2903	3252	3767.91	4736.3	3848	3633	2481.63	4007	4203	3324	3992	3932.96	2978	13168	11311	6498
TRINITY_DN32484_c0_g2_i5	3651	6065	4967	5455	8381	5748	3275	3386	3156	1812	781	824	4767	5384	7192	6753	3204	2821	2567
TRINITY_DN37552_c1_g1_i1	3651	4703	2910	2954	5349	8267	8934	6112	4874	4845	3405	2811	4032	4241	4623	4593	18304	16420	32760
TRINITY_DN27872_c0_g1_i6	3648	3819	3095	3479	3261	2636	2118	2635	2832	1147	1390	1193	2175	2521	1914	1302	3185	3665	2222
TRINITY_DN28688_c2_g2_i5	3647	6034	4515	4792	5329	4343	3617	3663	3490	2001	1387	1655	3911	4987	5601	2722	4710	5115	3438
TRINITY_DN36329_c0_g1_i7	3647	4515	4255	4057	6581	4548	2354	2752	2785	1551	1759	2596	2357	2812	2576	2868	2188	2532	2938
TRINITY_DN26662_c0_g4_i2	3644	3469	3023	3473	5027	1348	925	802	878	725	1023	1072	1790	2103	2773	1953	1134	1018	584
TRINITY_DN31325_c0_g4_i1	3643	5868	3735.99	4367.96	5064	12239	10271	9958.02	10339	5995	10770	8765	6050	6732	4597	3298	25995	23762	15655
TRINITY_DN27646_c0_g1_i5	3642	4643	3101	3383	4571	7645	9759	5471	5658	5458	13732	13496	4704	5043	5250	3437	26274	26311	12739
TRINITY_DN31794_c0_g1_i1	3639	4358	3911	3628	5347	3292	3737	2259	1321	1910	762	3536	7719	10604	10869	9469	8942	8264	10249
TRINITY_DN31773_c1_g1_i2	3637	4693	3696	3581	4756.99	7380.97	5101	6038.98	5579.98	3444	2192.95	2698	3394	4261	4247	2459.93	7191	7150.95	4739
TRINITY_DN30384_c0_g2_i2	3635	5847	3635	3475	5809	6404	4572	4780	3914	2587	1151	1411	3697	4250	4056	2554	1975	2105	2967
TRINITY_DN30688_c0_g1_i13	3635	4952	3166	3504	4672	15648	11811	11504	10669	6266	3305	3324	5369	5303	3714	2504	11489	10768	8484
TRINITY_DN34632_c0_g1_i1	3632	3582	2779	2970	2459	4230	5838	5396	4442	2546	1091	635	2356	2860	1927	1144	5969	7071	3996
TRINITY_DN37095_c0_g6_i1	3623	6365	5250	5025	7057	6267	4148	4080	4638	2319	3052	3997	3356	4592	5335	3047	5223	4833	2934
TRINITY_DN38532_c2_g2_i1	3620	2152	2421	1597	2931	982	4158	805	986	1335	155	276	665	5503	935	863	1619	1800	1859
TRINITY_DN34258_c0_g2_i5	3619	3276	2996	3014	2861.97	2115	1305	2019	1921	857	407	603	1810	2602	1696	1170	2008	2447.02	1438
TRINITY_DN31139_c0_g2_i1	3618	6359	4525	4209	4822	8481	6229	9895	7396	3463	222	302	5518	4112	3510	1357	3355	4173	2874
TRINITY_DN30029_c3_g1_i5	3616.95	5273.84	3099.32	5057.49	4930.36	3991.74	2851	4028.71	2654.95	2231.44	29	533.19	3126.78	1609.49	1624.53	441.01	73	716.96	374.32
TRINITY_DN32918_c0_g1_i4	3616	4357	2795	3571	3478	5857	7563	5514	6109	5107	9124	10087	5156	4178	5389	2897	39286	29334	18048
TRINITY_DN25828_c0_g2_i1	3614	3626	2824	2688	4303	2179	2052	1545	1269	1134	881	1061	2554	2984	3295	3085	2301	1942	1996
TRINITY_DN25442_c0_g1_i2	3611	6093	5117	5865	6687	3990	3065	3159	2963	1886	1313	2196	3109	4303	4894	2454	3892	2876	2659
TRINITY_DN30314_c0_g1_i2	3610	4238	4463	4275	8089	7874	4436	4388	4137	1873	555	1168	2535	3024	2473	2266	1747	1835	2515
TRINITY_DN32971_c1_g2_i1	3609	3689	2873	3230	3237	3407	3322	3192	3338	1682	1352	1593	2998	3092	3476	2230	4937	4894	2870
TRINITY_DN36809_c1_g3_i1	3604	5587	4211	4027	5340	7582	5009	6099	5634	3462	3300	5353	4670	5351	5440	2673	14009	12171	7306
TRINITY_DN24454_c0_g1_i6	3603	4825	4440	4537	5490	1235	1052	930	807	576	619	1063	2810	3287	3903	2325	1212	1132	704
TRINITY_DN24976_c0_g1_i2	3601	2022	1958	1823	1741	1491	1723	1650	1846	961	417	429	1471.59	1733.29	1213	901	2544	3581.74	1076
TRINITY_DN37715_c1_g2_i1	3599	3421	3297	2968	5662	2184	2009	1373	1026	2178	1191	867	1541	1358	1742	1770	3489	2890	1549
TRINITY_DN34604_c0_g1_i3	3595.81	2689.93	1538	1690.96	2066.9	6163.6	8950.91	4706.84	3417.73	2648	10	14	1045.42	1093.91	1104.57	790.89	9006.1	6840.66	12473.7
TRINITY_DN36205_c0_g1_i10	3592.55	7352.59	5040.28	5930.78	6705.92	11725.9	5675.87	9827	10147.7	3198.24	2539	2165	5600.61	7633.13	6986.27	3502.01	7371.38	7377.06	4280.86
TRINITY_DN32814_c0_g1_i12	3589	3529.9	2958.98	2928	3111	1996	1003	1947	1135	834	3572.68	4509	1170	1585	1985	1288	1318.96	839	1633
TRINITY_DN35278_c0_g1_i11	3585	3587	2520	2932	2108	1112	1285	1160	1089	823	35	47	2560	3394	4488	1809	1554	1292	661
TRINITY_DN33000_c0_g1_i7	3585	5477	4072	4526	6633	5621	4529	3405	3456	2467	5311	5561	4244	5248	6946	4069	6987	5874	3710
TRINITY_DN37800_c1_g6_i1	3583	4624	4965	2791	3637	1419	7937	1009	982	4560	7030	15901	1981	2480	2328	2041	3637	7405	4552
TRINITY_DN29490_c0_g1_i2	3582	7819	7338	7285	13040	12252	4693	5991	5426	2025	1657	3009	3512	5974	5076	4429	3863	4105	3269
TRINITY_DN27100_c2_g3_i1	3580	4798	3069	3634	3279	3857	3593	4403	3254	1581	3229	4135	2722	3078	2855	1388	6566	5149	3374
TRINITY_DN38624_c1_g1_i4	3576	7198	5517	6864	8990.74	7347.87	7306	5466.76	5171.74	2597	194	214	4518.87	4287	5523.86	3757	2383	1778	2870
TRINITY_DN22447_c0_g1_i1	3572	3760	3433	3212	3518	3166	4669	2542	2157	2921	2755	5245	2553	2481	3306	1858	5858	7520	2593
TRINITY_DN28087_c1_g1_i2	3571	3702	2818	3924	5772	4367	3289	3143	2237	1272	991	1971	2204	2327	2867	2033	985	1036	1259
TRINITY_DN35960_c3_g1_i1	3569	4667	3586	3214	5653	5354	3449	3703	2732	2745	2743	3936	2624	3154	2671	2251	3304	4139	3048
TRINITY_DN28440_c2_g1_i3	3564	3513	2659	3012	2556	3541	4517	4306	4361	2100	750	610	2515	2889	2621	1286	6176	6802	2898
TRINITY_DN31325_c0_g1_i4	3563	4459	2511	2960	4744.76	9231	10604.9	6603.63	6570.96	3764.79	5955.98	6303	3531	4340	3485	3268	17439	17268.4	7312.95
TRINITY_DN27896_c0_g2_i7	3561	6713	5063	5007	7694	7446	3862	5321	4434	2774	4027	2796	3572	4174	4270	3312	4926	4456	3963
TRINITY_DN27245_c0_g1_i6	3559	3347	2531	2990	3716	1929	860	1475	1308	485	464	399	1538	2643	3677	3127	540	549	439
TRINITY_DN27580_c5_g1_i3	3558	1818	1501	2425	2701	700	15673	623	1091	1469	487	383	270	1653	500	714	3025	3753	2245
TRINITY_DN34645_c0_g1_i7	3556	6447	5184	5338	7807	2685	1801	1743	1749	1393	1490	1293	4585	5877	8469	4671	4659	3066	2012
TRINITY_DN35460_c0_g1_i9	3555	6201	4500	6180	8065	3563	2241	2380	1989	1238	1493	1371	1597	2440	2271	1870	1983	2107	1066
TRINITY_DN27098_c0_g2_i1	3549.96	6348.47	4790.56	5105.46	6364.53	9580.87	7122.17	8125.56	7946.14	4183.09	16651.5	12524.6	3599.68	4354.67	3620.11	2507.91	12796.5	13404.7	8143.43
TRINITY_DN26524_c0_g1_i7	3548	5978	3541	3956	8144	7311	2090	2806	2052	1082.47	3659	3831	988	971	1748	1320	1524	916	891
TRINITY_DN37160_c2_g1_i4	3545	7549	4359	6635	11420	19740	16185	11838	10750	6713	14766	42830	3829	4277	3737	3773	2651	1917	3657
TRINITY_DN25148_c0_g3_i1	3544	2498	3970	4067	4333	237	0	153	99	1	14	92	397	179	266	61	5	12	2
TRINITY_DN29577_c0_g1_i3	3542.96	8091.93	5824.45	4442.88	7203.7	1174.6	262.27	564.05	376.12	204.95	460.71	1051.87	3109.49	4272.13	5910.87	3321.25	1198.61	1413.69	1039.96
TRINITY_DN35861_c0_g1_i3	3535	5726	4886	3611	5105	6187	6606	4144	3810	5512	14414	17706	2887	2507	4469	1832	7224	6711	4334
TRINITY_DN32786_c0_g2_i3	3534.27	4608.75	3449.34	2125.57	3060	6389.02	4231.44	4425.18	2689.38	8677.15	2509.84	2332.75	2206.48	2781.02	5069	1714.78	20209.1	15738.5	14160.3
TRINITY_DN33335_c0_g2_i4	3534	5877	4186	3942	5028	4536	3665	3274	3075	1658	3325	4463	1997	2765	3543	2134	4686	3452	2391
TRINITY_DN22570_c0_g1_i1	3533	2222	1558	2391	2035	652	1240	519	577	706	16	4	2093	2760	2880	2422	1813	1210	772
TRINITY_DN27685_c1_g2_i1	3527.96	2754.99	1637	2062.98	2882.99	6807.97	7046	4610.92	4934.95	3448	4916.99	5879	3590.97	3629	3193.98	2636.97	21235.9	18624.9	11087
TRINITY_DN34993_c0_g2_i2	3527.92	4263	3082	3232	2887	3845	5313	4054	4336	2443	3077	2954	4732	4517	6134	2771	18475	18050	6629
TRINITY_DN27635_c0_g2_i3	3527	3325	2929	3289	6675	1587	772	761	760	421	328	384	2544	2609	4101	4202	438	435	445
TRINITY_DN30194_c0_g1_i2	3524	5260	4043	4781	5677	4622	2854	3475	3504	1599	511	388	3680	4426	5457	3352	1736	1655	1534
TRINITY_DN38256_c0_g1_i8	3524	7200	5720	5816	10316	10141	4222	4967	4306	2522	4561	5364	3510	4117	5416	3412	6116	4943	4042
TRINITY_DN33965_c0_g1_i8	3521	7220	5226	5333	7174	3943	2902	2906	2833	1785	2008	1345	3288	3957	5781	3000	3683	2981	1836
TRINITY_DN31976_c1_g1_i2	3520	4490	3560	3542	4024	90	135	12	5	167	2771	2	1151	1818	2862	1883	17078	10066	448
TRINITY_DN34072_c1_g1_i3	3519	4345	2679	5029	7077	5694	8825	2630	2976	2420	2718	3254	3913	5449	5875	6268	9941	12083	6777
TRINITY_DN33273_c2_g1_i1	3510	1674	1898	1975	3761	3624	278	2122	1192	558	152	1181	4951	4649	8578	5361	10804	8552	4484
TRINITY_DN29530_c3_g3_i1	3509	2720	1533	2452	5565	6902	3890	2885	3053	3485	1022	3769	4141	4939	5679	10606	10472	9090	31520
TRINITY_DN32963_c0_g3_i1	3494	6503	3779	4069	4018	783	1214	719	189	661	3392	3346	179	414	722	866	2938	2368	815
TRINITY_DN33888_c0_g1_i6	3489	3569	2591	2503	4447	5844	5383	3150	3283	2581	6113	7671	3595	3620	4048	3243	16507	14717	9520
TRINITY_DN34112_c1_g3_i3	3484	9135	6620	7226	13585	10880	4695	5056	4430	2692	4957	7648	3312	4460	5408	4813	4510	3750	3982
TRINITY_DN29246_c0_g1_i7	3480	4668	3022	2777	3981	6813	5725	5155	5059	3203	12113	10533	3652	3764	4625	2794	15849	13261	7104
TRINITY_DN36043_c0_g1_i1	3479	5539	3864	3453	5917	2989	3604	1950	1287	3428	1916	1363	5716	5475	6884	4934	14343	15472	11962
TRINITY_DN37701_c1_g2_i6	3476	7363	4940	4819	8572	13244	27362	9552	9664	23318	4817	18892	3800	5284	4322	4519	6673	9082	11161
TRINITY_DN28514_c3_g1_i1	3474	2947	2323	2499	3349	4014	2859	3018	3108	1346	817	1042	2052	2101	2180	1780	2137	2205	1936
TRINITY_DN34780_c1_g1_i1	3472	7115	4425	2993	4609	4923	37076	4265	3599	17111	6961	16598	5106	5939	5294	4641	40836	65282	39918
TRINITY_DN37734_c1_g1_i18	3471	4110	3791	3924	6867	3260	1344	2143	2143	1029	3323	2809	1729	1443	1685	1284	1155	1406	1011
TRINITY_DN33583_c0_g1_i15	3470.09	3740.06	2216.19	2661.12	1336.04	2056.02	2507.04	2815	2124.03	1115.07	0	0	2218.99	1869	709.97	121	1036	2075	1236
TRINITY_DN26345_c0_g1_i7	3470	5704	4281	5139	6663	2639	2000	1927	1820	1318	1855	1402	3381	4726	5803	3616	4421	3385	2181
TRINITY_DN26391_c0_g2_i2	3469	3653	2931	2551	3301.95	3221	2007	2471.92	2222.93	1121.93	1753	1716.8	1697	1844.85	2086	1201	2928	2603.85	1534
TRINITY_DN24976_c0_g2_i2	3469	2984	2420.99	2985.99	2739.95	2144.95	1600.99	2351.99	1782	951.99	503.99	499.98	1263.31	1961.69	1437	950	1545.98	1905.24	823
TRINITY_DN29105_c0_g1_i6	3467	3014	2286	2820	2464	1525	1599	1633	1450	1011	1696	1860	2461	2803	3373	1670	4006	3543	1764
TRINITY_DN22714_c0_g1_i2	3464	2296	2015	2574	2198	237	177	173	192	95	12	0	1381	1441	2309	1740	167	109	78
TRINITY_DN38398_c0_g2_i3	3458	3661	2612	3024	2967	11046	5980	9144	8515	5873	8737	9280	2523	2296	2807	1252	26512	19448	10112
TRINITY_DN34490_c1_g1_i6	3457	4449	3667	3853	7821	7910	5068	4838	4527	3388	1344	2883	4031	4139	3491	3669	3944	4019	4902
TRINITY_DN27870_c0_g1_i13	3455	4239	2399	2738	2857	4300	3436	4345	3817	2281	878	298	2751	2953	3219	1689	5965	5827	3921
TRINITY_DN28843_c3_g1_i1	3454	3457	3865	3689	6847	1107	833	856	615	591	263	752	1528	2448	2259	1861	223	215	210
TRINITY_DN29756_c1_g4_i1	3451	6644	4709	3484	6174	5133	13712	3423	3057	6846	3225	9283	6582	5382	5052	4560	6704	12237	13928
TRINITY_DN34884_c1_g3_i8	3450.97	8050.99	7151	11521	16098	1135	3298.99	542	592	3258	112.96	213	1147	1914	1955	2326	473	1274	1196
TRINITY_DN28789_c0_g3_i1	3449	3279	3567	3205	3808	3239	3249	3633	3732	3686	2008	2213	2499	2622	2504	1138	13835	16042	7272
TRINITY_DN28000_c0_g1_i5	3444	11359	7477	6695	11864	31289	18337	19364	19533	10765	4231	7273	9256	8869	9091	5379	14576	14717	14286
TRINITY_DN29500_c0_g1_i1	3444	4072	2694	4059	3091	2696	2861	2466	2576	2155	1297	884	2056	3005	3700	2045	4866	4054	1893
TRINITY_DN36287_c1_g1_i4	3444	8381	5903	5038	7823	8689	5619	6087	6019	3642	7746	10478	4143	4036	5630	2963	7105	6589	4995
TRINITY_DN38419_c1_g1_i5	3444	5530	4347	4704	7437	9809	6571	6624	6883	3553	1156	1996	3213	3187	3955	2499	2917	2625	2931
TRINITY_DN36901_c0_g2_i5	3439	7186	4734	6742	7686	2817	2206	2025	1930	1252	1034	1911	5283	6759	9817	5642	3443	2921	1929
TRINITY_DN38627_c0_g2_i1	3435.26	3111.88	1950.31	2355.19	302.92	48.32	351.49	195.86	120.82	211.27	7.55	2	15479.7	17598.5	26648.4	10894.7	1245.33	540.11	333.21
TRINITY_DN37685_c2_g2_i7	3435	4648.56	3296.16	2921.65	4169.7	5068	2723	3683.26	3300.15	1960.12	1601	1363.52	2132.62	1977.96	2104.4	1286.82	4245.41	3596.5	3114.12
TRINITY_DN35571_c1_g2_i8	3431	3623	2997	3315	3151	1022	1103	936	949	600	552	542	2919	3418	4705	2279	1747	1441	698
TRINITY_DN31137_c3_g2_i1	3431	5522	3703	3331	6438	22599	16116	17217	16830	13507	9379	20511	4272	5134	3197	2298	6638	6439	8375
TRINITY_DN32387_c1_g4_i3	3422	3155	1798.02	1993	1584	1802	2712	2789	2050	1221	1556	1902	2327	2524	2587.04	1044	5767	6127.89	2760.86
TRINITY_DN32953_c0_g1_i1	3420	3733	3301	3181	4151	2344	1398	1900	1319	895	2307	4697	1990	2070	2735	1326	1475	890	1519
TRINITY_DN32087_c1_g1_i7	3416	3832	3400	4322	5019	3803	3771	2400	2790	3247	297	848	3843	4022	6426	3616	9413	8285	3830
TRINITY_DN34062_c0_g3_i2	3415	3773	2588	3123	3774	5401	3922	3514	3258	2047	2636	3670	2908	2892	2718	2042	6621	6384	4352
TRINITY_DN38406_c0_g1_i6	3411	7831	4907	6067	9851	10408	6062	6592	6098	3757	3222	4591	2788	3910	4198	3143	6705	6650	4547
TRINITY_DN34727_c1_g1_i4	3410	5243	3104	4183	5540	6839	6274	6275	6627	2408	2946	1987	1836	1542	1766	1132	2602	1961	2575
TRINITY_DN25788_c0_g1_i1	3407	5492	4120	3933	10389	42929	28729	29725	25283	15668	1041	2117	5532	6952	4137	2854	4125	2899	11292
TRINITY_DN30013_c0_g1_i7	3402	3578	2612	3077	2627	3233	3461	4189	3897	1976	2131	2544	3435	3908	3540	1764	8924	9967	4538
TRINITY_DN36786_c1_g1_i9	3401	6755	3301	5588	10457	41209	19637	25280	19933	10608	2501	1088	1608	1963	360	408	2007	1882	3468
TRINITY_DN28155_c5_g1_i3	3398	2757	1972	2040	1969	3317	4618	3435	3296	2444	11720	15718	2631	2833	3173	1976	15472	15409	7678
TRINITY_DN25666_c0_g2_i1	3396	2975	2286	2594	3099	4611	3456	2884	2465	1614	503	981	2483	2682	3101	2072	3914	3691	2896
TRINITY_DN20010_c0_g2_i1	3395	3850	2880	3208	4258	1375	1219	1068	1006	1019	686	711	2707	3716	4179	3393	2616	1898	1145
TRINITY_DN28905_c1_g3_i1	3395	2325.01	2365.01	2539.01	2809	2287	1158	1809	1712.01	640.03	228	401	1277.61	1987	1109	888	930	1120	614
TRINITY_DN34069_c1_g2_i2	3391	7241	4010	4301	3625	3570	2428	3374	2640	1677	895	915	2819	3058	4545	1495	1694	1664	1537
TRINITY_DN24993_c0_g1_i1	3390	6457	5164	5298	8595	3009	1536	1733	1411	970	1397	1798	3421	3876	5229	3241	1727	1285	1237
TRINITY_DN34241_c2_g1_i1	3387	4492	3534	4589	5442	2758	2187	1962	1688	1086	527	667	3864	4917	5525	4555	2735	2992	1988
TRINITY_DN29218_c0_g1_i6	3381.89	3685.06	2667.46	2710.16	2420.27	1961.05	1777.58	2299.67	2281.26	1003.37	333.57	375.8	1946.21	1976.08	1591.73	1032.39	1631.87	1792.08	1059.59
TRINITY_DN33586_c0_g1_i3	3378	4583	2934	3152	3354	6039	6707	5707	5585	3185	2842	4381	3739	3496	3727	2123	11224	11268	5138
TRINITY_DN36397_c0_g2_i6	3378	8303.99	7789	8050	13052	3325	1797	1977	1643	1134	154	141	4540	4876	7069	3724	1084	732	755
TRINITY_DN36113_c0_g1_i6	3374	5191	4295	4151	5185	5592	5591	4553	4208	3124	3405	3913	2845	2965	3228	1823	6740	6619	3969
TRINITY_DN28388_c0_g1_i6	3364	4774	2625	4763	4887	7932	5530	5928	5011	2483	6264	4148	3638	5181	4804	3430	9449	10108	4774
TRINITY_DN28228_c2_g1_i5	3360	3842	2911	3350	5449	6186	4042	3854	4223	2028	1435	1548	2688	3186	3555	3154	3831	3807	3605
TRINITY_DN36798_c0_g2_i1	3358	5124	3091	3942	5747	12223	6745	8223	7116	2875	1807	2556	4000	4000	3366	2742	4947	5192	4351
TRINITY_DN34650_c0_g1_i10	3356	4574	3083	3559	6486	7288	4950	4375	4527	1490	364	686	2733	5248	4984	4833	11644	11033	7374
TRINITY_DN27614_c0_g1_i4	3350	3851	2684	4541	5204	1280	2790	757	887	1909	153	189	1650	4444	3137	3681	2043	2338	1631
TRINITY_DN36971_c0_g3_i16	3349	5566	4835	3912	5381	7166	4566	5643	5866	3101	6939	7647	4386	4283	4818	2688	10545	9469	4991
TRINITY_DN36442_c1_g1_i1	3344	4105	2829	2211	3520	10240	9435	7653	7389	5578	3536	6228	7289	7230	6298	4933	18404	17699	13488
TRINITY_DN37972_c2_g2_i4	3341.72	4986.63	4139.86	4935.78	3848.38	3809.86	2858.98	4033.69	3794.02	1932.11	1288.25	948.93	2142.38	3042.12	2105.7	1269.88	1508.88	2105.34	1083.84
TRINITY_DN27645_c0_g1_i2	3339.34	4172.34	3772.57	3958.72	4046.59	1188.59	1333.63	1283.72	1218.41	951.72	1709.65	1046.75	2163.27	3140.23	3148.92	1716.72	1803.03	1801.54	636.65
TRINITY_DN33429_c2_g1_i3	3339	3490	2835	2806	4548	2251	1896	1464	1354	1216	506	186	2331	3677	4085	3189	2344	1939	1553
TRINITY_DN32061_c0_g1_i1	3339	3033	2541	2990.83	6723	7645	7521.79	4213	4432	5981	426	388	3715	5793	5742	7384	6020	4266	6517
TRINITY_DN24103_c0_g1_i1	3337	3830	3284	3600	5109	3432	1881	2572	2382	1217	700	796	1299	1662	1524	1279	655	889	663
TRINITY_DN33957_c1_g1_i1	3334	4527	4188	3718	4953	1607	2904	1246	1559	1931	35	36	2024	2272	3268	1771	3553	1997	1938
TRINITY_DN28115_c0_g2_i2	3330	4904	3812	4047	7763	8498	5768	5114	3861	1950	735	1633	3116	3262	3921	3951	2591	3202	2677
TRINITY_DN34712_c2_g3_i2	3328	3402	2737	3018	3548	2085	1652	1619	1620	797	958	909	2134	2348	2966	2200	1967	1904	865
TRINITY_DN35914_c0_g3_i2	3326	4943	4446	3666	4838	1421	903	1339	1046	631	640	821	2896	3234	5027	2063	2327	2039	937
TRINITY_DN34261_c3_g1_i14	3325	6160	4788	5285	5530	5951	3622	5822	4735	2444	2288	1181	1470	1307	1529	804	1807	1952	1010
TRINITY_DN32426_c1_g3_i1	3322	3355	2095	2575	2120	2648	3155	2450	2500	1590	5622	4072	3043	2991	2935	1734	7236	8128	3207
TRINITY_DN33831_c1_g1_i3	3321	5916	4835	4949	5851	3887	3211	3122	3385	2077	1015	1833	3227	4632	5285	3246	5608	4510	3542
TRINITY_DN25754_c0_g2_i1	3309	2362	1960	1672	1780	544	531	499	697	277	278	248	1741	1338	2196	979	1863	1768	595
TRINITY_DN33158_c0_g1_i10	3308.96	5986.46	3341.78	4171.52	5010.61	11448.7	9491.61	8732.15	8593.34	6521.71	1418.68	3307.26	4816.2	5800.02	6006.96	3713.52	12558.7	11674.2	10773.3
TRINITY_DN30121_c0_g2_i5	3308	4116	2926	3356	4671	3816	3094	3055	2398.96	1636	2674	3828	2753	2920	3099	2238	2988	3629	3180
TRINITY_DN30264_c0_g1_i1	3303	3757	3033	2517	3957	7091	3996	4864	4054	1892	5104	4856	2515	3255	3910	2749	7267	7191	4060
TRINITY_DN25114_c0_g1_i1	3302	3189	2473	2665	2242	2479	2910	2643	2633	1484	943	1074	2049	2558	2745	1518	3954	3191	1913
TRINITY_DN30262_c0_g2_i1	3302	4039	2571	3060	3354	2560	1732	1841	1949	1248	3214	4410	2336	2261	4016	1502	4785	2992	1819
TRINITY_DN25261_c0_g1_i4	3301	3694	2937	3385	3126	2791	2743	2855	2658	1349	1681	2026	2110	2095	2170	1111	3184	2930	1696
TRINITY_DN34675_c3_g5_i1	3298	6914	5589	6052	12382	4634	2557	2521	1985	1556	768	1763	3907	4955	6289	5272	1154	1350	1808
TRINITY_DN32166_c0_g1_i15	3297	5539	3588	4071	5277	8603	9670	6121	6090	3677	3308	6666	2989	4342	3745	2555	6925	9097	4594
TRINITY_DN29281_c0_g2_i1	3297	4794	3297	3808	3611	4918	5075.5	5041	5097.25	2853	27910	15140	3100	3121	3389	1423	14034	10492.6	5735
TRINITY_DN38364_c1_g1_i2	3293.49	8805.25	6571.95	6222	10711.2	16482	9740.9	9713.59	8465.95	5015.76	4967.33	9769	5008	5666.98	6220	3743	8045	7312	6588
TRINITY_DN32979_c3_g1_i9	3291	5136	4034	3862	4445	1031	637	920	873	481	1081	617	1837	2649	3211	1596	1093	909	588
TRINITY_DN31732_c0_g1_i7	3290	9241	5445	6553	11020	3487	2095	1494	988	1114	113	488	3632	5466	7472	5956	2341	2125	1448
TRINITY_DN35334_c0_g1_i4	3290	7224	6464	5828	8993	28162	38715	23444	25724	20033	5395	6021	5125	6821	5617	3410	26509	25195	15423
TRINITY_DN28144_c0_g1_i7	3288	5782	3923	3656	4915	4160	2590	2543	2042	1630	4672	3978	3837	4304	3913	3116	8564	7583	4500
TRINITY_DN26466_c0_g4_i7	3287	5351	4417	4346	5207	5148	3414	4053	3883	1962	3660	3220	2566	3225	2920	1776	4906	4921	2547
TRINITY_DN33923_c2_g1_i1	3287	5165	4272	4216	6905	8246	6007	5702	5807	3594	4057	5064	3229	3195	3812	2330	8000	7421	5464
TRINITY_DN38125_c1_g2_i10	3285.98	6341.96	4104.67	5078.83	6831.95	10041.8	8688.95	7429.67	6650.76	5223.95	2344.88	6373.98	5063.97	5527.98	5760	3229	11711	9213.9	8115.96
TRINITY_DN27059_c1_g4_i3	3283	7486	7146	7603	11902	4619	2608	3035	2534	1700	1861	2280	3095	4070	5069	3021	1565	1291	937
TRINITY_DN26854_c2_g9_i1	3283	3652	2190	2408	2900	1926	143	1362	884	7	1	0	3472	3787	3045	2187	1559	2182	472
TRINITY_DN36682_c0_g3_i1	3281	4449	3177	3190	3658	5353	4819	4872	4600	2741	2127	2176	2970	3333	3274	1853	5986	5883	3742
TRINITY_DN37268_c0_g1_i5	3279	3686	3507	2836	3001	1665	9817	1775	1902	4623	7150	19859	5916	5583	5592	4054	12017	21230	13097
TRINITY_DN24602_c0_g1_i1	3277	5404	5120	5535	7913	2766	1797	1931	1549	1210	728	1200	3562	4219	5018	2748	2386	1972	1515
TRINITY_DN33515_c0_g3_i4	3275	4601	4296	4348	6539	3996	2024	2825	2464	1152	866	1142	3271	4034	4371	3553	1996	1836	1475
TRINITY_DN32304_c0_g2_i12	3271	5722	3730	3853	5190	5213	4870	4329	3992	2974.94	7274	6279	3716	4111	5009	2668	11766	12200	5500
TRINITY_DN32303_c0_g1_i5	3270	4884	3320	3600	4092	6192	4403	5054	4351	2568	2414	2934	3286	4509	3940	2568	6719	5710	3984
TRINITY_DN28849_c2_g1_i4	3269	4120	2209	1725	2491	904	221	398	31	63	10	0	6049	11278	10718	13919	32	67	380
TRINITY_DN36040_c2_g1_i4	3268	3879	3110	2732	4802	3456	1604	1916	1757	913	2320	2268	1716	1696	2227	1625	2629	2720	1824
TRINITY_DN32365_c0_g2_i8	3263	5259	3568	3193	5044	5920	3495	3742	3399.89	2303	5654	4603	3401	4297	5464	3379.95	10046	7180.98	5788
TRINITY_DN30411_c0_g4_i4	3256.54	3639.88	2461.11	3935.77	2274.08	1749.39	2140.4	2870.95	2294.95	1096.17	1424.69	1886.71	2495.2	2770.52	2125.24	1266.47	4753.5	5110.78	2841.54
TRINITY_DN31099_c3_g1_i2	3255	3507	2382	2968	2973	7798	7753	7583	8568	4057	7653	6697	5008	8485	6858	5380	22923	16354	9076
TRINITY_DN29875_c0_g2_i1	3250	3849	3045	3554	3097	2821	3181	2695	3103	1857	1399	1333	3534	3890	4437	1825	7714	7545	3211
TRINITY_DN34644_c0_g1_i9	3250	4063	2192	2596	2516	2241	2831	2337	2218	1521	1289	1030	2665	2818	3777	1890	4984	4768	2102
TRINITY_DN36543_c0_g1_i3	3248	4639	3551	3461	4348	5301	4015	4446	4445	2345	2996	2828	2665	3250	3184	1683	8627	8256	4240
TRINITY_DN34323_c2_g1_i4	3242	4525	2376	2099	2558	5390	4742	4985	4319	2738	31688	30448	4767.22	6921.32	7043	4984	27275	23362	18167
TRINITY_DN26044_c0_g1_i2	3242	7190	6571	6643	10920	4330	3237	3200	3317	2167	3013	2906	4369	4813	7138	4498	3187	2985	1977
TRINITY_DN36491_c0_g1_i16	3241	4388	3048	3384	4205	5277	3208	3888	3292	1841	1003	927	1982	2027	1843	947	2020	2436	1692
TRINITY_DN35693_c1_g5_i1	3239.86	3307.54	3003.86	2812.59	2322.31	2192.16	2519.79	3141.38	3212.06	1742.26	5123.11	911.6	1364.26	1738.2	1267.55	838.88	1599.24	2181.07	979.19
TRINITY_DN29539_c0_g1_i7	3239	4466	3323	3361	4518	2626	1876	2107	1902	962	580	938	3120	3622	4026	3357	3833	4517	2940
TRINITY_DN30339_c1_g3_i2	3238	5100	2805	2341.95	2987.96	14115.5	18347.4	13644.4	15674.6	11123	3559	4483	9810.94	9153	6295	3731	21794	27822	17718
TRINITY_DN36175_c0_g1_i1	3237	2633	2075	2420.14	2276.87	2379	2249.1	2319.03	2450	1088.01	653	989.17	1998.02	2673.44	1763.01	991.95	3710.06	4727	1940
TRINITY_DN37552_c2_g2_i3	3235	3576	2464	2717	2328	4097	4241	4423	4219	2113	870	1139	4182	4088	4181	1849	6385	5948	3896
TRINITY_DN37531_c2_g1_i2	3231.24	2900.53	2080.39	2451.91	1936.12	4651.36	4316.94	5445.14	5076.38	2153.54	1075.35	982.27	3360.95	3364.73	2930.18	1379.57	7770.46	8829.85	4257.71
TRINITY_DN36609_c3_g1_i19	3227	4220	3284	3401	4394	5072	4174	4174	3492	2413	3458	4348	2931	3181	3333	1948	6498	7098	3788
TRINITY_DN27855_c0_g1_i2	3225.69	4588.69	3786.47	3320.19	4450.98	6274.68	4168.88	4502.77	3856.25	2361.75	5688.5	5997.08	2569.41	2777.21	3212.82	1386.47	6438.29	5029.85	3734.61
TRINITY_DN25994_c0_g1_i1	3224	6319	6746	5872	8152	2469	971	1644	1394	780	482	706	2218	3214	4018	2160	1287	912	692
TRINITY_DN33546_c0_g3_i10	3224	3617	2744	2871	2855	3005	3923	3364	4175	2755	3198	2209	1059	1082	1200	738	3291	4212	1505
TRINITY_DN22526_c0_g2_i1	3221	5436	4756	4641	7074	4832	2991	3373	3002	1845	890	1247	2713	3410	3634	3011	2916	3066	2345
TRINITY_DN32761_c0_g4_i2	3212	3740	2282	3255	5774	3744	866	2234	1736	310	421	465	1991	1950	2229	1842	131	148	316
TRINITY_DN36542_c0_g1_i11	3208	3299	2195	2691	2462	3727	2693	3044	3065	1510	2791	2996	2457	2914	3136	2024	6069	6240	2373
TRINITY_DN38462_c1_g1_i7	3206	3520	2164	4509	2895	1976.78	2475	1498	1692	2055	584	1453	4425	7330	7662	5119	5071	4013	2662
TRINITY_DN36668_c1_g2_i1	3203.91	3024.19	2115.7	2442.31	2586.76	2310.93	1872.07	2332.7	2531.05	1118.22	1610.19	1064.14	1651.6	1830.81	1856.85	1057.17	3503.23	3970.69	1493.19
TRINITY_DN38685_c3_g1_i1	3201.53	3365.23	2254.13	4362.08	2544.1	1256.75	950.52	1345.86	1287.42	488.12	375.8	178.56	2434.56	3194.19	3660.8	2001.4	958.19	1014.37	608
TRINITY_DN27688_c0_g1_i2	3193	4074	3073	3932	2715	493	288	547	458	278	306	665	3706	4553	6228	3287	443	240	199
TRINITY_DN28193_c2_g4_i1	3193	3972	2952	3210	3725	4866	3871	5356	5671	1917	1952	3392	3051	2988	2987	1735	9260	9526	4106
TRINITY_DN37082_c1_g3_i5	3192	5833.93	4611.82	4911.96	4910	4859.95	3176	4834	3751	1793	1287	1421	2751.91	3300	2890	1548	2814	2612.99	1969
TRINITY_DN29938_c0_g1_i3	3192	1726	1993	1674	2675	2010	9462	1361	1188	2643	4914	35139	2727	2310	2485	2031	1043.35	2974	1813
TRINITY_DN38079_c1_g2_i10	3187	5299	3392	4303	4511	2876	2699	2070	2032	1431	953	984	4172	5386	7315	3663	5563	4175	2247
TRINITY_DN32807_c0_g3_i1	3184.45	2709.44	2315.82	2549.53	2005	1852.93	1467	2419.86	2391.95	952.59	1000	1085.25	1423.88	1901.85	1285	804	1802	2175	1106
TRINITY_DN35591_c0_g1_i1	3184	3506	2910	2638	2356	2788	2205	2762	2446	1538	1592	1485	1975	2213	2011	896	4036	4266	1478
TRINITY_DN31169_c0_g1_i6	3180	5666	4817	2976	5554	4751	7038	3496	3358	2812	216	101	2947	3623	5865	2232	10713	10919	6211
TRINITY_DN31152_c0_g1_i2	3179	4302	2975	3247	3730	1109	1080	817	845	655	474	541	3811	5225	8121	4127	3334	2599	1272
TRINITY_DN26843_c0_g1_i1	3168	5263	4027	3656	7459	12574	8544	8262	7695	5961	7316	9817	3856	3918	4302	3109	8098	6276	6211
TRINITY_DN27601_c1_g1_i4	3166	4481	2502	4195	3393	6889	5468	5334	4148	2631	1	0	4855	2925	1699	485	440	2178	1667
TRINITY_DN33783_c2_g1_i1	3165.97	3437.73	2944.87	3089.79	4682.72	5856.51	3116	3629.93	4244.97	1655.97	2278.76	2582.85	2970.97	2689.71	2663.9	2578.91	5322.96	4540.78	4711.89
TRINITY_DN21171_c0_g1_i1	3165	1445	1449	1373	1129	664	1414	772	775	1041	478	144	475	427	645	276	3161	2837	1270
TRINITY_DN34783_c4_g3_i2	3163.22	3817	2260	3461.93	4631	11599.4	10169	7297.95	5786	3327	2173	1454	2719	4680	4107	4244	14862	10662	11828
TRINITY_DN37027_c0_g1_i2	3159	5684.7	4004.31	4785.65	6068.29	4610.3	2332.3	3248.24	2789	999	280	244	2577.44	2639	3130.47	1686	558	596	795
TRINITY_DN29529_c3_g2_i1	3159	5934	4390	5423	6036	4320	2826	3111	3359	1710	4309	4251	2016	2917	3073	3144	2884	3263	1837
TRINITY_DN30654_c0_g1_i3	3154	2530	2203	2333	1830	1375	1344.78	1732	1689	986.88	447	435	1860	1917	1590	840	1889	2464	1038
TRINITY_DN31034_c2_g3_i2	3152	3147	2451	2693	3810	5444	4894	4471.36	3649	2444	3147	3494	2237	2702	2609	2099	6226	5713	4924
TRINITY_DN36052_c0_g3_i4	3146	6630	4991	5083	5102	1623	2842	1355	1073	1252	2676	3057	2409	2990	3217	2037	3292	6213	3627
TRINITY_DN32007_c1_g5_i1	3144	5389	3846	4635	6151	3536	3438	2650	2486	1975	1799	2232	3426	4239	4881	3134	3110	3164	1804
TRINITY_DN26617_c1_g4_i1	3140	4270	3153	3186	2521	1581	1633	2235	1600	1184	1645	1439	1668	2239	2211	897	2373	1918	1229
TRINITY_DN38345_c3_g2_i1	3140	4160	2401	2974	2836	425	480	442	305	239	0	0	3167	4846	5765	3018	640	208	192
TRINITY_DN38031_c0_g1_i1	3136.98	7052	5021.97	5100	7017.97	11696	7698.98	8700.97	8440	5126	13567.9	12095	5030	5661	5908.98	2539	14673	12068.9	8183
TRINITY_DN28911_c0_g4_i5	3136	4686	3731	3284	4704	4927	2670	3309	2782	1729	1817	2890	2050	3042	2606	1671	3707	2898	3063
TRINITY_DN32123_c0_g1_i1	3132	3768	3016	2814	3208	6758	14388	7034	6663	3883	5301	7433	26312	25122	24257	12176	17664	22037	12232
TRINITY_DN33275_c0_g2_i3	3131	2948	1898	945	1000	1751	1395	2426	2170	1539	701	275	5117	4517	5803	2588	3427	4141	1986
TRINITY_DN30806_c0_g1_i5	3129	4051	3202	3444	4826	6430	2566	4382	4085	1820	7558	6321	2038	2263	2290	1550	8507	6348	3630
TRINITY_DN30865_c0_g1_i1	3128	3751	2371	2858	2439	4938	5775	6743	5004	2950	2613	2227	2640	3646	3166	1641	8465	9260	4725
TRINITY_DN28005_c3_g1_i2	3128	5956	4788	4102	8045	8834	5018	5497	4396	3804	4678	4646	3799	4562	4680	3288	4486	3849	5413
TRINITY_DN34132_c2_g2_i1	3127.68	3992	2094	2666.07	2871	3089	2920	2385	2093.51	1237	7842	7273	623	595	544	250	771	463	827
TRINITY_DN27707_c0_g1_i7	3119	6720	4051	5756	10429	6670	7036	3849	3792	3851	344	309	5372	7253	8820	9229	9359	7051	4749
TRINITY_DN35602_c1_g1_i6	3118	3562	2847	2861	4293	3584	2697	3144	2584	1786	2787	2284	1925	2223	1826	1492	2964	2915	1936
TRINITY_DN31031_c1_g1_i5	3113	4729	3649	4095	4930	6303	3770	5083	4175	2105	1878	2982	2635	2863	2267	1409	3819	4177	3292
TRINITY_DN34722_c1_g1_i1	3111	6593	4271	4676	5878	3059	2611	2045	1913	1757	6454	3889	5241	7002	9544	6231	6726	5809	3685
TRINITY_DN24382_c0_g1_i2	3111	4070	3050	4596	7248	6459	7789	4372	4822	3275	18944	18769	2433	3054	2599	2471	17636	10992	9344
TRINITY_DN27941_c0_g3_i11	3101.92	5123.91	4287.92	4591.78	5686.91	3381.8	2338	2576.01	2237.86	1512.16	846.7	1201.91	4076.73	3720.33	5488.68	3030.27	2987.79	1475	958
TRINITY_DN35149_c0_g3_i2	3101.43	3612.44	1960.49	2258.53	2415.69	4918.57	4816.35	4760.07	4975.99	2585.09	23172.5	10676.8	3243.68	3114.02	3487.25	1789.66	16777.3	11112.1	8714.07
TRINITY_DN30912_c0_g1_i2	3098	3832	2726	3090	3416	3829	2311	3193	2913	1357	1202	1417	2782	3163	3292	2098	3134	3013	1949
TRINITY_DN33349_c1_g4_i1	3088.99	5996.91	4622.97	4229.98	6889.92	5377.96	2892.96	2994.93	2929.97	2023.99	1488	1888	3307.98	3652.95	4968.97	3546	3894.98	3556.99	2459.98
TRINITY_DN33920_c0_g1_i13	3088	6257	4900	5866	5953	6371	3484	5377	4207	2130	2322	2717	3764	4627	3727	2045	5157	4830	3145
TRINITY_DN28969_c1_g3_i1	3087.3	3672.05	2806.27	2922	4298.28	4932.88	2774.66	3638.03	3371.01	1455.27	3922.02	4799.27	2452.85	3082.94	2615.04	1962.9	6267.98	6247.01	3455
TRINITY_DN23340_c0_g1_i1	3086	3249	2833	1997	1491	1143	8699	1550	1253	4078	1717	4404	818	1364	1400	1118	1672	3778	2263
TRINITY_DN34311_c0_g1_i17	3082	5024	3070	3075	4224	4029	2394	3195	2306	1415	3261	3976	3480	4283	6214	2969	13501	7823	5093
TRINITY_DN34804_c0_g2_i13	3082	3496	2166	2132	3389	3678	3817	2703	2997	3219	3546	3407	1838	1801	2620	1954	8691	8328	4271
TRINITY_DN35284_c0_g1_i16	3081	7199	6447	5210	9490	5610	2359	3675	3048	2087	1839	2174	4410	5461	6640	4090	4732	5173	2401
TRINITY_DN30702_c0_g1_i2	3080.93	4576.77	3536.98	3328	4233.97	4464	4146	3879	4039.97	2542	3521.97	4290.84	2687.98	3363	3457	2279	7470.99	7235.95	3817
TRINITY_DN33916_c0_g2_i1	3079	2738.97	2056	2200.97	2290	2203	2126	2049	1745	1110	1561	1287	1544	1769	1692	1249	4150	3901	2017
TRINITY_DN32322_c0_g1_i1	3076	4441	3474	2535	3481	6433	7504	5541	5126	5482	643	1370	9407	10294	11598	5953	16191	14253	10784
TRINITY_DN29307_c1_g1_i3	3074	1689	994	6346	3193	1566	8263	1392	1168	1069	577	429	491	1646	587	1142	2332	2283	1077
TRINITY_DN25564_c0_g2_i1	3074	5857	4855	4823	6317	5745	4311	4627	4049	2692	3935	4560	3192	3879	4313	2295	5916	5361	3700
TRINITY_DN33352_c0_g1_i4	3074	10680	5755	5987	10844	14917	12338	9282	8857	8221	645	1824	6672	8388	6698	6302	7055	6285	11598
TRINITY_DN31148_c6_g1_i2	3073	2080	2514	1229	6850	532	1095	387	866	1842	827	366	175	2634	478	1548	991	1408	1414
TRINITY_DN31808_c0_g1_i1	3073	6552	4668.57	4477.52	7271.57	2173	2086.55	1400.51	1695.51	944	71	448.48	3145.53	3166.55	5207	2953	457	416	590
TRINITY_DN34993_c0_g3_i2	3072	5012.28	3558	4042.26	4999.25	3003.64	2303.68	2318.98	2471	1503	1330.26	1487.75	3908.16	4243.28	5395.14	2714.24	5254	6167	2701
TRINITY_DN32027_c0_g1_i1	3071	4379	3409	3248	4272	6832	5030	5383	5390	8292	1714	2808	6265	7485	7939	5608	20922	15750	11293
TRINITY_DN25294_c0_g1_i7	3068	4249	2986	3759	3660	3330	4450	2577	3387	2780	6852	6107	2988.99	3442	4102	2506	8135	7552	3178
TRINITY_DN27161_c0_g3_i1	3067	2798	1928	2276	2149	2317	3144	2576	2645	1550	2652	2925	2787	3131	3006	1596	10805	10637	4037
TRINITY_DN28962_c0_g2_i1	3065	5660	4217	4466	5776	7246	5441	6526	4186	3476	2509	3219	2542	3459	2796	1512	3597	3048	3614
TRINITY_DN37012_c1_g7_i1	3063	3828	3001	3147	3433	3196	2399	3065	3191	1450	1455	1481	2448	2629	2806	1917	3535	3673	1939
TRINITY_DN33957_c0_g1_i1	3062	8102	6096	4584	8668	22073	15784	13545	12049	5504	4255	7910	4722	9160	7923	6808	24362	21791	17031
TRINITY_DN31916_c0_g1_i3	3061	3546	3666	3890	4448	1251	1159	951	896	783	568	599	2379	2850	4039	2308	965	848	489
TRINITY_DN23712_c0_g3_i1	3060	5217	3874	3635	4152	3035	6743	2484	2446	3110	6003	10006	4100	3867	4078	2549	11705	16861	8336
TRINITY_DN34070_c0_g1_i10	3055	3653	2747	2869	4685	6581	6328.79	4755	4297	4659	1733.44	1610.72	5152	6602.87	7468.89	4763	17940	14077	10345
TRINITY_DN28165_c0_g1_i8	3051.99	5890.99	3831	4148.99	6183	9964.97	5155	7020	6138.99	3373	4498.99	5591	3909	4011	3804.98	2012	5334.99	4942	5756.99
TRINITY_DN31352_c0_g5_i1	3051.49	3217.58	1985.02	1492.59	3116.66	9210.87	8466.27	6987.29	5737.77	6696.5	245	247.33	2788.85	3897.41	3810.09	3760.16	5604.84	4326.19	6552.46
TRINITY_DN31310_c2_g2_i1	3051	2798	2745	2668	2421	575	959	653	450	454	2	7	1603	1888	2732	1472	546	297	205
TRINITY_DN28633_c2_g3_i1	3051	5294	3825	3924	4458	5506	11098	4747	4296	5881	5076	10079	7210	7982	7085	5298	15423	18551	13208
TRINITY_DN27160_c0_g5_i1	3049	2464.97	1723.99	2002.98	1314.95	1988.86	3190	2597.99	2395.97	1651	1665.99	1950.97	2562.97	3014.97	3073.97	1333.99	7258.95	8751.92	2887
TRINITY_DN32348_c1_g1_i2	3048	6655	4749	3257	4545	9973	9341	7304	6868	4956	3686	3104	6125	6506	6946	3125	20699	26070	14730
TRINITY_DN26834_c0_g4_i2	3044	1732	1192	1081	2087	5418	423	2774	2221	487	7746	10643	958	653	1736	271	2422	2114	797
TRINITY_DN26411_c0_g1_i1	3043	4126	3470	3139	3656	3689	2072	2769	2263	1338	2645	4210	2080	2048	2832	1163	2415	1584	1799
TRINITY_DN38028_c1_g1_i15	3042.02	6857.6	3340.83	5334.15	2970.4	4325.98	4299.41	6463.53	4785.78	2118.82	13	84.35	4638.48	3784.48	2653.84	995.95	25275.7	17918.5	9363.44
TRINITY_DN37829_c0_g2_i14	3038	6136.42	2927	3154.26	4199	16415	19052.7	15709.7	14264.7	7852.01	3623.01	3561	7758.14	7069.01	4230	2517	12239	16746.9	14323.5
TRINITY_DN29504_c0_g1_i1	3037	2957	2228	2703	3986	1676	1045	1281	1198	540	758	1046	1509	1623	2212	1769	1269	1162	701
TRINITY_DN26528_c1_g1_i8	3034	5263	3658	3265	4751	3744	2997	2842	2421	1777	2236	2799	2359	2597	3495	1893	4782	4241	2604
TRINITY_DN33633_c0_g5_i1	3030	6446	4288	4183	7586	10079	6997	6447	5770	4319	1086	1599	3533	3826	4297	3289	4516	4687	6001
TRINITY_DN31203_c1_g1_i1	3026	4418	3721	2400	3658	3900	2784	3056	2814	1424	1378	1487	4208	4393	6382	3169	8123	8399	4149
TRINITY_DN27231_c0_g1_i1	3021	6425	4248	2674	3202	13101	14165	18254	14911	11402	199	1805	13080	15085	13531	5330	19316	26288	25737
TRINITY_DN27349_c0_g1_i6	3019	5025	3684	4351	5105	3036	2067	2467	2171	1289	1936	2284	3442	4075	6172	3265	3288	2581	1200
TRINITY_DN36766_c1_g1_i1	3019	4243	3170	3664	4591	6703	4898	5593	5438	2999	3898	3710	2875	2998	2455	1835	7082	7243	5656
TRINITY_DN33283_c0_g1_i2	3019	5622	4230	4378	4083	3676	2452	3844	3494	1658	707	1018	3476	4470	5778	3028	5787	4965	2667
TRINITY_DN35646_c0_g1_i22	3017	3423	2613	2795	3786	2187	1493	1922	1417	1099	1749	2369	1773	1931	1946	1156	2168	2252	1344
TRINITY_DN27003_c0_g2_i5	3017	5019	4539	4328	5333	5657	4571	5060	4557	2437	2533	3317	3322	3613	3480	2052	5621	5477	3370
TRINITY_DN24954_c0_g1_i3	3014	1735	1760	1860	2771	698	454	469	433	225	140	111	708	942	1272	1085	415	388	290
TRINITY_DN32936_c1_g2_i1	3014	3179	1807	2662	2009	910	1221	957	798	605	428	139	1861	2276	2892	1841	1289	948	485
TRINITY_DN29266_c0_g4_i3	3013	4747	2901	3344	3921	4980	4058	3891	3623	2337	1996	2374	1993	2393	2540	1469	4310	3999	2550
TRINITY_DN37205_c0_g1_i11	3011	7040	5029	5272	6110	5664	4400	3889	3445	1855	6325	6643	3500	4228	5780	2874	6567	5306	3433
TRINITY_DN29779_c0_g1_i2	3009	3725	3805	3593	6772	4703	8697	3027	2527	5673	4585	6970	3497	4669	3820	3569	3443	3533	5981
TRINITY_DN38434_c1_g2_i10	3008.94	4552.16	2999.8	3310.98	5352.16	8058.35	7244.38	5923.72	5033.39	2454.86	733.01	2223.62	1658.47	2924.6	3059.92	2447.1	2208.06	2345.83	1648.94
TRINITY_DN38397_c0_g1_i9	3007	4633	2727	3826	4556	3746	2646	2520	1880	1403	2995	3614	2393	3032.9	3322	2703	5085	4727	2542
TRINITY_DN32017_c1_g4_i1	3007	2659	2371	2213	3045	667	541	450	456	491	9	11	1933	3133	3122	1778	415	433	277
TRINITY_DN23451_c0_g1_i1	3004	3991	2652	2062	2952	2774	2557	2330	2342	3475	440	638	2762	3094	3779	2782	4410	4485	3127
TRINITY_DN35984_c0_g1_i7	3003	6314	4834	5389	6766	2036	1218	1386	1286	689	28	175	3936	5120	7644	4085	1104	1000	590
TRINITY_DN32385_c0_g1_i4	3003	5138	4593	3441	5837	8546	6043	5197	4034	3058	6693	8473.59	3718.16	4816.18	5440.15	3782.31	7531.34	6643	4679.11
TRINITY_DN25590_c0_g1_i6	3001	5682	3115	3072	6150	811	144	267	41	60	27	4	3173	4211	6928	4791	66	127	361
TRINITY_DN24850_c0_g2_i1	2999	3411	2542	3044	3228	3964	2204	3046	3004.73	1382	1385	2310.93	3325.79	3772.87	3768.7	2235.88	4023.84	3427	2784.88
TRINITY_DN34697_c1_g3_i1	2996.65	2882.83	2824.5	2440	3152	3185.92	1584.42	2363	2394.63	1112.55	2571	2864.72	1189	1647.01	1258	1061.48	3170	2720	1620
TRINITY_DN29002_c0_g1_i3	2996	4201	2714	2954	4520	11652	9673	8080	7127	4220	4058	5590	2979	3411	3185	2151	5827	6156	5214
TRINITY_DN28579_c1_g1_i3	2996	3574	2617	2769	2920	3313	2500	2795	2494	1333	1709	2305	2522	2738	3310	2072	4870	4756	2541
TRINITY_DN35761_c0_g2_i3	2996	2266	1988	2008	1915	2577	2162	2810	2799	1173	1102	694	1218	1244	1054	620	2410	2574	1240
TRINITY_DN38171_c1_g1_i19	2988	3756	2598	2246	3163	4942	3634	4263	3975	2225	2006	2888	2940	3354	3417	1939	7786	7285	4767
TRINITY_DN29518_c0_g3_i1	2986	3730	3983	2947	2577	1922	7732	1724	1867	4193	5372	10417	3543	5138	6378	3385	15521	21333	8762
TRINITY_DN27694_c0_g3_i2	2984	3728	4085.02	5855	6403	1964	15247	1669	1571	5553	8334	19041	3574	2823	3161	4001	4896	5799	5297
TRINITY_DN27922_c0_g1_i6	2982	4916	3991	3864	4683	5407	4027	4550	4119	2467	2360	2951	3954	5136	5083	2819	6573	5159.99	3949
TRINITY_DN32243_c1_g4_i3	2982	2548	1878	2196	1999	2347	2051	2189	2183	1289	720	386	1126	1154	864	574	1792	2546	945
TRINITY_DN24747_c0_g1_i4	2981	4765	3918	4083	6025	1878	1053	1149	971	745	599	473	2752	4207	5318	3705	1537	1321	958
TRINITY_DN35968_c0_g3_i18	2979	3259	1767	3160	3123	786	1366	551	587	718	146	34	2004	2498	2923	2355	1578	1425	622
TRINITY_DN30653_c1_g2_i6	2977.16	3752.95	2385.42	3403.05	3228.75	2907.63	1853.72	3030.05	2308.07	1191.57	496.2	604.8	1824.03	2177.68	1344.71	1162.42	1141.79	1527.06	1075.83
TRINITY_DN32568_c0_g4_i7	2975	5893	4533	6368.01	7253	6994	3839.98	5361	4536	2085.02	3441.01	4030	2982	4456	3933	2064	4711	3223	4560
TRINITY_DN30863_c1_g3_i2	2974.83	5521.96	4531	4083	5121.98	4649.9	2722.99	3355.99	3367.93	2344.99	2365	3112.99	3289.97	3312.95	4899.97	2160.95	5052.89	4025.97	2571
TRINITY_DN25308_c0_g1_i2	2974	4283	3201	3073	3505	3032	2306	3201	2624	1422	2157	3071	2289	2793	3032	1530	4020	3303	2551
TRINITY_DN34073_c1_g2_i3	2969	5427	4410	4418	7883	2917	1735	1270	1506	1075	3319	2605	4449	4577	6500	5852	3129	2925	1901
TRINITY_DN29641_c0_g1_i1	2969	5261	3941	4311	5805	8043	5941	5439	5354	3312	4096	5588	3547	3914	4416	2603	9494	7862	5407
TRINITY_DN25273_c0_g1_i2	2967	5039	3654	4331	6268	4204	4034	2996	2306	1822	2508	3989	2041	2470	3246	2005	3287	2863	2274
TRINITY_DN23582_c0_g1_i1	2963	3953	2764	3126	3214	3452	2952	3565	2655	1957	2213	3249	1771	1912	1959	1223	3573	2958	2298
TRINITY_DN32893_c1_g1_i3	2961	6070	3549	3964	8196	8412	3995	4350	3886	2537	5910	6151	3270	4278	5421	4246	12750	12121	7745
TRINITY_DN35652_c0_g1_i4	2960.2	3911.26	2928.98	2872.66	3387.73	4130.99	2776.67	3107.77	2969.37	2026.68	2832.37	3592.9	2220.6	2597.59	2980.48	1839.92	5216.67	4507.74	2379.92
TRINITY_DN25992_c1_g1_i1	2960.07	7098.7	6527.09	7043.77	8503.31	5769.27	2938.75	4290.37	3512.5	961	0	1	6.01	18.02	49.16	11.02	34.08	47.23	31.99
TRINITY_DN34350_c0_g4_i4	2959	5210	4255	4068	5070	2225	2792	1842	1733	2085	876	707	4231	6678	6910	5231	6015	5588	2906
TRINITY_DN37475_c0_g3_i2	2958	5527	3944	3891	6543	6649	4153	3658	2982	2265	12928	16272	3122	3713	5195	3545	9281	7648	6657
TRINITY_DN27697_c0_g1_i2	2955	3819	2919	3428	3656	854	606	731	582	407	40	44	1671	2070	2435	1160	560	272	242
TRINITY_DN29309_c0_g7_i1	2953.96	4065.96	2861.98	3871.85	2241.93	2229.89	1678.9	3496.9	2930.98	953.94	303	1898	4895.99	2810.95	1181.99	191	474	1643.99	750.99
TRINITY_DN31891_c2_g1_i1	2948	2508	2193	2761	3246	2883	3685	2556	2417	2614	1720	2195	1983	3084	3020	2430	6411	6919	4653
TRINITY_DN22773_c0_g1_i1	2948	1796	1695	1827	2320	890	1087	726	611	422	709	1840	1959	1846	2989	1990	1423	1282	874
TRINITY_DN25862_c2_g1_i8	2948	3104	1990	2829	3100	1176	1526	756	827	676	240	261	2573	3219	4172	3707	1025	1169	605
TRINITY_DN34233_c1_g1_i4	2948	3595	3405	3249	3332	2714	2210	2577	2231	1250	877	1280	1456	2413	1356	961	1831	2243	1058
TRINITY_DN33584_c0_g2_i1	2946	4266	3898.71	3670.02	4043	4539	3904	3804.74	3634.29	2209	1983	2039	2518	3327	2997	1869	5705	5743.25	2944
TRINITY_DN29368_c1_g1_i4	2946	3066	2131	2858	2477	503	739	381	460	488	370	464	3654	4479	5808	4207	998	1049	425
TRINITY_DN33011_c0_g1_i2	2937	2353	2662	2120	2588	1247	1202	924	991	1908	0	0	2630	2965	3937	2338	3745	2576	2219
TRINITY_DN31410_c0_g1_i1	2935	3645	2725	3578	4138	1529	1278	1004	783	651	843	736	2253	2878	3505	2492	2003	2158	1428
TRINITY_DN37785_c0_g1_i11	2934.95	6595	2964	3300	4402	20313	16505	15891	12265	6602	1534	2687	7737	9222	5690	3266	24432	20566	31891
TRINITY_DN33414_c2_g1_i15	2934	7095	4219	4282	5806	3978	2675	2964	2470	1540	1005	1278	2618	2799	3758	1928	2347	2487	1678
TRINITY_DN37815_c0_g1_i5	2933	4847	3372	3463	6026	6121	3718	2745	2678	2570	3758	5580	3108	4082	5556	3272	11323	10931	6660
TRINITY_DN36284_c1_g1_i5	2932	3882.99	3882	6576.97	7126.95	4375.94	1662	3153	2839.99	1066	1920.78	1722.93	3240.99	5462.99	4814.99	3632.02	4292.98	4200.96	3413.04
TRINITY_DN36966_c0_g2_i11	2930	3738	2894	3287	4838	745	687	388	344	405	541	484	2904	3561	4862	3981	835	714	609
TRINITY_DN28664_c0_g5_i4	2926	3116	1815	2571	3096	6556	6934	4458	5217	2723	3203	4046	2805	3351	3121	2596	11568	12772	6604
TRINITY_DN29996_c1_g1_i10	2923	5090	4114	4505	7625	2334	875	1182	1052	625	392	276	2803	3602	4743	3682	1110	714	834
TRINITY_DN27218_c0_g2_i3	2922	4468	3156	2860	6039	886	382	535	509	239	3159	1195	2359	3257	4291	3862	267	261	225
TRINITY_DN36217_c2_g3_i1	2922	3513	2169	2348	4516	7448	7011	4648	4174	5471	1404	2061	1301	1589	1762	1566	9896	10180	7357
TRINITY_DN28861_c2_g3_i1	2921	5029	3126	4616	3819	2488	2851	2731	2420	1470	1404	1221	1316	1776	1825	1108	1935	2186	1238
TRINITY_DN32961_c1_g3_i2	2920	4104	3264	3025	5678	5169	3659	3383	2823	1970	2498	3130	2514	2602	3196	2433	4932	4964	3570
TRINITY_DN23724_c0_g1_i1	2919	4104	3762	3638	6498	4224	2305	2750	2081	1437	1341	3006	2634	2917	3572	2851	2599	2751	2115
TRINITY_DN24591_c0_g1_i1	2914	4756	2675	3964	3625	3471	6439	3467	3048	3329	5590	5495	5413	8327	8041	5579	21078	14293	7731
TRINITY_DN25417_c0_g1_i2	2914	4225	4119	3402	3772	2627	9192	2330	2266	4335	14104	25032	2420	3028	3463	2562	8194	10674	8040
TRINITY_DN35836_c1_g1_i5	2913	4012	3133	3915	3804	4437	3859	3584	3467	1615	1384	1514	1983	1779	2333	916	3428	2064	2256
TRINITY_DN33746_c1_g1_i2	2912	5017	4620	3432	5179	1913	5643	1468	1407	2745	10103	25315	1353	1867	2035	2066	1790	3894	4539
TRINITY_DN33795_c1_g2_i1	2898	4936.73	2987.87	3098.79	5176.99	8477.08	4428.67	5031.63	4754.91	2608	2562.16	2332	2472	2708.42	2767.6	2055.1	6722.54	6754.16	3647.92
TRINITY_DN30345_c2_g3_i3	2898	4424	3445	3931	4885	967	566	609	551	423	188	102	2893	3677	4858	3378	433	308	291
TRINITY_DN33104_c1_g6_i2	2898	5249	2790	2650	3806	24227	26269	20096	21069	14818	5752	5207	4861	4923	4309	2110	46965	49727	27653
TRINITY_DN34325_c1_g1_i2	2898	3274	2656	2973	3793	2271	1667	1530	1502	1257	1337	600	2806	3545	4570	4444	1465	913	844
TRINITY_DN31539_c2_g5_i1	2897	2439	2008	2345	4614	4497	2000	2038	2188	966	1297	2304	2207	2491	2514	2584	4181	4240	3444
TRINITY_DN37865_c0_g6_i12	2896	6573	4515	5087	7190	3388	2491	2090	2161	1656	917	964	5120	6760	8897	6228	3770	3053	1986
TRINITY_DN25639_c0_g1_i2	2894	2322	1838	2089	3468	1054	1010	542	814	957	44	28	1590	2653	3037	3754	1944	1910	2568
TRINITY_DN29261_c0_g1_i3	2893	5667	4639.16	4635	4913	4403.36	3578	3897.45	3482.18	2278	3159	3335	2349	3608.4	3509	1891	4167.04	4358.34	2540
TRINITY_DN34691_c1_g3_i2	2892.05	2118.25	1521.63	2646.95	2303.55	4461.87	4632	3273.84	3293.94	1674.58	558.12	892.74	1226.2	1476.19	1585.39	1893.12	2787.81	2943.88	3370.49
TRINITY_DN27287_c2_g1_i4	2891	3746	2322	2395	3087	4260	3342	3883	3598	2250	6965	2462	1607	1621	1563	1030	6604	6011	2294
TRINITY_DN36353_c1_g1_i2	2891	2380	1727	2206	2078	1620	2211	1199	1191	493	508	1148	1497	2469	2455	1667	1820	2635	1566
TRINITY_DN33476_c0_g2_i2	2886	5784	4538	3615	7036	6790	3992	4544	3632	2625	1915	3459	2735	3677	3798	2954	5372	6163	4224
TRINITY_DN28663_c1_g3_i6	2884.96	4176.89	3204.94	3337.9	3395.97	4599.89	4642.94	4708.71	4468.89	2460.91	2317.76	2289.95	2714.99	3349.95	2994.97	1447.99	5672.86	5602.68	3573.97
TRINITY_DN28401_c1_g1_i1	2883	4857	5434	5449	6258	1014	152	755	451	325	2	4	1906	2006	3343	992	48	65	206
TRINITY_DN33624_c2_g2_i4	2882	4479	3882	4934	6633	2685	1453	1655	1357	763	810	846	2455	3381	3583	2784	1159	967	736
TRINITY_DN36681_c0_g1_i6	2881.75	2964.27	1749.87	2357.86	2770.57	4420.72	4688.64	2921.54	2865.29	1604.89	1705.6	1707.98	2037.29	2329.76	2347.34	1573.79	4641.95	4406.68	2505.83
TRINITY_DN38273_c1_g1_i1	2881.45	6299.63	3563.99	4915.87	6663.86	7667.52	6953.32	5252.68	4845.52	5059.93	6626.83	8648.77	3297.07	3061.63	3096.7	1985.99	10974.8	11397.2	7966.14
TRINITY_DN34521_c1_g1_i10	2881.2	6747.37	4813.37	4527.76	6864	2537	3012	1931.41	1952	2375	140	70	2805.38	3399	5562.39	2739	4346.96	4775.35	3039
TRINITY_DN31908_c0_g1_i5	2880	3734	2414	2169	3289	3636	2113	2905	2923	2601	1937	3531	2266	2467	2249	1414	3645	2932	2032
TRINITY_DN33531_c4_g1_i3	2879	4195	2737	2591	2552	4841	7116	6303	6443	4939	16653	15870	4686	5708	5855	2494	36339	30574	11737
TRINITY_DN34859_c2_g3_i1	2877	6100	6022	5725	9864	3061	1626	1957	1770	1370	446	656	2473.8	3389	3982	2330	971	806	605
TRINITY_DN24808_c0_g1_i1	2875	5897	5350	5619	6396	1272	897	1044	914	588	1166	1017	2011	2252	3175	1558	975	786	414
TRINITY_DN22748_c0_g1_i2	2874	4056	3011	3710	3406	1043	920	1098	1005	721	1814	1409	1820	2807	2801	1269	1578	1187	1039
TRINITY_DN25702_c0_g1_i1	2873	4995	3878	3921	5681	5044	14293	4418	3658	6642	3769	6882	5178	4981	4941	3169	8151	14147	9936
TRINITY_DN37051_c3_g2_i1	2873	4131	3261	3250	3895	6865	9783	6778	8160	4872	4583	5343	2941	3262	3201	1449	15821	15029	6188
TRINITY_DN35905_c1_g1_i2	2871	3583	2672	2587	3841	1954	1659	1613	1409	978	886	1028	1941	2146	2600	1950	2037	1503	1043
TRINITY_DN36174_c0_g2_i4	2871	6092	6833	4806	7854	3030	5961	2086	1532	4108	2616	23407	3838	4126	5274	3478	4038	7233	3895
TRINITY_DN36918_c1_g1_i2	2870	3085	2555	2750	2980	1745	1548	1509	1471	905	741	778	1919	2087	2526	1473	1552	1766	1117
TRINITY_DN24292_c1_g1_i3	2868	4990	4196	3732	4241	4385	4561	4295	3910	2612	3238	4100	2633	3346	3353	1554	7509	6600	4521
TRINITY_DN29736_c0_g1_i2	2865.82	3973.37	2628.69	3155.16	2895.31	1346.38	1071.94	1257.8	1113.75	701.91	871.67	576	2122.38	2846.73	3509.14	2029.79	2568.78	2067.33	1224.87
TRINITY_DN30479_c1_g2_i4	2865	1704	1669	1556	2188	1796	843	1237	1156.03	680	266	267	2038	2257	3261	1956	1869	1196	1332
TRINITY_DN30543_c0_g1_i1	2863	4685	3592	2940	5793	6649	5898	3637	2903	3292	6849	11071	3048	3050	3664	2658	7149	7682	6113
TRINITY_DN36648_c0_g4_i5	2863	3996	2448	2895	3557	4613	5742	4176	3628	2643	702	760	2230	3095	2629	1836	4955	6244	3092
TRINITY_DN31933_c2_g3_i1	2862.17	2701.3	1580.51	1698.6	3044.21	7445.83	4056.89	4432.96	3865.17	2188.01	1688.31	1644	2107	1820	1520.75	881	4970.77	4537.94	3017.41
TRINITY_DN32817_c0_g3_i3	2861	3939	3248	3351	5286	2488	1640	1697	1531	1094	2405	2470	2689	2991	4046	3315	2048	1786	1511
TRINITY_DN26475_c0_g1_i1	2858	3872	2891	2359	4475	25537	47932	18266	12713	14506	2321	12610	15494	19507	16979	14851	54141	55100	61601
TRINITY_DN23945_c0_g1_i2	2857	3479	1175	1946	1386	21256	33805	33484	40203	10443	1203	246	3563	3238	763	369	17941	16480	12232
TRINITY_DN31157_c3_g4_i1	2855	3887	2659	3267	3428	2495	2307	2438	2241	1688	1350	1654	3854	3375	4688	2564	4223	3867	2042
TRINITY_DN31030_c0_g3_i1	2854.23	3216.85	2258.04	2676.47	3938.44	7800.15	6780.88	5523.25	5252.35	2556.9	3059.98	2926.27	1982.54	2602.97	2328.38	1747.82	5527	5576.26	3719.82
TRINITY_DN29302_c1_g1_i6	2853	6365	5230	4379	6269	6590	3802	5301	4547	2570	3775	3948	4126	4716	5441	3007	7793	7705	4196
TRINITY_DN37470_c1_g1_i16	2853	4471	3465	3329	4573	5360	2710	4020.93	3524	1892	2934	2607	2628.34	3340.01	2961	1408	4632.01	4481.01	2408
TRINITY_DN36181_c1_g1_i7	2853	4495	4605	3955	7104	5457	12780	2854	2787	5515	17685	63742	5554	5598	6722	6055	8182	14410	15189
TRINITY_DN23678_c0_g1_i1	2852	3781	3982	4384	4293	2067	1695	1753	1797	1118	491	713	2179	2672	2591	1608	2330	2328	1207
TRINITY_DN29830_c1_g1_i1	2850	3831	2760	3256	3818	1952	1840	1860	1530	992	1198	867	2375	3414	3839	2560	3658	3426	1641
TRINITY_DN34735_c1_g1_i2	2848	4386	4739	5617	5551	2159	1112	1839	1272	823	774	528	1962	2025	2334	945	1398	1177	791
TRINITY_DN30304_c0_g1_i7	2845	5430	5208	5014	8648	1988	1053	1026	1027	884	1132	1424	2263	2951	3931	2565	1863	1158	860
TRINITY_DN35330_c1_g3_i1	2844	1554	1153	1202	989	470	1041	495	501	567	4	6	1121	1793	2382	860	1086	1065	545
TRINITY_DN31542_c0_g4_i1	2838	3009	2653	3189	3145	1694	1682	1367	1386	912	2015	2164	1783	2158	2246	1426	2441	2484	1344
TRINITY_DN27632_c0_g3_i2	2834	2950	2214	1851	2320	4508	6679	4340	5091	3311	6344	10263	2287	3065	3185	2029	17057	14878	7069
TRINITY_DN27465_c1_g1_i1	2833	2729	2094	2373	2081	1899	1683	2080	2378	938	1097	1236	1585	1565	1700	948	2945	3675	1502
TRINITY_DN31138_c0_g1_i2	2832	4181	2311	3178	4972	9182	2979	6108	7202	1138	824	413	1661	1391	1913	1815	950	659	1076
TRINITY_DN24225_c0_g2_i5	2829	2578	1859	2644	2521	815	1189	753	867	832	3	15	2909	3290	3798	3090	3317	3109	1663
TRINITY_DN33763_c0_g1_i10	2828	5659	4306	4420	4175	7930	5085	10205	7382	2974	1368	1840	2284	2371	1521	805	3050	3129	1716
TRINITY_DN30514_c0_g1_i1	2823	2567	1909	2188	2100	1016	1160	822	655	749	1959	1513	1779	2535	3163	1724	3711	3799	1406
TRINITY_DN24911_c0_g2_i1	2822	3053	1744	1725	3186	3890	4492	2662	3034	1223	1832	2735	1236	1730	1174	1585	4754	4573	5464
TRINITY_DN33680_c0_g1_i2	2822	5433	4556	4286	7382	8488	4489	5275	4570	2525	4089	4139	2316	2964	2557	1661	4408	4138	3178
TRINITY_DN32827_c0_g2_i5	2820	3867	2942	3014	3951	4763	3435	3525	3827	1963	3042	4122	2515	2968	3041	1857	6770	5379	4186
TRINITY_DN35840_c0_g2_i18	2819.92	4642.69	3396.14	4248.8	5163.94	1601.44	1023.78	1167.39	917.95	555.73	155	135	3229.25	4252.21	5379.19	3078.65	1080.86	955.54	615.95
TRINITY_DN32012_c1_g1_i10	2818	3568	2320	2917	2703	1790	1615	1489	1250	991	2121	723	2896	3714	4633	2524	2856	2466	1476
TRINITY_DN30153_c0_g1_i5	2817	3875	2999	3224	3585	3452	3145	3074	3154	1770	1790	4406	5176	5272	6195	3233	11727	12537	5045
TRINITY_DN27348_c0_g1_i5	2817	5859	4428	4484	4792	6560	4990	5435	5024	3109	3744	3713	3394	4924	4919	2473	6006	5002	3430
TRINITY_DN31221_c0_g3_i4	2817	6793	5644	6013	9591	4238	2384	2442	2102	1698	973	1184	3798	5209	5941	4229	2473	1937	1598
TRINITY_DN33917_c0_g1_i3	2816	3750	3030	3148	4627.77	5438	3604	4012.72	3434	2245	1777	3170	4449	5448.84	5256	3956	8278	9555.06	5734
TRINITY_DN29667_c0_g3_i3	2816	5698	4181	4294	3823	4426	3160	4606	4038	2251	3858	4137	3107	3659	3847	1295	4900	4430	2366
TRINITY_DN61061_c0_g1_i1	2812	2113	1935	2268	2473	2896	2324	3201	3514	2141	111	0	0	0	1	0	0	0	0
TRINITY_DN27720_c2_g3_i4	2811	2613	2538	2893	2704	2586	3944	2769	2709	2081	2317.97	2863	1291.03	1347	1413	715.13	2474.04	2533	1672.53
TRINITY_DN31681_c0_g1_i8	2811	2999	2295	2315	2172	2469	2275	2548	2337	1249	990	841	1803	1984	1880	925	3305	3716	1222
TRINITY_DN31528_c2_g3_i6	2811	3028	2469	2598	3643	2433	1546	1495	1441	1016	1671	2093	1937	2538	3057	2464	3611	2964	1573
TRINITY_DN33593_c1_g7_i9	2810	5462	4097	5000	5703	6884	4270	4572	3548	1838	2349	3812	3955	3924	3886	3191	5574	5203	4159
TRINITY_DN28269_c0_g1_i6	2806.26	5080.08	3705.58	3583.05	4840.95	6136.98	4016.18	4196.3	3696.8	2438.92	3739.23	4896.72	2557.99	2586.3	3430.86	2003.8	4845.09	5361.22	3242.21
TRINITY_DN31300_c1_g1_i1	2805	3561	2667	2837	4518	4381	2974	3122	2233	1323	900	920	2700	2838	3305	2772	2677	2406	2064
TRINITY_DN36365_c1_g1_i7	2805	3337	1716	2021.95	2994	3053	1221	2108.91	1582.92	857	43	81	1870.9	2836.92	3516.92	1522	2599	1801	816
TRINITY_DN29620_c1_g2_i2	2802	4401	2897	3194	5705	9374	5106	5259	4002	2574	2333	3277	3851	4147	3778	3141	7688	7100	6557
TRINITY_DN32956_c0_g1_i1	2799	5076	4053	5472	5402	1556	925	1130	1041	625	685	966	2655	3425	4434	2607	1153	829	573
TRINITY_DN23521_c0_g2_i6	2799	5781	6202	7555	11192	2293	919	1661	1215	628	300	514	3202	4469	5081	4551	654	668	591
TRINITY_DN35424_c1_g1_i3	2798	3119	2636	2999	4133	810	626	671	526	450	386	331	1738	1988	2610	1519	818	691	389
TRINITY_DN29248_c2_g3_i2	2796	2930	3272	2810	1890	330	1649	319	393	875	3379	11243	1877	3520	3478	2444	3021	5608	2710
TRINITY_DN28318_c5_g1_i4	2794	3121	2977	3116	5000	3801	2671	2964	2077	1743	373	1094	2190	2380	2553	1873	1500	1808	1679
TRINITY_DN29371_c3_g2_i1	2792.05	1926.25	1816.13	1832.88	2803.57	2376.99	1259.16	1515.09	1414.55	848.34	683.18	547	982.14	1304.62	1048.28	751.33	1184.93	1412.45	909.96
TRINITY_DN31816_c1_g3_i7	2792	4368	3401	3366	5138	3641	8741	2856	3895	3968	3755	4793	2597	3783	4027	4425	15246	11864	7017
TRINITY_DN32731_c2_g1_i14	2791	3003	2088	2187	2562	2698	3845	2016	1958	2060	5285	7594	1752	2153	2503	1711	10460	9135	4765
TRINITY_DN27392_c2_g2_i2	2786.83	3881.74	5311.87	3172.48	4808.88	942	45	986	1281.95	60	26	39	380	173	338	58	2	11	6
TRINITY_DN33621_c4_g1_i4	2786	3648	2749	2827	4546	6621	2999	4042	3824	1725	1129	1444	2370	2740	2300	1909	3029	2945	2662
TRINITY_DN36663_c0_g2_i2	2784	6296	4349	5103	7563	6934	5531	4152	4462	3804	629	1063	3989	4169	4362	2471	6728	6277	4093
TRINITY_DN24180_c0_g1_i1	2784	2409	1755	1917	1627	2060	2306	2163	2351	1310	1611	1384	2143	2227	2249	1120	5486	5463	2461
TRINITY_DN37250_c2_g1_i16	2784	3288	2580	2648	3319	1525	1755	1025	1051	1547	707	615	2422	2551	4600	2495	4870	4839.96	2294
TRINITY_DN29424_c1_g2_i1	2783.45	2751.29	1631.29	2004.57	2615	10811.1	10275.5	7284.62	8074.41	3998.62	2532	2444	3331.63	3544.76	2679.33	2419.73	17677.1	19263.9	13577
TRINITY_DN36239_c1_g1_i10	2783.04	3476.98	2590	3007.2	3268.12	1532.97	1115.01	1211.98	1125	829.99	963	1129	4373	4808	6383	3651	2937	2356.04	1266
TRINITY_DN34784_c2_g1_i1	2782	4847	4762	3288	4196	4281	19837	4208	3554	7058	15002	29952	5327	5347	4546	3444	13720	21611	19314
TRINITY_DN34286_c0_g1_i6	2779	4051	2724	2717	4671	8746	6784	5940	5387	3333	1836	2848	2861	3129	2832	2594	5629	5672	4572
TRINITY_DN36116_c2_g1_i5	2775	4970	2046	2607	2327	472	134	392	138	136	1	0	3561	4424	6164	3405	46	40	78
TRINITY_DN31454_c2_g1_i5	2773	4621	3452	3937	4456	6407	4750	5200	4791	2664	3167	3733	2747	3925	2870	1933	7761	7328	4972
TRINITY_DN27113_c0_g1_i3	2771	2490	1289	2154	1338	1219	2071	1546	1471	1158	4808	4477	2144	2181	2964	1494	7382	6953	2210
TRINITY_DN32732_c1_g2_i4	2771	3254	2423	2326	2757	3101	2246	2814	2414	1401	1932	1553	1765	2216	1926	1335	5185	4786	2893
TRINITY_DN26982_c0_g2_i2	2770	6415	2847	3340	9328	40342	18346	28575	21808	13860	204	627	3274	2449	573	331	456	510	3137
TRINITY_DN33388_c0_g1_i3	2770	3974	3815	3771.9	5811	2838	1607	1841	1743	1103	1427	2091	2388	3040	3534	2631	1415	1271	1079
TRINITY_DN25257_c0_g1_i7	2769	3949	2767	3039	4099	7194	4610	5614	5131	2800	3233	3275	2771	3426	2925	1908	7767	7434	5239
TRINITY_DN34132_c2_g1_i5	2768	4501	3178	3185	3898	8805	5077	7208	5371	2714	11062	5487	1243	1162	1027	392	3071	2468	1851
TRINITY_DN27077_c0_g1_i4	2767.96	4019	2980	2874	3833	5389	4991.99	4523	4327.99	3036	4199	6756	3001	3936.99	3601	1947	13112	13258	7681
TRINITY_DN29695_c0_g1_i9	2767	4044	2615	3351	4193	4880	2936	3558	3056	1719	1594	1014	3267	3175	3350	2687	3129	3267	2496
TRINITY_DN26953_c0_g1_i4	2767	3111	2170	2507	2003	2959	3478	3721	3686	1775	1670	1309	2715	2856	2490	1302	5998	7634	3064
TRINITY_DN37864_c3_g1_i1	2766.91	2213	1647.93	1699.93	1394.94	1336.47	1728.84	1602.92	1556.85	934	2855.55	1197.77	885	1045.86	980	402	3252.78	2928.8	782.55
TRINITY_DN30728_c0_g1_i1	2765	4994	3786	4733	5484	6045	4744	4680	4192	2723	2994	4846	3351	4157	3799	2514	6533	6877	4243
TRINITY_DN36927_c2_g2_i3	2764	2269	2174	1914	3694	3949	2493	2550	2447	1347	3116	5207	2259	2273	2274	1824	5440	5934	6825
TRINITY_DN37907_c0_g1_i2	2764	3606	3102	3357	3617	3751	2832	3497	3086	1406	753	529	1775	2216	2111	1076	2358	2368	1490
TRINITY_DN25063_c0_g1_i3	2762	3841.94	2816.96	3326.94	3584.97	5590.87	3639.99	4465.98	4300.95	2039	1642.99	1185.97	2593.98	3459.95	2876.98	1924.98	5860.97	5853	3052
TRINITY_DN31976_c0_g1_i3	2758.92	3042.99	1915.98	1563.98	2349.94	113	146	35	20	90	0	0	1834.98	2046.96	3176.99	1669	240	108.95	188
TRINITY_DN30597_c0_g2_i2	2756	3954	3128	4004	6314	12417	8524	7573	6118	5050	130	635	5433	6610	5794	4855	8860	6335	10060
TRINITY_DN33349_c1_g5_i5	2756	5233	5327	4646	7508	1782	679	1327	1110	689	728	1246	3313	3997	4567	2882	898	772	710
TRINITY_DN34084_c0_g3_i4	2753.94	7931.89	4929.19	3679.14	5305.54	12392.4	8807.83	9746.14	10596.6	5511.75	1938	2907.96	11145.3	11560.9	11442.6	5664.36	18807.6	17229.2	13881.3
TRINITY_DN26372_c0_g1_i17	2753	3424	2105	2841	2985	1984	1597	1524	1252	784	406	322	2546	3782	4568	2842	1591	1328	1155
TRINITY_DN32101_c7_g1_i1	2753	4738.05	3207.65	3321.58	3883.37	7559.34	5738.97	7485	6023.19	2171.93	897.81	7842.15	2191.81	2801.56	2022.89	1074.92	3120.98	3197.95	3315.86
TRINITY_DN34236_c0_g1_i14	2749	2636	2822	2304	3814	7020	8084	3683	3098	4379	895	457	3164	3414	3176	2264	10978	11294	9762
TRINITY_DN35888_c1_g4_i4	2749	2353	1983	2158	1532	942	940	1089	1003	505	168	165	774	935	768	392	421	423	212
TRINITY_DN27945_c3_g1_i7	2747	5150	4702	4371	5302	6816	10521	5077	4806	3824	8604	12751	3909	4888	4026	3966	9256	12667	9177
TRINITY_DN24750_c0_g2_i1	2747	4068	3330	2864	3041	2389	2395	2786	2230	1572	4046	3490	2023	2713	3038	1792	4124	2959	3042
TRINITY_DN34741_c0_g1_i3	2747	4025	2705	4264	4016	3319	3737	3259	2622	1274	2289	3002	1719	2234	2131	1049	3020	3308	2112
TRINITY_DN35149_c0_g5_i1	2744.92	2935.82	1974	2179.92	1270.8	2033.48	2944.5	3220.85	2710.59	1566.81	13628.8	5856.9	1756	1843.79	1863.76	742	7383.93	6504.31	2906.88
TRINITY_DN28660_c0_g2_i8	2744	5861.92	4657.95	4906.99	6364.93	8131.9	6159.89	5653.97	5728.98	3658.93	7102.95	7150.97	4125.99	4958	5270.98	3257.95	8521.97	7523.99	5725.99
TRINITY_DN26553_c0_g1_i1	2742	3673	3124	3142	2934	2536	6652	2176	1762	3412	7231	10358	2141	2420	2287	1612	10160	14715	5705
TRINITY_DN36785_c0_g1_i9	2742	3396	2260	2588	3831	2867	1390	1673	1235	722	1944	2969	1366	1628	2113	1438	1581	1074	1252
TRINITY_DN33265_c0_g3_i1	2740.59	4100.59	2411	3531.95	2508	14211	13395	15634	12819.6	7317	717	763	18988	12395	3273	505	9583.01	23345	8295.01
TRINITY_DN24336_c0_g1_i2	2739	3094	2187	2392	2432	2993	3015	3029	3002	1544	4375	2471	2082	2060	2116	1141	7034	7138	2443
TRINITY_DN36841_c0_g2_i3	2739	6983	5772	4573	7322	5182	19575	3737	3807	7948	5969	22340	4173	4658	4282	3625	7203	12409	13296
TRINITY_DN30343_c1_g2_i5	2736	4038	3667	3245	5326	2690	1003	1642	1742	648	1330	1408	1977	1433	1799	1143	931	1055	771
TRINITY_DN29180_c2_g1_i2	2733	3309	1467	1879	3097	6212	3319	3093	1946	580	135	1759	729	1219	1929	1003	7097	8351	3757
TRINITY_DN26932_c0_g1_i4	2733	2722	1986	2519	3007	852	626	697	724	510	9	7	1300	1650	2128	1417	1073	770	475
TRINITY_DN25872_c1_g1_i1	2732	3912	2118	1512	2313	5635	5624	3709	3521	1911	533	779	5090	7740	7210	5704	17972	18564	5648
TRINITY_DN28632_c0_g9_i2	2732	3423	2894	2876	3436	1586	1270	1135	1124	933	580	888	2693	3145	4618	2207	5084	3694	1581
TRINITY_DN36024_c3_g1_i3	2731	2951	2293	1749	2620	11284	13863	8604	9354	6130	5440	6683	3134	4188	3398	2740	29105	31417	21937
TRINITY_DN28189_c0_g1_i10	2731	2767	2611	3422	2800	6937	4209	6134	6652	1730	4003	3996	3361	3032	987	827	3561	3882	2378
TRINITY_DN35854_c0_g2_i2	2728	3340	1613	2068	1155	1954	2504	3459	2959	1006	1290	1192	2376	3114	2701	1192	6506	6051	2052
TRINITY_DN34851_c1_g1_i21	2724	3910	2809	3279	3780	1364	991	1250	1165	518	3105	3072	2008	2362	2803	1390	2856	3112	1574
TRINITY_DN33686_c0_g1_i8	2723	4097	3230	2786	4932	6952	4629	4417	4032	2460	3607	3214	2480	2794	2973	1595	6286	7006	3572
TRINITY_DN33967_c0_g1_i1	2722	4437	3094	3711	5456	8479.6	9481	6257	4893	5474	1166	1146	2377	3147.76	2498	2445	4147	3404	8110
TRINITY_DN37095_c0_g1_i3	2720	2874	2719	3065	3304	690	475	595	380	338	469	733	1390	1527	2204	1017	429	419	344
TRINITY_DN35085_c1_g2_i2	2720	3545	2529	3032	3831	596	541	373	450	367	216	283	1874	2516	3258	2701	743	528	283
TRINITY_DN35196_c1_g1_i1	2719	6266	5212	6269	9282	2131	814	1107	946	325	461	435	6782	8649	9083	8000	939	1593	1519
TRINITY_DN37027_c0_g2_i6	2717.96	4066.98	3769.94	4004.98	5479.92	6019.87	3124.98	5175.98	5309.95	4582	366	338	2996.96	3198.97	3142.54	2087.84	2329	2259.95	2742.89
TRINITY_DN27736_c3_g3_i3	2717	6321	5959	3675	6954.99	3631	764	2011	1860	593	271	101	2236	3674	5446.99	2886	67	353	298
TRINITY_DN34267_c1_g2_i3	2717	5227	3426	3898	4942	8590	5836	6355	5850	2837	2269	2637	2563	2975	2750	1955	3799	3855	3131
TRINITY_DN38239_c0_g1_i1	2716	2481	1706	1623	1683	1946	3815	1799	1528	2095	2597	2379	1927	1788	1695	1157	5441	7093	2778
TRINITY_DN37673_c1_g1_i1	2715	3173	2281	2072	3169	5998	7572	4363	4519	3928	10085	12959	2814	3636	3162	4038	10311	13028	9147
TRINITY_DN28984_c1_g2_i1	2712	4021	3489	3363.75	4679	3950	2430	3054	3088.49	1575	2874	2606	2268	2828	2827	1825	5018	4435	3074
TRINITY_DN33532_c2_g1_i3	2712	3455	2686	2938	2855	3839	3406	4085	3821	1788	3085	2323	2234	2375	2230	992	7402	6848	2876
TRINITY_DN32240_c0_g4_i1	2711	2086	1607	1855	1105	1111	1760	1770	1656	878	327	263	804	1017	719	271	1783	1857	634
TRINITY_DN30121_c0_g1_i10	2710.82	2728.82	1715.99	2533.33	1756.03	1816.01	1726.1	1754.69	1595.63	978.62	1504.88	259	760.48	876.8	1055.11	522.53	967.18	850.44	335.69
TRINITY_DN35437_c0_g2_i1	2710	640	511	15207	1864	716	6184	2139	1473	253	167	85	140	2108	172	288	1056	577	472
TRINITY_DN37365_c2_g1_i4	2707	3240	2249	2000	3242	6907	5249	4449	5065	2551	9693	12862	2109	2773	2447	1567	7482	7923	4857
TRINITY_DN31661_c0_g4_i10	2707	4053	3316	3465	3814	3335	2709	3610	2864	2025	1641	1725	1670.98	1855	1742	972	2292.99	2559	1446
TRINITY_DN25026_c0_g1_i2	2706	3926	2526	5631	3685	709	1365	684	619	434	20	41	1667	2416	2738	1668	682	463	542
TRINITY_DN29946_c1_g3_i1	2703.98	4555	2763.96	3259.97	3619.89	1963.92	2738	1483.77	1580	1607.98	1601.91	647	4258.98	6244.92	7772.94	5328.17	7827.93	6681.74	2974.94
TRINITY_DN25371_c0_g1_i3	2700	3260	1750	2427	4899	7862	3151	3718	3139	1231	556	849	1804	1907	1772	1748	1229	1279	1660
TRINITY_DN29824_c1_g4_i1	2699	2446	1816.99	1780.99	2281	2698.1	2658	2534.98	2460.99	1583.97	2478	3737	2490.97	2729.94	2507	1707	10341.1	11838	4218
TRINITY_DN32155_c0_g1_i1	2698	6356	4979.97	4643	6877	7101	6135	5134	5229	3424	7411	6703	3651	4810	5457	3619	8055	7015	5579
TRINITY_DN31346_c0_g1_i11	2696	4010	3018	3393	3455	3489	3136	3170	3136	2102	1982	2866	2705	3416	3661	1878	6018	5951	3055
TRINITY_DN38347_c3_g1_i2	2696	3931	3048	3397	4996	3232	1561	2220	1603	1097	1940	1956	1400	1972	2317	1234	1358	951	1431
TRINITY_DN33284_c0_g4_i7	2694.2	2556	1896	1621.87	3032.77	9360	2661	6244	4002.01	1629	136	221	4386.56	3585.18	2300	1416.74	483.02	769.99	1184
TRINITY_DN32930_c0_g1_i1	2692	3440	2325	2109	4226	1514	1732	714	241	1685	57	81	3881	3031	4836	3076	5250	3837	4504
TRINITY_DN33315_c1_g1_i5	2688	4787	2949	2651	2799	5324	7956.81	5061	3957	3442	9654	16196	4116	4305.8	4738	2616	16831	13761	13491
[truncated: 114,674 more rows]

## Sheet: ST5
GO enrichment of down-regulated genes between GL and PL.
GO_ID	GO_Term	GO_Class	Pvalue	AdjustedPv	x1	x2	n	N	EnrichDirect	GOlevl	GeneID	Size
GO:1901363	heterocyclic compound binding	MF	1.23952e-06	6.70891e-05	673	12014	1339	27422	Over	3	TRINITY_DN31874_c1_g2_i1,TRINITY_DN33267_c2_g1_i1,TRINITY_DN37210_c0_g1_i11,TRINITY_DN36126_c0_g1_i8,TRINITY_DN31354_c1_g2_i6,TRINITY_DN37731_c1_g3_i4,TRINITY_DN30181_c1_g1_i4,TRINITY_DN25991_c0_g1_i8,TRINITY_DN36023_c1_g2_i4,TRINITY_DN25489_c4_g1_i13,TRINITY_DN25196_c0_g1_i10,TRINITY_DN33141_c0_g5_i2,TRINITY_DN33902_c0_g1_i19,TRINITY_DN38258_c1_g1_i2,TRINITY_DN38492_c1_g1_i12,TRINITY_DN28505_c1_…	673
GO:0097159	organic cyclic compound binding	MF	1.31149e-06	6.7604e-05	673	12018	1339	27422	Over	3	TRINITY_DN31874_c1_g2_i1,TRINITY_DN33267_c2_g1_i1,TRINITY_DN37210_c0_g1_i11,TRINITY_DN36126_c0_g1_i8,TRINITY_DN31354_c1_g2_i6,TRINITY_DN37731_c1_g3_i4,TRINITY_DN30181_c1_g1_i4,TRINITY_DN25991_c0_g1_i8,TRINITY_DN36023_c1_g2_i4,TRINITY_DN25489_c4_g1_i13,TRINITY_DN25196_c0_g1_i10,TRINITY_DN33141_c0_g5_i2,TRINITY_DN33902_c0_g1_i19,TRINITY_DN38258_c1_g1_i2,TRINITY_DN38492_c1_g1_i12,TRINITY_DN28505_c1_…	673
GO:0008152	metabolic process	BP	0.000397053	0.0081892	595	10908	1339	27422	Over	2	TRINITY_DN37745_c0_g1_i1,TRINITY_DN38282_c0_g1_i1,TRINITY_DN37462_c1_g1_i1,TRINITY_DN38291_c0_g1_i1,TRINITY_DN37210_c0_g1_i11,TRINITY_DN37137_c1_g1_i11,TRINITY_DN27494_c0_g1_i6,TRINITY_DN25991_c0_g1_i8,TRINITY_DN36023_c1_g2_i4,TRINITY_DN29502_c1_g1_i1,TRINITY_DN28731_c2_g1_i1,TRINITY_DN36320_c0_g1_i1,TRINITY_DN38433_c1_g1_i1,TRINITY_DN25850_c2_g3_i1,TRINITY_DN36483_c0_g1_i1,TRINITY_DN31165_c0_g6_…	595
GO:0044237	cellular metabolic process	BP	0.000548916	0.0109028	521	9459	1339	27422	Over	3	TRINITY_DN37745_c0_g1_i1,TRINITY_DN38282_c0_g1_i1,TRINITY_DN37462_c1_g1_i1,TRINITY_DN38291_c0_g1_i1,TRINITY_DN37210_c0_g1_i11,TRINITY_DN37137_c1_g1_i11,TRINITY_DN25991_c0_g1_i8,TRINITY_DN36023_c1_g2_i4,TRINITY_DN29502_c1_g1_i1,TRINITY_DN28731_c2_g1_i1,TRINITY_DN36320_c0_g1_i1,TRINITY_DN38433_c1_g1_i1,TRINITY_DN36483_c0_g1_i1,TRINITY_DN31165_c0_g6_i2,TRINITY_DN32730_c1_g1_i2,TRINITY_DN31052_c1_g3_…	521
GO:0003676	nucleic acid binding	MF	1.28385e-06	6.7604e-05	429	7217	1339	27422	Over	4	TRINITY_DN25991_c0_g1_i8,TRINITY_DN36023_c1_g2_i4,TRINITY_DN28505_c1_g1_i3,TRINITY_DN32730_c1_g1_i2,TRINITY_DN31052_c1_g3_i1,TRINITY_DN30829_c2_g3_i3,TRINITY_DN31980_c1_g4_i5,TRINITY_DN37669_c0_g2_i5,TRINITY_DN37327_c0_g3_i7,TRINITY_DN28855_c3_g4_i2,TRINITY_DN38153_c0_g2_i8,TRINITY_DN35585_c0_g1_i1,TRINITY_DN36416_c1_g1_i1,TRINITY_DN28855_c2_g2_i1,TRINITY_DN18876_c0_g1_i2,TRINITY_DN28855_c3_g2_i3…	429
GO:0006807	nitrogen compound metabolic process	BP	0.00373782	0.0481689	381	6874	1339	27422	Over	3	TRINITY_DN25991_c0_g1_i8,TRINITY_DN36023_c1_g2_i4,TRINITY_DN29502_c1_g1_i1,TRINITY_DN31165_c0_g6_i2,TRINITY_DN32730_c1_g1_i2,TRINITY_DN31052_c1_g3_i1,TRINITY_DN30829_c2_g3_i3,TRINITY_DN37669_c0_g2_i5,TRINITY_DN25178_c0_g1_i2,TRINITY_DN28855_c3_g4_i2,TRINITY_DN35585_c0_g1_i1,TRINITY_DN36512_c0_g3_i1,TRINITY_DN36416_c1_g1_i1,TRINITY_DN28855_c2_g2_i1,TRINITY_DN18876_c0_g1_i2,TRINITY_DN28855_c3_g2_i3…	381
GO:0034641	cellular nitrogen compound metabolic process	BP	0.00254604	0.0367478	362	6467	1339	27422	Over	4	TRINITY_DN25991_c0_g1_i8,TRINITY_DN36023_c1_g2_i4,TRINITY_DN29502_c1_g1_i1,TRINITY_DN31165_c0_g6_i2,TRINITY_DN32730_c1_g1_i2,TRINITY_DN31052_c1_g3_i1,TRINITY_DN30829_c2_g3_i3,TRINITY_DN37669_c0_g2_i5,TRINITY_DN25178_c0_g1_i2,TRINITY_DN28855_c3_g4_i2,TRINITY_DN35585_c0_g1_i1,TRINITY_DN36416_c1_g1_i1,TRINITY_DN28855_c2_g2_i1,TRINITY_DN18876_c0_g1_i2,TRINITY_DN28855_c3_g2_i3,TRINITY_DN35585_c0_g3_i2…	362
GO:0006725	cellular aromatic compound metabolic process	BP	0.00224159	0.0337016	319	5621	1339	27422	Over	4	TRINITY_DN25991_c0_g1_i8,TRINITY_DN36023_c1_g2_i4,TRINITY_DN29502_c1_g1_i1,TRINITY_DN31165_c0_g6_i2,TRINITY_DN32730_c1_g1_i2,TRINITY_DN31052_c1_g3_i1,TRINITY_DN30829_c2_g3_i3,TRINITY_DN37669_c0_g2_i5,TRINITY_DN28855_c3_g4_i2,TRINITY_DN35585_c0_g1_i1,TRINITY_DN36416_c1_g1_i1,TRINITY_DN28855_c2_g2_i1,TRINITY_DN18876_c0_g1_i2,TRINITY_DN28855_c3_g2_i3,TRINITY_DN35585_c0_g3_i2,TRINITY_DN32828_c4_g2_i1…	319
GO:0046483	heterocycle metabolic process	BP	0.00101528	0.0186278	318	5538	1339	27422	Over	4	TRINITY_DN25991_c0_g1_i8,TRINITY_DN36023_c1_g2_i4,TRINITY_DN29502_c1_g1_i1,TRINITY_DN31165_c0_g6_i2,TRINITY_DN32730_c1_g1_i2,TRINITY_DN31052_c1_g3_i1,TRINITY_DN30829_c2_g3_i3,TRINITY_DN37669_c0_g2_i5,TRINITY_DN28855_c3_g4_i2,TRINITY_DN35585_c0_g1_i1,TRINITY_DN36416_c1_g1_i1,TRINITY_DN28855_c2_g2_i1,TRINITY_DN18876_c0_g1_i2,TRINITY_DN28855_c3_g2_i3,TRINITY_DN35585_c0_g3_i2,TRINITY_DN32828_c4_g2_i1…	318
GO:0006139	nucleobase-containing compound metabolic process	BP	0.00273334	0.0385818	301	5290	1339	27422	Over	4	TRINITY_DN25991_c0_g1_i8,TRINITY_DN36023_c1_g2_i4,TRINITY_DN29502_c1_g1_i1,TRINITY_DN31165_c0_g6_i2,TRINITY_DN32730_c1_g1_i2,TRINITY_DN31052_c1_g3_i1,TRINITY_DN30829_c2_g3_i3,TRINITY_DN37669_c0_g2_i5,TRINITY_DN28855_c3_g4_i2,TRINITY_DN35585_c0_g1_i1,TRINITY_DN36416_c1_g1_i1,TRINITY_DN28855_c2_g2_i1,TRINITY_DN18876_c0_g1_i2,TRINITY_DN28855_c3_g2_i3,TRINITY_DN35585_c0_g3_i2,TRINITY_DN32828_c4_g2_i1…	301
GO:0043169	cation binding	MF	0.000789281	0.0148591	292	5021	1339	27422	Over	4	TRINITY_DN37210_c0_g1_i11,TRINITY_DN26652_c0_g1_i4,TRINITY_DN36126_c0_g1_i8,TRINITY_DN25489_c4_g1_i13,TRINITY_DN33141_c0_g5_i2,TRINITY_DN32730_c1_g1_i2,TRINITY_DN34770_c2_g3_i1,TRINITY_DN25178_c0_g1_i2,TRINITY_DN30317_c0_g3_i3,TRINITY_DN28334_c0_g3_i1,TRINITY_DN28855_c3_g4_i2,TRINITY_DN34944_c2_g2_i22,TRINITY_DN37949_c1_g4_i1,TRINITY_DN28621_c8_g1_i1,TRINITY_DN37751_c1_g1_i3,TRINITY_DN25778_c0_g1…	292
GO:0046872	metal ion binding	MF	0.000615256	0.0119149	291	4984	1339	27422	Over	5	TRINITY_DN37210_c0_g1_i11,TRINITY_DN26652_c0_g1_i4,TRINITY_DN36126_c0_g1_i8,TRINITY_DN25489_c4_g1_i13,TRINITY_DN33141_c0_g5_i2,TRINITY_DN32730_c1_g1_i2,TRINITY_DN34770_c2_g3_i1,TRINITY_DN25178_c0_g1_i2,TRINITY_DN30317_c0_g3_i3,TRINITY_DN28334_c0_g3_i1,TRINITY_DN28855_c3_g4_i2,TRINITY_DN34944_c2_g2_i22,TRINITY_DN37949_c1_g4_i1,TRINITY_DN28621_c8_g1_i1,TRINITY_DN37751_c1_g1_i3,TRINITY_DN25778_c0_g1…	291
GO:0090304	nucleic acid metabolic process	BP	0.000165058	0.00380161	283	4744	1339	27422	Over	5	TRINITY_DN25991_c0_g1_i8,TRINITY_DN36023_c1_g2_i4,TRINITY_DN31165_c0_g6_i2,TRINITY_DN32730_c1_g1_i2,TRINITY_DN31052_c1_g3_i1,TRINITY_DN30829_c2_g3_i3,TRINITY_DN37669_c0_g2_i5,TRINITY_DN28855_c3_g4_i2,TRINITY_DN35585_c0_g1_i1,TRINITY_DN36416_c1_g1_i1,TRINITY_DN28855_c2_g2_i1,TRINITY_DN18876_c0_g1_i2,TRINITY_DN28855_c3_g2_i3,TRINITY_DN35585_c0_g3_i2,TRINITY_DN32828_c4_g2_i1,TRINITY_DN32160_c1_g4_i1…	283
GO:0006259	DNA metabolic process	BP	2.03295e-18	5.50167e-16	234	2834	1339	27422	Over	5	TRINITY_DN25991_c0_g1_i8,TRINITY_DN36023_c1_g2_i4,TRINITY_DN32730_c1_g1_i2,TRINITY_DN31052_c1_g3_i1,TRINITY_DN37669_c0_g2_i5,TRINITY_DN28855_c3_g4_i2,TRINITY_DN35585_c0_g1_i1,TRINITY_DN36416_c1_g1_i1,TRINITY_DN28855_c2_g2_i1,TRINITY_DN18876_c0_g1_i2,TRINITY_DN28855_c3_g2_i3,TRINITY_DN35585_c0_g3_i2,TRINITY_DN32828_c4_g2_i1,TRINITY_DN32160_c1_g4_i1,TRINITY_DN38552_c0_g1_i1,TRINITY_DN30275_c3_g2_i2…	234
GO:0015074	DNA integration	BP	4.38374e-27	4.7454e-24	225	2380	1339	27422	Over	6	TRINITY_DN25991_c0_g1_i8,TRINITY_DN36023_c1_g2_i4,TRINITY_DN32730_c1_g1_i2,TRINITY_DN31052_c1_g3_i1,TRINITY_DN37669_c0_g2_i5,TRINITY_DN28855_c3_g4_i2,TRINITY_DN35585_c0_g1_i1,TRINITY_DN36416_c1_g1_i1,TRINITY_DN28855_c2_g2_i1,TRINITY_DN18876_c0_g1_i2,TRINITY_DN28855_c3_g2_i3,TRINITY_DN35585_c0_g3_i2,TRINITY_DN32828_c4_g2_i1,TRINITY_DN32160_c1_g4_i1,TRINITY_DN38552_c0_g1_i1,TRINITY_DN30275_c3_g2_i2…	225
GO:0046914	transition metal ion binding	MF	4.5852e-05	0.00141814	185	2867	1339	27422	Over	6	TRINITY_DN36126_c0_g1_i8,TRINITY_DN25489_c4_g1_i13,TRINITY_DN33141_c0_g5_i2,TRINITY_DN32730_c1_g1_i2,TRINITY_DN34770_c2_g3_i1,TRINITY_DN25178_c0_g1_i2,TRINITY_DN28334_c0_g3_i1,TRINITY_DN34944_c2_g2_i22,TRINITY_DN28621_c8_g1_i1,TRINITY_DN38101_c2_g1_i1,TRINITY_DN10603_c0_g1_i1,TRINITY_DN33599_c0_g3_i1,TRINITY_DN30275_c3_g2_i2,TRINITY_DN32063_c1_g1_i2,TRINITY_DN28187_c6_g1_i7,TRINITY_DN32159_c0_g6_…	185
GO:0008270	zinc ion binding	MF	3.00743e-05	0.00100171	155	2316	1339	27422	Over	7	TRINITY_DN32730_c1_g1_i2,TRINITY_DN34770_c2_g3_i1,TRINITY_DN25178_c0_g1_i2,TRINITY_DN34944_c2_g2_i22,TRINITY_DN38101_c2_g1_i1,TRINITY_DN10603_c0_g1_i1,TRINITY_DN30275_c3_g2_i2,TRINITY_DN28187_c6_g1_i7,TRINITY_DN29380_c0_g1_i1,TRINITY_DN36044_c2_g1_i1,TRINITY_DN34898_c0_g1_i10,TRINITY_DN34671_c0_g3_i5,TRINITY_DN28542_c2_g1_i6,TRINITY_DN28503_c0_g2_i2,TRINITY_DN35599_c0_g1_i13,TRINITY_DN27219_c0_g5…	155
GO:0050896	response to stimulus	BP	0.000207397	0.00472648	140	2131	1339	27422	Over	2	TRINITY_DN37210_c0_g1_i11,TRINITY_DN31354_c1_g2_i6,TRINITY_DN36137_c1_g5_i1,TRINITY_DN37265_c0_g1_i17,TRINITY_DN37731_c1_g3_i4,TRINITY_DN33902_c0_g1_i19,TRINITY_DN38258_c1_g1_i2,TRINITY_DN38492_c1_g1_i12,TRINITY_DN26916_c0_g1_i8,TRINITY_DN33054_c0_g4_i3,TRINITY_DN26179_c1_g1_i8,TRINITY_DN35161_c0_g3_i3,TRINITY_DN33410_c0_g2_i4,TRINITY_DN38492_c0_g3_i6,TRINITY_DN25101_c0_g3_i5,TRINITY_DN26474_c0_g…	140
GO:0016788	hydrolase activity, acting on ester bonds	MF	0.000145609	0.00349788	114	1662	1339	27422	Over	4	TRINITY_DN26652_c0_g1_i4,TRINITY_DN29898_c2_g1_i11,TRINITY_DN28987_c1_g3_i1,TRINITY_DN30713_c0_g1_i6,TRINITY_DN25850_c2_g3_i1,TRINITY_DN26956_c5_g2_i5,TRINITY_DN37046_c0_g7_i1,TRINITY_DN35048_c2_g1_i29,TRINITY_DN30078_c3_g1_i1,TRINITY_DN31389_c1_g1_i1,TRINITY_DN28616_c2_g1_i5,TRINITY_DN33828_c5_g5_i1,TRINITY_DN34596_c1_g2_i1,TRINITY_DN35928_c2_g1_i12,TRINITY_DN26732_c0_g2_i6,TRINITY_DN30658_c1_g1…	114
GO:0009507	chloroplast	CC	1.28729e-07	7.96282e-06	88	1051	1339	27422	Over	6	TRINITY_DN37745_c0_g1_i1,TRINITY_DN38282_c0_g1_i1,TRINITY_DN33267_c2_g1_i1,TRINITY_DN37462_c1_g1_i1,TRINITY_DN38291_c0_g1_i1,TRINITY_DN36320_c0_g1_i1,TRINITY_DN38433_c1_g1_i1,TRINITY_DN38476_c3_g1_i1,TRINITY_DN36995_c0_g7_i5,TRINITY_DN36995_c0_g8_i1,TRINITY_DN35993_c2_g1_i8,TRINITY_DN32951_c0_g4_i2,TRINITY_DN31206_c0_g2_i3,TRINITY_DN38476_c4_g1_i5,TRINITY_DN38063_c0_g1_i1,TRINITY_DN31206_c0_g4_i3…	88
GO:0004518	nuclease activity	MF	7.44374e-08	4.88354e-06	81	935	1339	27422	Over	5	TRINITY_DN35048_c2_g1_i29,TRINITY_DN30078_c3_g1_i1,TRINITY_DN31389_c1_g1_i1,TRINITY_DN33828_c5_g5_i1,TRINITY_DN34596_c1_g2_i1,TRINITY_DN35928_c2_g1_i12,TRINITY_DN26732_c0_g2_i6,TRINITY_DN29934_c0_g2_i5,TRINITY_DN39002_c0_g1_i1,TRINITY_DN38059_c1_g1_i6,TRINITY_DN28503_c0_g2_i2,TRINITY_DN33703_c2_g1_i1,TRINITY_DN37811_c3_g1_i1,TRINITY_DN38217_c4_g1_i2,TRINITY_DN29740_c0_g5_i2,TRINITY_DN30603_c3_g1_…	81
GO:0004519	endonuclease activity	MF	4.81656e-09	4.01072e-07	78	847	1339	27422	Over	6	TRINITY_DN35048_c2_g1_i29,TRINITY_DN30078_c3_g1_i1,TRINITY_DN33828_c5_g5_i1,TRINITY_DN34596_c1_g2_i1,TRINITY_DN35928_c2_g1_i12,TRINITY_DN26732_c0_g2_i6,TRINITY_DN29934_c0_g2_i5,TRINITY_DN39002_c0_g1_i1,TRINITY_DN38059_c1_g1_i6,TRINITY_DN28503_c0_g2_i2,TRINITY_DN33703_c2_g1_i1,TRINITY_DN37811_c3_g1_i1,TRINITY_DN38217_c4_g1_i2,TRINITY_DN29740_c0_g5_i2,TRINITY_DN30603_c3_g1_i5,TRINITY_DN30078_c5_g2_…	78
GO:0004540	ribonuclease activity	MF	4.71837e-09	4.01072e-07	76	818	1339	27422	Over	6	TRINITY_DN35048_c2_g1_i29,TRINITY_DN30078_c3_g1_i1,TRINITY_DN33828_c5_g5_i1,TRINITY_DN34596_c1_g2_i1,TRINITY_DN35928_c2_g1_i12,TRINITY_DN26732_c0_g2_i6,TRINITY_DN29934_c0_g2_i5,TRINITY_DN39002_c0_g1_i1,TRINITY_DN38059_c1_g1_i6,TRINITY_DN28503_c0_g2_i2,TRINITY_DN33703_c2_g1_i1,TRINITY_DN37811_c3_g1_i1,TRINITY_DN38217_c4_g1_i2,TRINITY_DN29740_c0_g5_i2,TRINITY_DN30078_c5_g2_i3,TRINITY_DN37009_c1_g5_…	76
GO:0004521	endoribonuclease activity	MF	5.2875e-10	5.72372e-08	75	774	1339	27422	Over	7	TRINITY_DN35048_c2_g1_i29,TRINITY_DN30078_c3_g1_i1,TRINITY_DN33828_c5_g5_i1,TRINITY_DN34596_c1_g2_i1,TRINITY_DN35928_c2_g1_i12,TRINITY_DN26732_c0_g2_i6,TRINITY_DN29934_c0_g2_i5,TRINITY_DN39002_c0_g1_i1,TRINITY_DN38059_c1_g1_i6,TRINITY_DN28503_c0_g2_i2,TRINITY_DN33703_c2_g1_i1,TRINITY_DN37811_c3_g1_i1,TRINITY_DN38217_c4_g1_i2,TRINITY_DN29740_c0_g5_i2,TRINITY_DN30078_c5_g2_i3,TRINITY_DN37009_c1_g5_…	75
GO:0016891	endoribonuclease activity, producing 5'-phosphomonoesters	MF	1.92029e-09	1.80758e-07	73	763	1339	27422	Over	8	TRINITY_DN35048_c2_g1_i29,TRINITY_DN30078_c3_g1_i1,TRINITY_DN33828_c5_g5_i1,TRINITY_DN34596_c1_g2_i1,TRINITY_DN35928_c2_g1_i12,TRINITY_DN26732_c0_g2_i6,TRINITY_DN39002_c0_g1_i1,TRINITY_DN38059_c1_g1_i6,TRINITY_DN28503_c0_g2_i2,TRINITY_DN33703_c2_g1_i1,TRINITY_DN37811_c3_g1_i1,TRINITY_DN38217_c4_g1_i2,TRINITY_DN29740_c0_g5_i2,TRINITY_DN30078_c5_g2_i3,TRINITY_DN37009_c1_g5_i1,TRINITY_DN30400_c1_g4_…	73
GO:0004523	RNA-DNA hybrid ribonuclease activity	MF	9.85554e-09	7.90268e-07	70	743	1339	27422	Over	9	TRINITY_DN35048_c2_g1_i29,TRINITY_DN30078_c3_g1_i1,TRINITY_DN33828_c5_g5_i1,TRINITY_DN34596_c1_g2_i1,TRINITY_DN35928_c2_g1_i12,TRINITY_DN26732_c0_g2_i6,TRINITY_DN39002_c0_g1_i1,TRINITY_DN28503_c0_g2_i2,TRINITY_DN33703_c2_g1_i1,TRINITY_DN37811_c3_g1_i1,TRINITY_DN38217_c4_g1_i2,TRINITY_DN30078_c5_g2_i3,TRINITY_DN37009_c1_g5_i1,TRINITY_DN30400_c1_g4_i2,TRINITY_DN29530_c3_g1_i2,TRINITY_DN9373_c0_g1_i…	70
GO:0015979	photosynthesis	BP	2.49896e-30	5.41024e-27	69	400	1339	27422	Over	4	TRINITY_DN37745_c0_g1_i1,TRINITY_DN38282_c0_g1_i1,TRINITY_DN37462_c1_g1_i1,TRINITY_DN38291_c0_g1_i1,TRINITY_DN28731_c2_g1_i1,TRINITY_DN36320_c0_g1_i1,TRINITY_DN38433_c1_g1_i1,TRINITY_DN38476_c3_g1_i1,TRINITY_DN36995_c0_g7_i5,TRINITY_DN36995_c0_g8_i1,TRINITY_DN35993_c2_g1_i8,TRINITY_DN31206_c0_g2_i3,TRINITY_DN38476_c4_g1_i5,TRINITY_DN38063_c0_g1_i1,TRINITY_DN31206_c0_g4_i3,TRINITY_DN35993_c2_g2_i1…	69
GO:0016779	nucleotidyltransferase activity	MF	0.000427146	0.00872426	68	919	1339	27422	Over	5	TRINITY_DN25991_c0_g1_i8,TRINITY_DN18876_c0_g1_i2,TRINITY_DN37839_c0_g2_i10,TRINITY_DN35585_c0_g3_i2,TRINITY_DN33828_c5_g5_i1,TRINITY_DN35585_c0_g4_i1,TRINITY_DN51927_c0_g1_i1,TRINITY_DN23807_c0_g1_i7,TRINITY_DN27795_c0_g3_i1,TRINITY_DN34769_c2_g1_i1,TRINITY_DN23375_c0_g2_i1,TRINITY_DN29542_c1_g1_i3,TRINITY_DN21349_c0_g1_i1,TRINITY_DN34419_c1_g4_i1,TRINITY_DN27691_c1_g1_i10,TRINITY_DN20795_c0_g1_…	68
GO:0009579	thylakoid	CC	1.83909e-22	5.68804e-20	66	443	1339	27422	Over	4	TRINITY_DN33267_c2_g1_i1,TRINITY_DN28731_c2_g1_i1,TRINITY_DN35993_c2_g1_i8,TRINITY_DN31206_c0_g2_i3,TRINITY_DN38063_c0_g1_i1,TRINITY_DN31206_c0_g4_i3,TRINITY_DN35993_c2_g2_i1,TRINITY_DN34005_c1_g2_i4,TRINITY_DN24324_c0_g1_i1,TRINITY_DN24493_c0_g2_i2,TRINITY_DN21251_c0_g1_i2,TRINITY_DN24493_c0_g3_i1,TRINITY_DN31549_c1_g1_i3,TRINITY_DN15227_c0_g1_i1,TRINITY_DN21562_c0_g1_i1,TRINITY_DN22416_c0_g1_i1…	66
GO:0034357	photosynthetic membrane	CC	1.9615e-23	1.06166e-20	62	393	1339	27422	Over	3	TRINITY_DN28731_c2_g1_i1,TRINITY_DN35993_c2_g1_i8,TRINITY_DN31206_c0_g2_i3,TRINITY_DN38063_c0_g1_i1,TRINITY_DN31206_c0_g4_i3,TRINITY_DN35993_c2_g2_i1,TRINITY_DN34005_c1_g2_i4,TRINITY_DN24324_c0_g1_i1,TRINITY_DN24493_c0_g2_i2,TRINITY_DN21251_c0_g1_i2,TRINITY_DN24493_c0_g3_i1,TRINITY_DN31549_c1_g1_i3,TRINITY_DN15227_c0_g1_i1,TRINITY_DN21562_c0_g1_i1,TRINITY_DN22416_c0_g1_i1,TRINITY_DN23119_c0_g1_i1…	62
GO:0034061	DNA polymerase activity	MF	2.60326e-06	0.000122523	61	698	1339	27422	Over	6	TRINITY_DN25991_c0_g1_i8,TRINITY_DN18876_c0_g1_i2,TRINITY_DN37839_c0_g2_i10,TRINITY_DN35585_c0_g3_i2,TRINITY_DN33828_c5_g5_i1,TRINITY_DN35585_c0_g4_i1,TRINITY_DN51927_c0_g1_i1,TRINITY_DN23807_c0_g1_i7,TRINITY_DN27795_c0_g3_i1,TRINITY_DN34769_c2_g1_i1,TRINITY_DN23375_c0_g2_i1,TRINITY_DN21349_c0_g1_i1,TRINITY_DN34419_c1_g4_i1,TRINITY_DN27691_c1_g1_i10,TRINITY_DN34506_c0_g2_i4,TRINITY_DN60765_c0_g1_…	61
GO:0098796	membrane protein complex	CC	2.89204e-05	0.000980311	59	712	1339	27422	Over	3	TRINITY_DN28731_c2_g1_i1,TRINITY_DN35993_c2_g1_i8,TRINITY_DN31206_c0_g2_i3,TRINITY_DN38063_c0_g1_i1,TRINITY_DN31206_c0_g4_i3,TRINITY_DN35993_c2_g2_i1,TRINITY_DN32495_c1_g2_i3,TRINITY_DN34005_c1_g2_i4,TRINITY_DN24324_c0_g1_i1,TRINITY_DN24493_c0_g2_i2,TRINITY_DN20936_c0_g1_i1,TRINITY_DN24493_c0_g3_i1,TRINITY_DN31549_c1_g1_i3,TRINITY_DN15227_c0_g1_i1,TRINITY_DN21562_c0_g1_i1,TRINITY_DN22416_c0_g1_i1…	59
GO:0046906	tetrapyrrole binding	MF	5.23183e-08	3.65385e-06	58	597	1339	27422	Over	4	TRINITY_DN25489_c4_g1_i13,TRINITY_DN33141_c0_g5_i2,TRINITY_DN28334_c0_g3_i1,TRINITY_DN28621_c8_g1_i1,TRINITY_DN33599_c0_g3_i1,TRINITY_DN32063_c1_g1_i2,TRINITY_DN32159_c0_g6_i1,TRINITY_DN35993_c2_g1_i8,TRINITY_DN31948_c2_g1_i2,TRINITY_DN25462_c0_g1_i4,TRINITY_DN31206_c0_g2_i3,TRINITY_DN38063_c0_g1_i1,TRINITY_DN31206_c0_g4_i3,TRINITY_DN35993_c2_g2_i1,TRINITY_DN30078_c3_g2_i1,TRINITY_DN34314_c2_g5_i…	58
GO:0044434	chloroplast part	CC	4.07418e-08	2.9402e-06	57	580	1339	27422	Over	5	TRINITY_DN33267_c2_g1_i1,TRINITY_DN35993_c2_g1_i8,TRINITY_DN32951_c0_g4_i2,TRINITY_DN31206_c0_g2_i3,TRINITY_DN38063_c0_g1_i1,TRINITY_DN31206_c0_g4_i3,TRINITY_DN35993_c2_g2_i1,TRINITY_DN24324_c0_g1_i1,TRINITY_DN24493_c0_g2_i2,TRINITY_DN21251_c0_g1_i2,TRINITY_DN24493_c0_g3_i1,TRINITY_DN31549_c1_g1_i3,TRINITY_DN22416_c0_g1_i1,TRINITY_DN23119_c0_g1_i1,TRINITY_DN24553_c0_g1_i2,TRINITY_DN23373_c0_g1_i2…	57
GO:0009521	photosystem	CC	1.16157e-24	8.38269e-22	49	263	1339	27422	Over	4	TRINITY_DN28731_c2_g1_i1,TRINITY_DN35993_c2_g1_i8,TRINITY_DN31206_c0_g2_i3,TRINITY_DN38063_c0_g1_i1,TRINITY_DN31206_c0_g4_i3,TRINITY_DN35993_c2_g2_i1,TRINITY_DN34005_c1_g2_i4,TRINITY_DN24324_c0_g1_i1,TRINITY_DN24493_c0_g2_i2,TRINITY_DN24493_c0_g3_i1,TRINITY_DN31549_c1_g1_i3,TRINITY_DN15227_c0_g1_i1,TRINITY_DN21562_c0_g1_i1,TRINITY_DN22416_c0_g1_i1,TRINITY_DN23119_c0_g1_i1,TRINITY_DN23373_c0_g1_i2…	49
GO:0042651	thylakoid membrane	CC	7.4415e-15	1.7901e-12	48	342	1339	27422	Over	4	TRINITY_DN35993_c2_g1_i8,TRINITY_DN31206_c0_g2_i3,TRINITY_DN38063_c0_g1_i1,TRINITY_DN31206_c0_g4_i3,TRINITY_DN35993_c2_g2_i1,TRINITY_DN34005_c1_g2_i4,TRINITY_DN24324_c0_g1_i1,TRINITY_DN24493_c0_g2_i2,TRINITY_DN21251_c0_g1_i2,TRINITY_DN24493_c0_g3_i1,TRINITY_DN31549_c1_g1_i3,TRINITY_DN22416_c0_g1_i1,TRINITY_DN23119_c0_g1_i1,TRINITY_DN23373_c0_g1_i2,TRINITY_DN24181_c1_g1_i1,TRINITY_DN24181_c1_g3_i1…	48
GO:0031984	organelle subcompartment	CC	1.0145e-09	1.0459e-07	46	398	1339	27422	Over	4	TRINITY_DN35993_c2_g1_i8,TRINITY_DN31206_c0_g2_i3,TRINITY_DN38063_c0_g1_i1,TRINITY_DN31206_c0_g4_i3,TRINITY_DN35993_c2_g2_i1,TRINITY_DN34305_c1_g2_i1,TRINITY_DN24324_c0_g1_i1,TRINITY_DN24493_c0_g2_i2,TRINITY_DN21251_c0_g1_i2,TRINITY_DN24493_c0_g3_i1,TRINITY_DN31549_c1_g1_i3,TRINITY_DN22416_c0_g1_i1,TRINITY_DN23119_c0_g1_i1,TRINITY_DN23373_c0_g1_i2,TRINITY_DN22897_c0_g2_i1,TRINITY_DN17485_c0_g1_i1…	46
GO:0005576	extracellular region	CC	1.06346e-07	6.77173e-06	44	416	1339	27422	Over	2	TRINITY_DN36137_c1_g5_i1,TRINITY_DN25101_c0_g3_i5,TRINITY_DN34022_c1_g1_i17,TRINITY_DN31948_c2_g1_i2,TRINITY_DN31192_c2_g9_i1,TRINITY_DN27534_c1_g2_i2,TRINITY_DN34082_c1_g1_i5,TRINITY_DN33243_c6_g1_i4,TRINITY_DN34788_c0_g2_i1,TRINITY_DN23005_c0_g1_i1,TRINITY_DN12874_c0_g1_i2,TRINITY_DN23224_c0_g1_i1,TRINITY_DN27159_c2_g1_i1,TRINITY_DN23071_c0_g1_i1,TRINITY_DN36137_c1_g7_i1,TRINITY_DN31701_c3_g3_i…	44
GO:0009534	chloroplast thylakoid	CC	1.96467e-13	3.03822e-11	43	306	1339	27422	Over	6	TRINITY_DN35993_c2_g1_i8,TRINITY_DN31206_c0_g2_i3,TRINITY_DN38063_c0_g1_i1,TRINITY_DN31206_c0_g4_i3,TRINITY_DN35993_c2_g2_i1,TRINITY_DN24324_c0_g1_i1,TRINITY_DN24493_c0_g2_i2,TRINITY_DN21251_c0_g1_i2,TRINITY_DN24493_c0_g3_i1,TRINITY_DN31549_c1_g1_i3,TRINITY_DN22416_c0_g1_i1,TRINITY_DN23119_c0_g1_i1,TRINITY_DN23373_c0_g1_i2,TRINITY_DN22897_c0_g2_i1,TRINITY_DN17485_c0_g1_i1,TRINITY_DN28731_c7_g1_i2…	43
GO:0006091	generation of precursor metabolites and energy	BP	0.000323879	0.00701197	43	514	1339	27422	Over	4	TRINITY_DN35993_c2_g1_i8,TRINITY_DN31206_c0_g2_i3,TRINITY_DN38063_c0_g1_i1,TRINITY_DN31206_c0_g4_i3,TRINITY_DN28583_c1_g3_i1,TRINITY_DN35993_c2_g2_i1,TRINITY_DN24324_c0_g1_i1,TRINITY_DN24493_c0_g2_i2,TRINITY_DN24493_c0_g3_i1,TRINITY_DN31549_c1_g1_i3,TRINITY_DN22416_c0_g1_i1,TRINITY_DN23119_c0_g1_i1,TRINITY_DN37017_c0_g7_i3,TRINITY_DN24181_c1_g1_i1,TRINITY_DN24181_c1_g3_i1,TRINITY_DN27334_c0_g1_i1…	43
GO:0009535	chloroplast thylakoid membrane	CC	3.08721e-14	6.68382e-12	42	286	1339	27422	Over	6	TRINITY_DN35993_c2_g1_i8,TRINITY_DN31206_c0_g2_i3,TRINITY_DN38063_c0_g1_i1,TRINITY_DN31206_c0_g4_i3,TRINITY_DN35993_c2_g2_i1,TRINITY_DN24324_c0_g1_i1,TRINITY_DN24493_c0_g2_i2,TRINITY_DN21251_c0_g1_i2,TRINITY_DN24493_c0_g3_i1,TRINITY_DN31549_c1_g1_i3,TRINITY_DN22416_c0_g1_i1,TRINITY_DN23119_c0_g1_i1,TRINITY_DN23373_c0_g1_i2,TRINITY_DN22897_c0_g2_i1,TRINITY_DN17485_c0_g1_i1,TRINITY_DN28731_c7_g1_i2…	42
GO:0016829	lyase activity	MF	0.00209057	0.0317456	42	538	1339	27422	Over	3	TRINITY_DN37745_c0_g1_i1,TRINITY_DN38282_c0_g1_i1,TRINITY_DN37462_c1_g1_i1,TRINITY_DN38291_c0_g1_i1,TRINITY_DN29502_c1_g1_i1,TRINITY_DN36320_c0_g1_i1,TRINITY_DN38433_c1_g1_i1,TRINITY_DN25178_c0_g1_i2,TRINITY_DN38476_c3_g1_i1,TRINITY_DN36995_c0_g7_i5,TRINITY_DN24402_c0_g1_i1,TRINITY_DN36995_c0_g8_i1,TRINITY_DN38476_c4_g1_i5,TRINITY_DN28583_c1_g3_i1,TRINITY_DN26024_c0_g1_i1,TRINITY_DN27508_c0_g2_i1…	42
GO:0009522	photosystem I	CC	8.31066e-23	2.99876e-20	38	183	1339	27422	Over	5	TRINITY_DN28731_c2_g1_i1,TRINITY_DN35993_c2_g1_i8,TRINITY_DN31206_c0_g2_i3,TRINITY_DN38063_c0_g1_i1,TRINITY_DN31206_c0_g4_i3,TRINITY_DN35993_c2_g2_i1,TRINITY_DN24324_c0_g1_i1,TRINITY_DN24493_c0_g2_i2,TRINITY_DN24493_c0_g3_i1,TRINITY_DN31549_c1_g1_i3,TRINITY_DN15227_c0_g1_i1,TRINITY_DN21562_c0_g1_i1,TRINITY_DN22416_c0_g1_i1,TRINITY_DN23373_c0_g1_i2,TRINITY_DN24900_c0_g2_i1,TRINITY_DN22897_c0_g2_i1…	38
GO:0006952	defense response	BP	4.17362e-05	0.00132881	37	392	1339	27422	Over	4	TRINITY_DN31354_c1_g2_i6,TRINITY_DN36137_c1_g5_i1,TRINITY_DN37731_c1_g3_i4,TRINITY_DN33902_c0_g1_i19,TRINITY_DN38258_c1_g1_i2,TRINITY_DN38492_c1_g1_i12,TRINITY_DN33054_c0_g4_i3,TRINITY_DN26179_c1_g1_i8,TRINITY_DN38492_c0_g3_i6,TRINITY_DN26243_c1_g2_i7,TRINITY_DN31314_c1_g5_i1,TRINITY_DN25413_c0_g1_i7,TRINITY_DN27106_c0_g1_i1,TRINITY_DN25338_c1_g1_i13,TRINITY_DN34314_c2_g5_i1,TRINITY_DN25338_c2_g3…	37
GO:0030246	carbohydrate binding	MF	5.95629e-07	3.58205e-05	34	304	1339	27422	Over	3	TRINITY_DN37210_c0_g1_i11,TRINITY_DN37949_c1_g4_i1,TRINITY_DN35772_c1_g1_i25,TRINITY_DN37751_c1_g1_i3,TRINITY_DN25778_c0_g1_i1,TRINITY_DN35772_c1_g4_i1,TRINITY_DN33227_c0_g1_i1,TRINITY_DN35266_c0_g1_i22,TRINITY_DN38254_c1_g3_i2,TRINITY_DN35772_c0_g1_i3,TRINITY_DN38392_c2_g1_i17,TRINITY_DN37369_c1_g1_i13,TRINITY_DN30249_c4_g4_i1,TRINITY_DN24570_c0_g3_i2,TRINITY_DN33329_c0_g1_i1,TRINITY_DN33728_c1_…	34
GO:0009523	photosystem II	CC	2.55543e-13	3.68833e-11	33	205	1339	27422	Over	5	TRINITY_DN35993_c2_g1_i8,TRINITY_DN31206_c0_g2_i3,TRINITY_DN38063_c0_g1_i1,TRINITY_DN31206_c0_g4_i3,TRINITY_DN35993_c2_g2_i1,TRINITY_DN34005_c1_g2_i4,TRINITY_DN24324_c0_g1_i1,TRINITY_DN24493_c0_g2_i2,TRINITY_DN24493_c0_g3_i1,TRINITY_DN31549_c1_g1_i3,TRINITY_DN22416_c0_g1_i1,TRINITY_DN23119_c0_g1_i1,TRINITY_DN24181_c1_g1_i1,TRINITY_DN24181_c1_g3_i1,TRINITY_DN22897_c0_g2_i1,TRINITY_DN34918_c3_g1_i1…	33
GO:0043531	ADP binding	MF	1.64265e-10	2.09196e-08	33	235	1339	27422	Over	5	TRINITY_DN31354_c1_g2_i6,TRINITY_DN37731_c1_g3_i4,TRINITY_DN33902_c0_g1_i19,TRINITY_DN38258_c1_g1_i2,TRINITY_DN38492_c1_g1_i12,TRINITY_DN28855_c2_g2_i1,TRINITY_DN38492_c1_g3_i1,TRINITY_DN38492_c0_g2_i6,TRINITY_DN38562_c2_g2_i11,TRINITY_DN38492_c0_g3_i6,TRINITY_DN31888_c3_g3_i1,TRINITY_DN26243_c1_g2_i7,TRINITY_DN31314_c1_g5_i1,TRINITY_DN27106_c0_g1_i1,TRINITY_DN29000_c0_g2_i1,TRINITY_DN25338_c1_g1…	33
GO:0019684	photosynthesis, light reaction	BP	1.78155e-13	3.03822e-11	32	194	1339	27422	Over	5	TRINITY_DN35993_c2_g1_i8,TRINITY_DN31206_c0_g2_i3,TRINITY_DN38063_c0_g1_i1,TRINITY_DN31206_c0_g4_i3,TRINITY_DN35993_c2_g2_i1,TRINITY_DN24324_c0_g1_i1,TRINITY_DN24493_c0_g2_i2,TRINITY_DN24493_c0_g3_i1,TRINITY_DN31549_c1_g1_i3,TRINITY_DN22416_c0_g1_i1,TRINITY_DN23119_c0_g1_i1,TRINITY_DN24181_c1_g1_i1,TRINITY_DN24181_c1_g3_i1,TRINITY_DN22897_c0_g2_i1,TRINITY_DN34918_c3_g1_i1,TRINITY_DN24181_c0_g1_i1…	32
GO:0004497	monooxygenase activity	MF	0.00138352	0.0239626	30	344	1339	27422	Over	4	TRINITY_DN37745_c0_g1_i1,TRINITY_DN38282_c0_g1_i1,TRINITY_DN37462_c1_g1_i1,TRINITY_DN38291_c0_g1_i1,TRINITY_DN25489_c4_g1_i13,TRINITY_DN36320_c0_g1_i1,TRINITY_DN38433_c1_g1_i1,TRINITY_DN33141_c0_g5_i2,TRINITY_DN28334_c0_g3_i1,TRINITY_DN38476_c3_g1_i1,TRINITY_DN36995_c0_g7_i5,TRINITY_DN33599_c0_g3_i1,TRINITY_DN36995_c0_g8_i1,TRINITY_DN32159_c0_g6_i1,TRINITY_DN25462_c0_g1_i4,TRINITY_DN38476_c4_g1_i…	30
GO:0016830	carbon-carbon lyase activity	MF	9.55915e-07	5.30656e-05	26	210	1339	27422	Over	4	TRINITY_DN37745_c0_g1_i1,TRINITY_DN38282_c0_g1_i1,TRINITY_DN37462_c1_g1_i1,TRINITY_DN38291_c0_g1_i1,TRINITY_DN29502_c1_g1_i1,TRINITY_DN36320_c0_g1_i1,TRINITY_DN38433_c1_g1_i1,TRINITY_DN38476_c3_g1_i1,TRINITY_DN36995_c0_g7_i5,TRINITY_DN24402_c0_g1_i1,TRINITY_DN36995_c0_g8_i1,TRINITY_DN38476_c4_g1_i5,TRINITY_DN28583_c1_g3_i1,TRINITY_DN27334_c0_g7_i1,TRINITY_DN37017_c0_g7_i3,TRINITY_DN38295_c0_g1_i1…	26
GO:0003887	DNA-directed DNA polymerase activity	MF	2.38759e-08	1.84612e-06	25	176	1339	27422	Over	7	TRINITY_DN25991_c0_g1_i8,TRINITY_DN18876_c0_g1_i2,TRINITY_DN35585_c0_g3_i2,TRINITY_DN35585_c0_g4_i1,TRINITY_DN51927_c0_g1_i1,TRINITY_DN23807_c0_g1_i7,TRINITY_DN27795_c0_g3_i1,TRINITY_DN34769_c2_g1_i1,TRINITY_DN34419_c1_g4_i1,TRINITY_DN27691_c1_g1_i10,TRINITY_DN34506_c0_g2_i4,TRINITY_DN60765_c0_g1_i1,TRINITY_DN25821_c0_g8_i1,TRINITY_DN58719_c0_g1_i1,TRINITY_DN29694_c1_g2_i1,TRINITY_DN38701_c9_g2_i…	25
GO:0016209	antioxidant activity	MF	9.20332e-05	0.00240063	24	224	1339	27422	Over	2	TRINITY_DN37669_c0_g2_i5,TRINITY_DN28509_c0_g2_i14,TRINITY_DN25101_c0_g3_i5,TRINITY_DN31948_c2_g1_i2,TRINITY_DN27433_c0_g1_i11,TRINITY_DN12874_c0_g1_i2,TRINITY_DN34843_c0_g4_i1,TRINITY_DN24480_c0_g1_i2,TRINITY_DN19778_c0_g1_i1,TRINITY_DN32194_c1_g1_i9,TRINITY_DN36926_c2_g2_i1,TRINITY_DN37654_c0_g2_i4,TRINITY_DN21784_c0_g1_i1,TRINITY_DN26731_c0_g5_i2,TRINITY_DN35276_c0_g1_i1,TRINITY_DN21858_c0_g1_…	24
GO:0009570	chloroplast stroma	CC	0.000807306	0.0150674	24	249	1339	27422	Over	6	TRINITY_DN33267_c2_g1_i1,TRINITY_DN31206_c0_g2_i3,TRINITY_DN31206_c0_g4_i3,TRINITY_DN24493_c0_g2_i2,TRINITY_DN24553_c0_g1_i2,TRINITY_DN23373_c0_g1_i2,TRINITY_DN24493_c0_g1_i1,TRINITY_DN39804_c0_g1_i1,TRINITY_DN28432_c0_g1_i1,TRINITY_DN15295_c0_g1_i1,TRINITY_DN32384_c1_g2_i1,TRINITY_DN27361_c3_g7_i1,TRINITY_DN38311_c2_g6_i1,TRINITY_DN24553_c0_g2_i1,TRINITY_DN20301_c0_g2_i1,TRINITY_DN34918_c3_g5_i1…	24
GO:0009765	photosynthesis, light harvesting	BP	1.43688e-10	1.94428e-08	23	134	1339	27422	Over	5	TRINITY_DN35993_c2_g1_i8,TRINITY_DN31206_c0_g2_i3,TRINITY_DN38063_c0_g1_i1,TRINITY_DN31206_c0_g4_i3,TRINITY_DN35993_c2_g2_i1,TRINITY_DN24324_c0_g1_i1,TRINITY_DN24493_c0_g2_i2,TRINITY_DN24493_c0_g3_i1,TRINITY_DN31549_c1_g1_i3,TRINITY_DN22416_c0_g1_i1,TRINITY_DN22897_c0_g2_i1,TRINITY_DN34918_c3_g1_i1,TRINITY_DN24493_c0_g1_i1,TRINITY_DN22897_c0_g1_i1,TRINITY_DN22897_c1_g1_i1,TRINITY_DN31206_c0_g3_i3…	23
GO:0030247	polysaccharide binding	MF	3.84119e-10	4.37693e-08	23	100	1339	27422	Over	4	TRINITY_DN37210_c0_g1_i11,TRINITY_DN37949_c1_g4_i1,TRINITY_DN35772_c1_g1_i25,TRINITY_DN37751_c1_g1_i3,TRINITY_DN25778_c0_g1_i1,TRINITY_DN35772_c1_g4_i1,TRINITY_DN33227_c0_g1_i1,TRINITY_DN35266_c0_g1_i22,TRINITY_DN38254_c1_g3_i2,TRINITY_DN35772_c0_g1_i3,TRINITY_DN38392_c2_g1_i17,TRINITY_DN24570_c0_g3_i2,TRINITY_DN33329_c0_g1_i1,TRINITY_DN36005_c0_g4_i1,TRINITY_DN29259_c1_g1_i10,TRINITY_DN37751_c1_…	23
GO:0009526	plastid envelope	CC	0.000112533	0.00282609	23	213	1339	27422	Over	5	TRINITY_DN32951_c0_g4_i2,TRINITY_DN31206_c0_g2_i3,TRINITY_DN31206_c0_g4_i3,TRINITY_DN24493_c0_g2_i2,TRINITY_DN23373_c0_g1_i2,TRINITY_DN17485_c0_g1_i1,TRINITY_DN24493_c0_g1_i1,TRINITY_DN60686_c0_g1_i1,TRINITY_DN39804_c0_g1_i1,TRINITY_DN15295_c0_g1_i1,TRINITY_DN32384_c1_g2_i1,TRINITY_DN27361_c3_g7_i1,TRINITY_DN36555_c1_g1_i1,TRINITY_DN18327_c0_g1_i1,TRINITY_DN20301_c0_g2_i1,TRINITY_DN34918_c3_g5_i1…	23
GO:0016168	chlorophyll binding	MF	1.42848e-09	1.40575e-07	22	133	1339	27422	Over	5	TRINITY_DN35993_c2_g1_i8,TRINITY_DN31206_c0_g2_i3,TRINITY_DN38063_c0_g1_i1,TRINITY_DN31206_c0_g4_i3,TRINITY_DN35993_c2_g2_i1,TRINITY_DN24324_c0_g1_i1,TRINITY_DN24493_c0_g2_i2,TRINITY_DN24493_c0_g3_i1,TRINITY_DN31549_c1_g1_i3,TRINITY_DN22416_c0_g1_i1,TRINITY_DN22897_c0_g2_i1,TRINITY_DN34918_c3_g1_i1,TRINITY_DN24493_c0_g1_i1,TRINITY_DN22897_c0_g1_i1,TRINITY_DN22897_c1_g1_i1,TRINITY_DN31206_c0_g3_i3…	22
GO:0018298	protein-chromophore linkage	BP	2.52881e-08	1.88789e-06	22	145	1339	27422	Over	7	TRINITY_DN35993_c2_g1_i8,TRINITY_DN31206_c0_g2_i3,TRINITY_DN38063_c0_g1_i1,TRINITY_DN31206_c0_g4_i3,TRINITY_DN35993_c2_g2_i1,TRINITY_DN24324_c0_g1_i1,TRINITY_DN24493_c0_g2_i2,TRINITY_DN24493_c0_g3_i1,TRINITY_DN31549_c1_g1_i3,TRINITY_DN22416_c0_g1_i1,TRINITY_DN22897_c0_g2_i1,TRINITY_DN34918_c3_g1_i1,TRINITY_DN24493_c0_g1_i1,TRINITY_DN22897_c0_g1_i1,TRINITY_DN22897_c1_g1_i1,TRINITY_DN31206_c0_g3_i3…	22
GO:0005618	cell wall	CC	1.97787e-05	0.000738291	22	185	1339	27422	Over	4	TRINITY_DN22896_c0_g1_i4,TRINITY_DN34944_c2_g2_i22,TRINITY_DN31192_c2_g9_i1,TRINITY_DN34082_c1_g1_i5,TRINITY_DN23071_c0_g1_i1,TRINITY_DN28496_c4_g3_i3,TRINITY_DN23561_c0_g1_i1,TRINITY_DN31243_c0_g1_i2,TRINITY_DN26956_c2_g1_i2,TRINITY_DN22696_c0_g1_i1,TRINITY_DN27655_c4_g1_i1,TRINITY_DN32058_c1_g3_i2,TRINITY_DN32463_c2_g4_i1,TRINITY_DN33074_c3_g1_i1,TRINITY_DN32058_c1_g2_i4,TRINITY_DN19721_c0_g1_i…	22
GO:0009941	chloroplast envelope	CC	0.000225939	0.00504286	22	207	1339	27422	Over	6	TRINITY_DN32951_c0_g4_i2,TRINITY_DN31206_c0_g2_i3,TRINITY_DN31206_c0_g4_i3,TRINITY_DN24493_c0_g2_i2,TRINITY_DN23373_c0_g1_i2,TRINITY_DN17485_c0_g1_i1,TRINITY_DN24493_c0_g1_i1,TRINITY_DN60686_c0_g1_i1,TRINITY_DN39804_c0_g1_i1,TRINITY_DN15295_c0_g1_i1,TRINITY_DN32384_c1_g2_i1,TRINITY_DN27361_c3_g7_i1,TRINITY_DN36555_c1_g1_i1,TRINITY_DN18327_c0_g1_i1,TRINITY_DN34918_c3_g5_i1,TRINITY_DN9656_c0_g1_i1,…	22
GO:0006979	response to oxidative stress	BP	0.00172408	0.0281974	20	203	1339	27422	Over	4	TRINITY_DN26916_c0_g1_i8,TRINITY_DN25101_c0_g3_i5,TRINITY_DN31948_c2_g1_i2,TRINITY_DN27433_c0_g1_i11,TRINITY_DN12874_c0_g1_i2,TRINITY_DN34843_c0_g4_i1,TRINITY_DN24480_c0_g1_i2,TRINITY_DN60677_c0_g1_i1,TRINITY_DN19778_c0_g1_i1,TRINITY_DN32194_c1_g1_i9,TRINITY_DN36926_c2_g2_i1,TRINITY_DN21784_c0_g1_i1,TRINITY_DN26731_c0_g5_i2,TRINITY_DN21858_c0_g1_i2,TRINITY_DN22993_c0_g1_i2,TRINITY_DN27283_c1_g4_i…	20
GO:0016684	oxidoreductase activity, acting on peroxide as acceptor	MF	0.00183723	0.0288233	19	190	1339	27422	Over	4	TRINITY_DN37669_c0_g2_i5,TRINITY_DN31948_c2_g1_i2,TRINITY_DN27433_c0_g1_i11,TRINITY_DN12874_c0_g1_i2,TRINITY_DN34843_c0_g4_i1,TRINITY_DN24480_c0_g1_i2,TRINITY_DN19778_c0_g1_i1,TRINITY_DN32194_c1_g1_i9,TRINITY_DN36926_c2_g2_i1,TRINITY_DN21784_c0_g1_i1,TRINITY_DN26731_c0_g5_i2,TRINITY_DN35276_c0_g1_i1,TRINITY_DN21858_c0_g1_i2,TRINITY_DN22993_c0_g1_i2,TRINITY_DN21082_c0_g2_i2,TRINITY_DN32267_c2_g2_i…	19
GO:0004601	peroxidase activity	MF	0.00346985	0.0460873	18	184	1339	27422	Over	3	TRINITY_DN37669_c0_g2_i5,TRINITY_DN31948_c2_g1_i2,TRINITY_DN27433_c0_g1_i11,TRINITY_DN12874_c0_g1_i2,TRINITY_DN34843_c0_g4_i1,TRINITY_DN24480_c0_g1_i2,TRINITY_DN19778_c0_g1_i1,TRINITY_DN32194_c1_g1_i9,TRINITY_DN36926_c2_g2_i1,TRINITY_DN21784_c0_g1_i1,TRINITY_DN26731_c0_g5_i2,TRINITY_DN35276_c0_g1_i1,TRINITY_DN21858_c0_g1_i2,TRINITY_DN22993_c0_g1_i2,TRINITY_DN32267_c2_g2_i3,TRINITY_DN36926_c2_g6_i…	18
GO:0048046	apoplast	CC	5.44654e-05	0.00156743	17	133	1339	27422	Over	3	TRINITY_DN34082_c1_g1_i5,TRINITY_DN23005_c0_g1_i1,TRINITY_DN23071_c0_g1_i1,TRINITY_DN28496_c4_g3_i3,TRINITY_DN31243_c0_g1_i2,TRINITY_DN31411_c0_g2_i1,TRINITY_DN15295_c0_g1_i1,TRINITY_DN32058_c1_g3_i2,TRINITY_DN27361_c3_g7_i1,TRINITY_DN33074_c3_g1_i1,TRINITY_DN32058_c1_g2_i4,TRINITY_DN20301_c0_g2_i1,TRINITY_DN59672_c0_g1_i1,TRINITY_DN31243_c0_g4_i2,TRINITY_DN32283_c0_g1_i3,TRINITY_DN58595_c0_g1_i1…	17
GO:0016831	carboxy-lyase activity	MF	0.000213339	0.00481124	17	143	1339	27422	Over	5	TRINITY_DN37745_c0_g1_i1,TRINITY_DN38282_c0_g1_i1,TRINITY_DN37462_c1_g1_i1,TRINITY_DN38291_c0_g1_i1,TRINITY_DN29502_c1_g1_i1,TRINITY_DN36320_c0_g1_i1,TRINITY_DN38433_c1_g1_i1,TRINITY_DN38476_c3_g1_i1,TRINITY_DN36995_c0_g7_i5,TRINITY_DN24402_c0_g1_i1,TRINITY_DN36995_c0_g8_i1,TRINITY_DN38476_c4_g1_i5,TRINITY_DN38295_c0_g1_i1,TRINITY_DN38627_c0_g2_i1,TRINITY_DN38484_c0_g1_i1,TRINITY_DN38476_c5_g1_i1…	17
GO:0009853	photorespiration	BP	7.63387e-07	4.37039e-05	15	68	1339	27422	Over	5	TRINITY_DN37745_c0_g1_i1,TRINITY_DN38282_c0_g1_i1,TRINITY_DN37462_c1_g1_i1,TRINITY_DN38291_c0_g1_i1,TRINITY_DN36320_c0_g1_i1,TRINITY_DN38433_c1_g1_i1,TRINITY_DN38476_c3_g1_i1,TRINITY_DN36995_c0_g7_i5,TRINITY_DN36995_c0_g8_i1,TRINITY_DN38476_c4_g1_i5,TRINITY_DN38295_c0_g1_i1,TRINITY_DN38627_c0_g2_i1,TRINITY_DN38484_c0_g1_i1,TRINITY_DN38476_c5_g1_i1,TRINITY_DN20301_c0_g2_i1	15
GO:0016984	ribulose-bisphosphate carboxylase activity	MF	1.61546e-06	8.13363e-05	14	63	1339	27422	Over	6	TRINITY_DN37745_c0_g1_i1,TRINITY_DN38282_c0_g1_i1,TRINITY_DN37462_c1_g1_i1,TRINITY_DN38291_c0_g1_i1,TRINITY_DN36320_c0_g1_i1,TRINITY_DN38433_c1_g1_i1,TRINITY_DN38476_c3_g1_i1,TRINITY_DN36995_c0_g7_i5,TRINITY_DN36995_c0_g8_i1,TRINITY_DN38476_c4_g1_i5,TRINITY_DN38295_c0_g1_i1,TRINITY_DN38627_c0_g2_i1,TRINITY_DN38484_c0_g1_i1,TRINITY_DN38476_c5_g1_i1	14
GO:0015977	carbon fixation	BP	1.01216e-05	0.000438267	14	73	1339	27422	Over	4	TRINITY_DN37745_c0_g1_i1,TRINITY_DN38282_c0_g1_i1,TRINITY_DN37462_c1_g1_i1,TRINITY_DN38291_c0_g1_i1,TRINITY_DN36320_c0_g1_i1,TRINITY_DN38433_c1_g1_i1,TRINITY_DN38476_c3_g1_i1,TRINITY_DN36995_c0_g7_i5,TRINITY_DN36995_c0_g8_i1,TRINITY_DN38476_c4_g1_i5,TRINITY_DN38295_c0_g1_i1,TRINITY_DN38627_c0_g2_i1,TRINITY_DN38484_c0_g1_i1,TRINITY_DN38476_c5_g1_i1	14
GO:0009538	photosystem I reaction center	CC	7.74377e-06	0.000356708	10	37	1339	27422	Over	4	TRINITY_DN28731_c2_g1_i1,TRINITY_DN15227_c0_g1_i1,TRINITY_DN21562_c0_g1_i1,TRINITY_DN23373_c0_g1_i2,TRINITY_DN28731_c7_g1_i2,TRINITY_DN23013_c0_g1_i1,TRINITY_DN20688_c0_g2_i1,TRINITY_DN18454_c0_g1_i1,TRINITY_DN19624_c0_g1_i1,TRINITY_DN17988_c0_g1_i1	10
GO:0006544	glycine metabolic process	BP	0.00310021	0.0424807	8	51	1339	27422	Over	7	TRINITY_DN47409_c0_g1_i1,TRINITY_DN38195_c6_g8_i1,TRINITY_DN33017_c6_g2_i1,TRINITY_DN22419_c1_g1_i2,TRINITY_DN37929_c2_g5_i1,TRINITY_DN50602_c0_g1_i1,TRINITY_DN21095_c0_g1_i1,TRINITY_DN20301_c0_g2_i1	8
GO:0019253	reductive pentose-phosphate cycle	BP	0.00156446	0.0262383	7	36	1339	27422	Over	5	TRINITY_DN38282_c0_g1_i1,TRINITY_DN37462_c1_g1_i1,TRINITY_DN38291_c0_g1_i1,TRINITY_DN38476_c3_g1_i1,TRINITY_DN38627_c0_g2_i1,TRINITY_DN38484_c0_g1_i1,TRINITY_DN38476_c5_g1_i1	7
GO:0010207	photosystem II assembly	BP	0.00199899	0.0311353	6	28	1339	27422	Over	6	TRINITY_DN23119_c0_g1_i1,TRINITY_DN24181_c1_g1_i1,TRINITY_DN24181_c1_g3_i1,TRINITY_DN24181_c0_g1_i1,TRINITY_DN40913_c0_g1_i1,TRINITY_DN24817_c1_g1_i1	6
GO:0042549	photosystem II stabilization	BP	0.00180382	0.0285056	5	19	1339	27422	Over	7	TRINITY_DN24181_c1_g1_i1,TRINITY_DN24181_c1_g3_i1,TRINITY_DN24181_c0_g1_i1,TRINITY_DN18806_c1_g1_i1,TRINITY_DN24817_c1_g1_i1	5
GO:0046514	ceramide catabolic process	BP	0.00382033	0.0482161	4	14	1339	27422	Over	7	TRINITY_DN28920_c0_g1_i1,TRINITY_DN38207_c1_g5_i1,TRINITY_DN28982_c1_g1_i1,TRINITY_DN38432_c0_g1_i1	4
GO:0090353	polygalacturonase inhibitor activity	MF	0.000116176	0.00282609	3	3	1339	27422	Over	5	TRINITY_DN22896_c0_g1_i4,TRINITY_DN23561_c0_g1_i1,TRINITY_DN32463_c2_g4_i1	3
GO:0032544	plastid translation	BP	0.00107851	0.0196216	3	5	1339	27422	Over	6	TRINITY_DN32384_c1_g2_i1,TRINITY_DN9252_c0_g1_i1,TRINITY_DN18590_c0_g1_i1	3
GO:0017040	ceramidase activity	MF	0.00207858	0.0317456	3	6	1339	27422	Over	6	TRINITY_DN28920_c0_g1_i1,TRINITY_DN38207_c1_g5_i1,TRINITY_DN28982_c1_g1_i1	3
GO:0010325	raffinose family oligosaccharide biosynthetic process	BP	0.00238262	0.0346199	2	2	1339	27422	Over	7	TRINITY_DN35751_c2_g1_i1,TRINITY_DN35751_c1_g3_i2	2
GO:0010331	gibberellin binding	MF	0.00238262	0.0346199	2	2	1339	27422	Over	4	TRINITY_DN35751_c2_g1_i1,TRINITY_DN35751_c1_g3_i2	2
GO:0048444	floral organ morphogenesis	BP	0.00238262	0.0346199	2	2	1339	27422	Over	4	TRINITY_DN35751_c2_g1_i1,TRINITY_DN35751_c1_g3_i2	2
GO:0071484	cellular response to light intensity	BP	0.00238262	0.0346199	2	2	1339	27422	Over	7	TRINITY_DN25101_c0_g3_i5,TRINITY_DN40913_c0_g1_i1	2

## Sheet: ST6
GO enrichment of up-regulated genes between GL and PL
GO_ID	GO_Term	GO_Class	Pvalue	AdjustedPv	x1	x2	n	N	EnrichDirect	GOlevl	GeneID	Size
GO:0005488	binding	MF	0.000872569	0.0142891	733	15407	1204	27422	Over	2	TRINITY_DN37099_c2_g1_i5,TRINITY_DN37473_c0_g1_i18,TRINITY_DN29989_c1_g1_i1,TRINITY_DN31598_c1_g1_i1,TRINITY_DN36796_c1_g3_i5,TRINITY_DN38578_c2_g1_i1,TRINITY_DN35597_c0_g1_i3,TRINITY_DN25445_c0_g2_i1,TRINITY_DN33889_c0_g3_i2,TRINITY_DN31538_c1_g3_i5,TRINITY_DN36292_c2_g2_i2,TRINITY_DN32318_c0_g2_i1,TRINITY_DN28334_c0_g2_i2,TRINITY_DN36658_c2_g1_i2,TRINITY_DN37371_c0_g1_i18,TRINITY_DN27612_c0_g2_…	733
GO:1901363	heterocyclic compound binding	MF	4.42008e-07	1.85133e-05	613	12014	1204	27422	Over	3	TRINITY_DN37473_c0_g1_i18,TRINITY_DN29989_c1_g1_i1,TRINITY_DN31598_c1_g1_i1,TRINITY_DN36796_c1_g3_i5,TRINITY_DN38578_c2_g1_i1,TRINITY_DN35597_c0_g1_i3,TRINITY_DN25445_c0_g2_i1,TRINITY_DN33889_c0_g3_i2,TRINITY_DN31538_c1_g3_i5,TRINITY_DN36292_c2_g2_i2,TRINITY_DN32318_c0_g2_i1,TRINITY_DN28334_c0_g2_i2,TRINITY_DN36658_c2_g1_i2,TRINITY_DN37371_c0_g1_i18,TRINITY_DN27612_c0_g2_i1,TRINITY_DN34929_c1_g3_…	613
GO:0097159	organic cyclic compound binding	MF	4.67245e-07	1.88455e-05	613	12018	1204	27422	Over	3	TRINITY_DN37473_c0_g1_i18,TRINITY_DN29989_c1_g1_i1,TRINITY_DN31598_c1_g1_i1,TRINITY_DN36796_c1_g3_i5,TRINITY_DN38578_c2_g1_i1,TRINITY_DN35597_c0_g1_i3,TRINITY_DN25445_c0_g2_i1,TRINITY_DN33889_c0_g3_i2,TRINITY_DN31538_c1_g3_i5,TRINITY_DN36292_c2_g2_i2,TRINITY_DN32318_c0_g2_i1,TRINITY_DN28334_c0_g2_i2,TRINITY_DN36658_c2_g1_i2,TRINITY_DN37371_c0_g1_i18,TRINITY_DN27612_c0_g2_i1,TRINITY_DN34929_c1_g3_…	613
GO:0003676	nucleic acid binding	MF	1.03132e-11	1.16733e-09	419	7217	1204	27422	Over	4	TRINITY_DN36796_c1_g3_i5,TRINITY_DN38578_c2_g1_i1,TRINITY_DN35597_c0_g1_i3,TRINITY_DN33889_c0_g3_i2,TRINITY_DN31538_c1_g3_i5,TRINITY_DN36292_c2_g2_i2,TRINITY_DN37371_c0_g1_i18,TRINITY_DN27612_c0_g2_i1,TRINITY_DN34929_c1_g3_i1,TRINITY_DN38201_c0_g1_i2,TRINITY_DN37424_c0_g2_i8,TRINITY_DN32937_c0_g2_i2,TRINITY_DN33983_c0_g1_i4,TRINITY_DN28918_c0_g2_i1,TRINITY_DN39087_c0_g1_i1,TRINITY_DN31877_c1_g3_i…	419
GO:1901360	organic cyclic compound metabolic process	BP	7.95031e-05	0.00176692	304	5677	1204	27422	Over	4	TRINITY_DN36796_c1_g3_i5,TRINITY_DN36973_c1_g1_i21,TRINITY_DN38578_c2_g1_i1,TRINITY_DN33889_c0_g3_i2,TRINITY_DN36292_c2_g2_i2,TRINITY_DN31240_c1_g2_i15,TRINITY_DN38201_c0_g1_i2,TRINITY_DN32937_c0_g2_i2,TRINITY_DN23907_c0_g2_i3,TRINITY_DN31877_c1_g3_i2,TRINITY_DN37725_c1_g2_i1,TRINITY_DN37467_c1_g1_i2,TRINITY_DN29856_c1_g1_i15,TRINITY_DN25148_c0_g1_i2,TRINITY_DN36755_c0_g5_i1,TRINITY_DN166_c0_g1_i…	304
GO:0006725	cellular aromatic compound metabolic process	BP	6.49958e-05	0.00149011	302	5621	1204	27422	Over	4	TRINITY_DN36796_c1_g3_i5,TRINITY_DN36973_c1_g1_i21,TRINITY_DN38578_c2_g1_i1,TRINITY_DN33889_c0_g3_i2,TRINITY_DN36292_c2_g2_i2,TRINITY_DN31240_c1_g2_i15,TRINITY_DN38201_c0_g1_i2,TRINITY_DN32937_c0_g2_i2,TRINITY_DN23907_c0_g2_i3,TRINITY_DN31877_c1_g3_i2,TRINITY_DN37725_c1_g2_i1,TRINITY_DN37467_c1_g1_i2,TRINITY_DN29856_c1_g1_i15,TRINITY_DN25148_c0_g1_i2,TRINITY_DN36755_c0_g5_i1,TRINITY_DN166_c0_g1_i…	302
GO:0046483	heterocycle metabolic process	BP	6.60849e-05	0.0014993	298	5538	1204	27422	Over	4	TRINITY_DN36796_c1_g3_i5,TRINITY_DN36973_c1_g1_i21,TRINITY_DN38578_c2_g1_i1,TRINITY_DN33889_c0_g3_i2,TRINITY_DN36292_c2_g2_i2,TRINITY_DN31240_c1_g2_i15,TRINITY_DN38201_c0_g1_i2,TRINITY_DN32937_c0_g2_i2,TRINITY_DN23907_c0_g2_i3,TRINITY_DN31877_c1_g3_i2,TRINITY_DN37725_c1_g2_i1,TRINITY_DN37467_c1_g1_i2,TRINITY_DN29856_c1_g1_i15,TRINITY_DN25148_c0_g1_i2,TRINITY_DN36755_c0_g5_i1,TRINITY_DN166_c0_g1_i…	298
GO:0006139	nucleobase-containing compound metabolic process	BP	1.90917e-05	0.000500985	290	5290	1204	27422	Over	4	TRINITY_DN36796_c1_g3_i5,TRINITY_DN36973_c1_g1_i21,TRINITY_DN38578_c2_g1_i1,TRINITY_DN33889_c0_g3_i2,TRINITY_DN36292_c2_g2_i2,TRINITY_DN31240_c1_g2_i15,TRINITY_DN38201_c0_g1_i2,TRINITY_DN32937_c0_g2_i2,TRINITY_DN23907_c0_g2_i3,TRINITY_DN31877_c1_g3_i2,TRINITY_DN37725_c1_g2_i1,TRINITY_DN37467_c1_g1_i2,TRINITY_DN29856_c1_g1_i15,TRINITY_DN25148_c0_g1_i2,TRINITY_DN36755_c0_g5_i1,TRINITY_DN166_c0_g1_i…	290
GO:0090304	nucleic acid metabolic process	BP	8.42207e-07	3.10903e-05	272	4744	1204	27422	Over	5	TRINITY_DN36796_c1_g3_i5,TRINITY_DN38578_c2_g1_i1,TRINITY_DN33889_c0_g3_i2,TRINITY_DN36292_c2_g2_i2,TRINITY_DN38201_c0_g1_i2,TRINITY_DN32937_c0_g2_i2,TRINITY_DN23907_c0_g2_i3,TRINITY_DN31877_c1_g3_i2,TRINITY_DN37725_c1_g2_i1,TRINITY_DN37467_c1_g1_i2,TRINITY_DN29856_c1_g1_i15,TRINITY_DN36755_c0_g5_i1,TRINITY_DN166_c0_g1_i1,TRINITY_DN30182_c1_g6_i1,TRINITY_DN38117_c3_g2_i1,TRINITY_DN33078_c1_g5_i1,…	272
GO:0043169	cation binding	MF	0.000336628	0.00643136	268	5021	1204	27422	Over	4	TRINITY_DN37099_c2_g1_i5,TRINITY_DN31598_c1_g1_i1,TRINITY_DN25445_c0_g2_i1,TRINITY_DN33889_c0_g3_i2,TRINITY_DN36292_c2_g2_i2,TRINITY_DN28334_c0_g2_i2,TRINITY_DN24354_c0_g1_i5,TRINITY_DN33866_c0_g2_i3,TRINITY_DN32937_c0_g2_i2,TRINITY_DN33983_c0_g1_i4,TRINITY_DN9037_c0_g1_i1,TRINITY_DN31877_c1_g3_i2,TRINITY_DN37725_c1_g2_i1,TRINITY_DN27143_c0_g1_i1,TRINITY_DN27478_c1_g2_i12,TRINITY_DN28145_c0_g1_i3…	268
GO:0046872	metal ion binding	MF	0.000639904	0.0108884	264	4984	1204	27422	Over	5	TRINITY_DN37099_c2_g1_i5,TRINITY_DN31598_c1_g1_i1,TRINITY_DN25445_c0_g2_i1,TRINITY_DN33889_c0_g3_i2,TRINITY_DN36292_c2_g2_i2,TRINITY_DN28334_c0_g2_i2,TRINITY_DN24354_c0_g1_i5,TRINITY_DN33866_c0_g2_i3,TRINITY_DN32937_c0_g2_i2,TRINITY_DN33983_c0_g1_i4,TRINITY_DN9037_c0_g1_i1,TRINITY_DN31877_c1_g3_i2,TRINITY_DN37725_c1_g2_i1,TRINITY_DN27143_c0_g1_i1,TRINITY_DN27478_c1_g2_i12,TRINITY_DN28145_c0_g1_i3…	264
GO:0006259	DNA metabolic process	BP	7.85446e-17	4.27676e-14	211	2834	1204	27422	Over	5	TRINITY_DN36796_c1_g3_i5,TRINITY_DN38578_c2_g1_i1,TRINITY_DN33889_c0_g3_i2,TRINITY_DN36292_c2_g2_i2,TRINITY_DN38201_c0_g1_i2,TRINITY_DN32937_c0_g2_i2,TRINITY_DN31877_c1_g3_i2,TRINITY_DN37725_c1_g2_i1,TRINITY_DN29856_c1_g1_i15,TRINITY_DN36755_c0_g5_i1,TRINITY_DN166_c0_g1_i1,TRINITY_DN38117_c3_g2_i1,TRINITY_DN33078_c1_g5_i1,TRINITY_DN34454_c0_g2_i10,TRINITY_DN36958_c6_g1_i3,TRINITY_DN36573_c1_g1_i1…	211
GO:0046914	transition metal ion binding	MF	1.02662e-11	1.16733e-09	197	2867	1204	27422	Over	6	TRINITY_DN25445_c0_g2_i1,TRINITY_DN33889_c0_g3_i2,TRINITY_DN36292_c2_g2_i2,TRINITY_DN28334_c0_g2_i2,TRINITY_DN33983_c0_g1_i4,TRINITY_DN31877_c1_g3_i2,TRINITY_DN37725_c1_g2_i1,TRINITY_DN27143_c0_g1_i1,TRINITY_DN27478_c1_g2_i12,TRINITY_DN23676_c0_g1_i1,TRINITY_DN29820_c0_g1_i2,TRINITY_DN32348_c0_g2_i1,TRINITY_DN37982_c1_g1_i2,TRINITY_DN27115_c1_g3_i9,TRINITY_DN22582_c0_g1_i1,TRINITY_DN38117_c3_g2_i…	197
GO:0015074	DNA integration	BP	1.43798e-18	3.13191e-15	189	2380	1204	27422	Over	6	TRINITY_DN36796_c1_g3_i5,TRINITY_DN38578_c2_g1_i1,TRINITY_DN33889_c0_g3_i2,TRINITY_DN36292_c2_g2_i2,TRINITY_DN32937_c0_g2_i2,TRINITY_DN31877_c1_g3_i2,TRINITY_DN37725_c1_g2_i1,TRINITY_DN36755_c0_g5_i1,TRINITY_DN166_c0_g1_i1,TRINITY_DN38117_c3_g2_i1,TRINITY_DN33078_c1_g5_i1,TRINITY_DN36958_c6_g1_i3,TRINITY_DN36573_c1_g1_i1,TRINITY_DN25369_c0_g1_i5,TRINITY_DN34864_c1_g1_i4,TRINITY_DN36716_c4_g2_i2,T…	189
GO:0008270	zinc ion binding	MF	1.17169e-08	6.22424e-07	156	2316	1204	27422	Over	7	TRINITY_DN33889_c0_g3_i2,TRINITY_DN36292_c2_g2_i2,TRINITY_DN33983_c0_g1_i4,TRINITY_DN31877_c1_g3_i2,TRINITY_DN37725_c1_g2_i1,TRINITY_DN27143_c0_g1_i1,TRINITY_DN27478_c1_g2_i12,TRINITY_DN37982_c1_g1_i2,TRINITY_DN27115_c1_g3_i9,TRINITY_DN38117_c3_g2_i1,TRINITY_DN34864_c1_g1_i4,TRINITY_DN36716_c4_g2_i2,TRINITY_DN29998_c4_g2_i2,TRINITY_DN37131_c0_g2_i9,TRINITY_DN27511_c0_g2_i1,TRINITY_DN38604_c2_g1_i…	156
GO:0016788	hydrolase activity, acting on ester bonds	MF	0.000264971	0.00544441	103	1662	1204	27422	Over	4	TRINITY_DN32601_c2_g1_i1,TRINITY_DN37424_c0_g2_i8,TRINITY_DN39087_c0_g1_i1,TRINITY_DN25148_c0_g1_i2,TRINITY_DN37198_c1_g3_i1,TRINITY_DN35165_c0_g1_i2,TRINITY_DN9320_c0_g1_i1,TRINITY_DN25148_c0_g3_i1,TRINITY_DN37458_c2_g1_i2,TRINITY_DN32882_c1_g4_i1,TRINITY_DN34096_c0_g7_i1,TRINITY_DN28838_c0_g1_i1,TRINITY_DN36305_c0_g4_i1,TRINITY_DN35535_c5_g2_i2,TRINITY_DN38652_c4_g1_i9,TRINITY_DN35209_c0_g2_i5,…	103
GO:0016779	nucleotidyltransferase activity	MF	3.21469e-09	2.05929e-07	77	919	1204	27422	Over	5	TRINITY_DN36292_c2_g2_i2,TRINITY_DN39087_c0_g1_i1,TRINITY_DN37198_c1_g3_i1,TRINITY_DN34864_c1_g1_i4,TRINITY_DN36716_c4_g2_i2,TRINITY_DN27511_c0_g2_i1,TRINITY_DN25821_c0_g5_i6,TRINITY_DN21643_c0_g1_i1,TRINITY_DN28838_c0_g1_i1,TRINITY_DN35535_c5_g2_i2,TRINITY_DN35209_c0_g2_i5,TRINITY_DN36023_c1_g3_i1,TRINITY_DN32612_c0_g1_i2,TRINITY_DN35797_c4_g4_i3,TRINITY_DN6741_c0_g1_i1,TRINITY_DN29157_c1_g1_i12…	77
GO:0004518	nuclease activity	MF	5.5655e-08	2.88611e-06	75	935	1204	27422	Over	5	TRINITY_DN37424_c0_g2_i8,TRINITY_DN39087_c0_g1_i1,TRINITY_DN37198_c1_g3_i1,TRINITY_DN28838_c0_g1_i1,TRINITY_DN36305_c0_g4_i1,TRINITY_DN35535_c5_g2_i2,TRINITY_DN38652_c4_g1_i9,TRINITY_DN35209_c0_g2_i5,TRINITY_DN38119_c2_g3_i1,TRINITY_DN32612_c0_g1_i2,TRINITY_DN31611_c0_g1_i16,TRINITY_DN29949_c6_g1_i1,TRINITY_DN24828_c0_g1_i1,TRINITY_DN37107_c4_g4_i2,TRINITY_DN57327_c0_g1_i1,TRINITY_DN25632_c0_g1_i…	75
GO:0004519	endonuclease activity	MF	5.0615e-09	3.0622e-07	72	847	1204	27422	Over	6	TRINITY_DN37424_c0_g2_i8,TRINITY_DN39087_c0_g1_i1,TRINITY_DN37198_c1_g3_i1,TRINITY_DN28838_c0_g1_i1,TRINITY_DN36305_c0_g4_i1,TRINITY_DN35535_c5_g2_i2,TRINITY_DN38652_c4_g1_i9,TRINITY_DN35209_c0_g2_i5,TRINITY_DN38119_c2_g3_i1,TRINITY_DN32612_c0_g1_i2,TRINITY_DN31611_c0_g1_i16,TRINITY_DN29949_c6_g1_i1,TRINITY_DN37107_c4_g4_i2,TRINITY_DN57327_c0_g1_i1,TRINITY_DN25632_c0_g1_i1,TRINITY_DN34254_c2_g1_i…	72
GO:0034061	DNA polymerase activity	MF	8.78474e-14	2.12591e-11	71	698	1204	27422	Over	6	TRINITY_DN36292_c2_g2_i2,TRINITY_DN39087_c0_g1_i1,TRINITY_DN37198_c1_g3_i1,TRINITY_DN34864_c1_g1_i4,TRINITY_DN36716_c4_g2_i2,TRINITY_DN27511_c0_g2_i1,TRINITY_DN25821_c0_g5_i6,TRINITY_DN21643_c0_g1_i1,TRINITY_DN28838_c0_g1_i1,TRINITY_DN35535_c5_g2_i2,TRINITY_DN35209_c0_g2_i5,TRINITY_DN36023_c1_g3_i1,TRINITY_DN32612_c0_g1_i2,TRINITY_DN35797_c4_g4_i3,TRINITY_DN6741_c0_g1_i1,TRINITY_DN29157_c1_g1_i12…	71
GO:0004540	ribonuclease activity	MF	5.9308e-09	3.49116e-07	70	818	1204	27422	Over	6	TRINITY_DN37424_c0_g2_i8,TRINITY_DN39087_c0_g1_i1,TRINITY_DN37198_c1_g3_i1,TRINITY_DN28838_c0_g1_i1,TRINITY_DN36305_c0_g4_i1,TRINITY_DN35535_c5_g2_i2,TRINITY_DN38652_c4_g1_i9,TRINITY_DN35209_c0_g2_i5,TRINITY_DN32612_c0_g1_i2,TRINITY_DN29949_c6_g1_i1,TRINITY_DN24828_c0_g1_i1,TRINITY_DN37107_c4_g4_i2,TRINITY_DN57327_c0_g1_i1,TRINITY_DN25632_c0_g1_i1,TRINITY_DN34254_c2_g1_i2,TRINITY_DN33057_c0_g6_i1…	70
GO:0016893	endonuclease activity, active with either ribo- or deoxyribonucleic acids and producing 5'-phosphomonoesters	MF	6.50093e-10	4.71967e-08	69	771	1204	27422	Over	7	TRINITY_DN37424_c0_g2_i8,TRINITY_DN39087_c0_g1_i1,TRINITY_DN37198_c1_g3_i1,TRINITY_DN28838_c0_g1_i1,TRINITY_DN36305_c0_g4_i1,TRINITY_DN35535_c5_g2_i2,TRINITY_DN38652_c4_g1_i9,TRINITY_DN35209_c0_g2_i5,TRINITY_DN38119_c2_g3_i1,TRINITY_DN32612_c0_g1_i2,TRINITY_DN29949_c6_g1_i1,TRINITY_DN37107_c4_g4_i2,TRINITY_DN57327_c0_g1_i1,TRINITY_DN25632_c0_g1_i1,TRINITY_DN34254_c2_g1_i2,TRINITY_DN33057_c0_g6_i1…	69
GO:0004523	RNA-DNA hybrid ribonuclease activity	MF	2.42876e-10	1.88923e-08	68	743	1204	27422	Over	9	TRINITY_DN37424_c0_g2_i8,TRINITY_DN39087_c0_g1_i1,TRINITY_DN37198_c1_g3_i1,TRINITY_DN28838_c0_g1_i1,TRINITY_DN36305_c0_g4_i1,TRINITY_DN35535_c5_g2_i2,TRINITY_DN38652_c4_g1_i9,TRINITY_DN35209_c0_g2_i5,TRINITY_DN32612_c0_g1_i2,TRINITY_DN29949_c6_g1_i1,TRINITY_DN37107_c4_g4_i2,TRINITY_DN57327_c0_g1_i1,TRINITY_DN25632_c0_g1_i1,TRINITY_DN34254_c2_g1_i2,TRINITY_DN33057_c0_g6_i1,TRINITY_DN38489_c2_g6_i4…	68
GO:0003964	RNA-directed DNA polymerase activity	MF	1.24113e-13	2.70317e-11	59	538	1204	27422	Over	7	TRINITY_DN36292_c2_g2_i2,TRINITY_DN39087_c0_g1_i1,TRINITY_DN37198_c1_g3_i1,TRINITY_DN34864_c1_g1_i4,TRINITY_DN36716_c4_g2_i2,TRINITY_DN27511_c0_g2_i1,TRINITY_DN25821_c0_g5_i6,TRINITY_DN28838_c0_g1_i1,TRINITY_DN35535_c5_g2_i2,TRINITY_DN35209_c0_g2_i5,TRINITY_DN32612_c0_g1_i2,TRINITY_DN35797_c4_g4_i3,TRINITY_DN6741_c0_g1_i1,TRINITY_DN29157_c1_g1_i12,TRINITY_DN34485_c1_g1_i1,TRINITY_DN32581_c1_g2_i1…	59
GO:0046906	tetrapyrrole binding	MF	0.000480186	0.00878862	44	597	1204	27422	Over	4	TRINITY_DN29989_c1_g1_i1,TRINITY_DN31598_c1_g1_i1,TRINITY_DN25445_c0_g2_i1,TRINITY_DN28334_c0_g2_i2,TRINITY_DN23676_c0_g1_i1,TRINITY_DN29820_c0_g1_i2,TRINITY_DN32348_c0_g2_i1,TRINITY_DN27355_c3_g3_i1,TRINITY_DN22582_c0_g1_i1,TRINITY_DN24458_c0_g1_i1,TRINITY_DN29820_c0_g2_i1,TRINITY_DN34740_c2_g2_i5,TRINITY_DN38099_c1_g1_i12,TRINITY_DN27612_c1_g1_i9,TRINITY_DN19363_c0_g1_i1,TRINITY_DN23391_c0_g1_i…	44
GO:0020037	heme binding	MF	1.27696e-06	4.55936e-05	42	463	1204	27422	Over	5	TRINITY_DN31598_c1_g1_i1,TRINITY_DN25445_c0_g2_i1,TRINITY_DN28334_c0_g2_i2,TRINITY_DN23676_c0_g1_i1,TRINITY_DN29820_c0_g1_i2,TRINITY_DN32348_c0_g2_i1,TRINITY_DN27355_c3_g3_i1,TRINITY_DN22582_c0_g1_i1,TRINITY_DN24458_c0_g1_i1,TRINITY_DN29820_c0_g2_i1,TRINITY_DN34740_c2_g2_i5,TRINITY_DN38099_c1_g1_i12,TRINITY_DN27612_c1_g1_i9,TRINITY_DN19363_c0_g1_i1,TRINITY_DN23391_c0_g1_i2,TRINITY_DN28147_c0_g1_i…	42
GO:0004497	monooxygenase activity	MF	1.04312e-10	8.73811e-09	40	344	1204	27422	Over	4	TRINITY_DN38144_c0_g1_i1,TRINITY_DN35873_c1_g1_i1,TRINITY_DN25445_c0_g2_i1,TRINITY_DN28334_c0_g2_i2,TRINITY_DN23676_c0_g1_i1,TRINITY_DN29820_c0_g1_i2,TRINITY_DN32348_c0_g2_i1,TRINITY_DN22582_c0_g1_i1,TRINITY_DN29372_c0_g3_i1,TRINITY_DN24458_c0_g1_i1,TRINITY_DN29820_c0_g2_i1,TRINITY_DN34740_c2_g2_i5,TRINITY_DN38099_c1_g1_i12,TRINITY_DN27612_c1_g1_i9,TRINITY_DN19363_c0_g1_i1,TRINITY_DN28147_c0_g1_i…	40
GO:0005506	iron ion binding	MF	6.25196e-08	3.16669e-06	38	371	1204	27422	Over	7	TRINITY_DN25445_c0_g2_i1,TRINITY_DN28334_c0_g2_i2,TRINITY_DN23676_c0_g1_i1,TRINITY_DN29820_c0_g1_i2,TRINITY_DN32348_c0_g2_i1,TRINITY_DN22582_c0_g1_i1,TRINITY_DN24458_c0_g1_i1,TRINITY_DN29820_c0_g2_i1,TRINITY_DN34740_c2_g2_i5,TRINITY_DN38099_c1_g1_i12,TRINITY_DN27612_c1_g1_i9,TRINITY_DN19363_c0_g1_i1,TRINITY_DN28147_c0_g1_i2,TRINITY_DN38664_c2_g2_i2,TRINITY_DN35968_c0_g2_i7,TRINITY_DN35498_c4_g1_i…	38
GO:0016705	oxidoreductase activity, acting on paired donors, with incorporation or reduction of molecular oxygen	MF	2.25288e-07	1.0904e-05	38	384	1204	27422	Over	4	TRINITY_DN25445_c0_g2_i1,TRINITY_DN28334_c0_g2_i2,TRINITY_DN23676_c0_g1_i1,TRINITY_DN29820_c0_g1_i2,TRINITY_DN32348_c0_g2_i1,TRINITY_DN22582_c0_g1_i1,TRINITY_DN29372_c0_g3_i1,TRINITY_DN24458_c0_g1_i1,TRINITY_DN29820_c0_g2_i1,TRINITY_DN34740_c2_g2_i5,TRINITY_DN38099_c1_g1_i12,TRINITY_DN27612_c1_g1_i9,TRINITY_DN19363_c0_g1_i1,TRINITY_DN28147_c0_g1_i2,TRINITY_DN38664_c2_g2_i2,TRINITY_DN35968_c0_g2_i…	38
GO:0007049	cell cycle	BP	3.06612e-07	1.39125e-05	31	290	1204	27422	Over	4	TRINITY_DN37860_c1_g1_i12,TRINITY_DN38341_c1_g1_i1,TRINITY_DN31850_c1_g2_i2,TRINITY_DN35442_c1_g6_i2,TRINITY_DN31341_c1_g6_i3,TRINITY_DN28930_c4_g4_i1,TRINITY_DN23388_c0_g1_i2,TRINITY_DN27168_c0_g1_i2,TRINITY_DN33208_c0_g3_i8,TRINITY_DN32596_c0_g1_i1,TRINITY_DN31819_c2_g10_i4,TRINITY_DN31930_c0_g4_i2,TRINITY_DN29845_c0_g2_i7,TRINITY_DN23583_c0_g1_i3,TRINITY_DN37570_c4_g1_i1,TRINITY_DN28872_c3_g2_…	31
GO:0022402	cell cycle process	BP	7.05361e-12	1.16733e-09	30	210	1204	27422	Over	3	TRINITY_DN37860_c1_g1_i12,TRINITY_DN38341_c1_g1_i1,TRINITY_DN31850_c1_g2_i2,TRINITY_DN35442_c1_g6_i2,TRINITY_DN31341_c1_g6_i3,TRINITY_DN28930_c4_g4_i1,TRINITY_DN27168_c0_g1_i2,TRINITY_DN33208_c0_g3_i8,TRINITY_DN32596_c0_g1_i1,TRINITY_DN31819_c2_g10_i4,TRINITY_DN31930_c0_g4_i2,TRINITY_DN29845_c0_g2_i7,TRINITY_DN23583_c0_g1_i3,TRINITY_DN37570_c4_g1_i1,TRINITY_DN28872_c3_g2_i1,TRINITY_DN30146_c1_g1_…	30
GO:0042025	host cell nucleus	CC	1.33991e-11	1.16733e-09	30	213	1204	27422	Over	7	TRINITY_DN27612_c0_g2_i1,TRINITY_DN31850_c1_g1_i6,TRINITY_DN31850_c1_g2_i2,TRINITY_DN35442_c1_g6_i2,TRINITY_DN25463_c0_g1_i1,TRINITY_DN22716_c0_g1_i1,TRINITY_DN34939_c0_g1_i2,TRINITY_DN32752_c1_g1_i2,TRINITY_DN28930_c4_g4_i1,TRINITY_DN28539_c0_g7_i2,TRINITY_DN35788_c1_g2_i2,TRINITY_DN36374_c0_g1_i3,TRINITY_DN31193_c3_g1_i3,TRINITY_DN33208_c0_g3_i8,TRINITY_DN37476_c0_g6_i1,TRINITY_DN29845_c0_g2_i7…	30
GO:0004190	aspartic-type endopeptidase activity	MF	0.000914694	0.0147571	28	342	1204	27422	Over	7	TRINITY_DN38578_c2_g1_i1,TRINITY_DN30833_c1_g4_i1,TRINITY_DN32828_c4_g3_i2,TRINITY_DN25369_c0_g1_i5,TRINITY_DN38557_c4_g4_i1,TRINITY_DN37361_c1_g2_i4,TRINITY_DN29157_c1_g1_i12,TRINITY_DN28716_c0_g1_i4,TRINITY_DN36669_c5_g1_i3,TRINITY_DN34144_c0_g3_i1,TRINITY_DN35044_c2_g4_i1,TRINITY_DN34373_c1_g1_i2,TRINITY_DN32678_c3_g7_i1,TRINITY_DN56186_c0_g1_i1,TRINITY_DN33258_c0_g1_i1,TRINITY_DN12278_c0_g2_i…	28
GO:0000278	mitotic cell cycle	BP	1.7279e-09	1.17605e-07	24	170	1204	27422	Over	5	TRINITY_DN37860_c1_g1_i12,TRINITY_DN38341_c1_g1_i1,TRINITY_DN31850_c1_g2_i2,TRINITY_DN35442_c1_g6_i2,TRINITY_DN28930_c4_g4_i1,TRINITY_DN23388_c0_g1_i2,TRINITY_DN33208_c0_g3_i8,TRINITY_DN32596_c0_g1_i1,TRINITY_DN31819_c2_g10_i4,TRINITY_DN31930_c0_g4_i2,TRINITY_DN29845_c0_g2_i7,TRINITY_DN23583_c0_g1_i3,TRINITY_DN37570_c4_g1_i1,TRINITY_DN30146_c1_g1_i5,TRINITY_DN31488_c1_g3_i3,TRINITY_DN37999_c0_g1_…	24
GO:0007017	microtubule-based process	BP	1.64953e-05	0.000449083	24	231	1204	27422	Over	3	TRINITY_DN30992_c0_g4_i1,TRINITY_DN37353_c3_g1_i1,TRINITY_DN25940_c3_g2_i5,TRINITY_DN31170_c1_g1_i10,TRINITY_DN27843_c0_g4_i1,TRINITY_DN22661_c0_g1_i1,TRINITY_DN33436_c0_g3_i1,TRINITY_DN28361_c0_g1_i1,TRINITY_DN31930_c0_g4_i2,TRINITY_DN23442_c0_g1_i4,TRINITY_DN35340_c0_g1_i5,TRINITY_DN37096_c1_g1_i6,TRINITY_DN23583_c0_g1_i3,TRINITY_DN30143_c1_g8_i2,TRINITY_DN31488_c1_g3_i3,TRINITY_DN37999_c0_g1_i…	24
GO:0043531	ADP binding	MF	2.49724e-05	0.00063244	24	235	1204	27422	Over	5	TRINITY_DN37473_c0_g1_i18,TRINITY_DN32318_c0_g2_i1,TRINITY_DN35009_c0_g1_i2,TRINITY_DN32937_c0_g2_i2,TRINITY_DN38537_c1_g3_i5,TRINITY_DN166_c0_g1_i1,TRINITY_DN33078_c1_g5_i1,TRINITY_DN36730_c1_g1_i4,TRINITY_DN33791_c4_g2_i1,TRINITY_DN29442_c0_g4_i4,TRINITY_DN32835_c1_g1_i3,TRINITY_DN37114_c1_g2_i3,TRINITY_DN28855_c2_g4_i1,TRINITY_DN33012_c2_g1_i8,TRINITY_DN18313_c0_g1_i3,TRINITY_DN38227_c0_g9_i1,…	24
GO:0008092	cytoskeletal protein binding	MF	0.0025821	0.0345019	24	295	1204	27422	Over	4	TRINITY_DN30992_c0_g4_i1,TRINITY_DN33088_c0_g1_i1,TRINITY_DN37353_c3_g1_i1,TRINITY_DN25940_c3_g2_i5,TRINITY_DN27843_c0_g4_i1,TRINITY_DN22661_c0_g1_i1,TRINITY_DN23255_c0_g1_i2,TRINITY_DN33436_c0_g3_i1,TRINITY_DN28361_c0_g1_i1,TRINITY_DN23442_c0_g1_i4,TRINITY_DN35340_c0_g1_i5,TRINITY_DN37096_c1_g1_i6,TRINITY_DN34282_c0_g1_i6,TRINITY_DN30143_c1_g8_i2,TRINITY_DN32136_c3_g2_i3,TRINITY_DN37999_c0_g1_i2…	24
GO:1903047	mitotic cell cycle process	BP	1.41622e-13	2.80411e-11	23	126	1204	27422	Over	4	TRINITY_DN37860_c1_g1_i12,TRINITY_DN38341_c1_g1_i1,TRINITY_DN31850_c1_g2_i2,TRINITY_DN35442_c1_g6_i2,TRINITY_DN28930_c4_g4_i1,TRINITY_DN33208_c0_g3_i8,TRINITY_DN32596_c0_g1_i1,TRINITY_DN31819_c2_g10_i4,TRINITY_DN31930_c0_g4_i2,TRINITY_DN29845_c0_g2_i7,TRINITY_DN23583_c0_g1_i3,TRINITY_DN37570_c4_g1_i1,TRINITY_DN30146_c1_g1_i5,TRINITY_DN31488_c1_g3_i3,TRINITY_DN37999_c0_g1_i2,TRINITY_DN29710_c0_g1_…	23
GO:0048285	organelle fission	BP	1.65352e-10	1.33384e-08	21	129	1204	27422	Over	5	TRINITY_DN37860_c1_g1_i12,TRINITY_DN31341_c1_g6_i3,TRINITY_DN23291_c0_g1_i1,TRINITY_DN27168_c0_g1_i2,TRINITY_DN32596_c0_g1_i1,TRINITY_DN31930_c0_g4_i2,TRINITY_DN23583_c0_g1_i3,TRINITY_DN37570_c4_g1_i1,TRINITY_DN34282_c0_g1_i6,TRINITY_DN28872_c3_g2_i1,TRINITY_DN33388_c0_g2_i1,TRINITY_DN32136_c3_g2_i3,TRINITY_DN31488_c1_g3_i3,TRINITY_DN37999_c0_g1_i2,TRINITY_DN23427_c0_g1_i7,TRINITY_DN29748_c0_g1_i…	21
GO:0008017	microtubule binding	MF	3.80773e-10	2.85974e-08	21	132	1204	27422	Over	6	TRINITY_DN30992_c0_g4_i1,TRINITY_DN33088_c0_g1_i1,TRINITY_DN37353_c3_g1_i1,TRINITY_DN25940_c3_g2_i5,TRINITY_DN27843_c0_g4_i1,TRINITY_DN22661_c0_g1_i1,TRINITY_DN23255_c0_g1_i2,TRINITY_DN33436_c0_g3_i1,TRINITY_DN28361_c0_g1_i1,TRINITY_DN23442_c0_g1_i4,TRINITY_DN35340_c0_g1_i5,TRINITY_DN37096_c1_g1_i6,TRINITY_DN34282_c0_g1_i6,TRINITY_DN30143_c1_g8_i2,TRINITY_DN32136_c3_g2_i3,TRINITY_DN37999_c0_g1_i2…	21
GO:0015630	microtubule cytoskeleton	CC	0.000136352	0.00288325	19	182	1204	27422	Over	6	TRINITY_DN30992_c0_g4_i1,TRINITY_DN37353_c3_g1_i1,TRINITY_DN31170_c1_g1_i10,TRINITY_DN27843_c0_g4_i1,TRINITY_DN23255_c0_g1_i2,TRINITY_DN31819_c2_g10_i4,TRINITY_DN31930_c0_g4_i2,TRINITY_DN37096_c1_g1_i6,TRINITY_DN23583_c0_g1_i3,TRINITY_DN30143_c1_g8_i2,TRINITY_DN31488_c1_g3_i3,TRINITY_DN37999_c0_g1_i2,TRINITY_DN29710_c0_g1_i13,TRINITY_DN27091_c1_g2_i1,TRINITY_DN29748_c0_g1_i8,TRINITY_DN34606_c0_g1…	19
GO:0000280	nuclear division	BP	6.94032e-07	2.65193e-05	18	105	1204	27422	Over	6	TRINITY_DN37860_c1_g1_i12,TRINITY_DN31341_c1_g6_i3,TRINITY_DN23291_c0_g1_i1,TRINITY_DN27168_c0_g1_i2,TRINITY_DN32596_c0_g1_i1,TRINITY_DN31930_c0_g4_i2,TRINITY_DN23583_c0_g1_i3,TRINITY_DN37570_c4_g1_i1,TRINITY_DN28872_c3_g2_i1,TRINITY_DN31488_c1_g3_i3,TRINITY_DN37999_c0_g1_i2,TRINITY_DN23427_c0_g1_i7,TRINITY_DN29748_c0_g1_i8,TRINITY_DN23271_c0_g1_i6,TRINITY_DN28130_c0_g1_i1,TRINITY_DN34135_c0_g1_i…	18
GO:0003887	DNA-directed DNA polymerase activity	MF	0.00030989	0.00608054	18	176	1204	27422	Over	7	TRINITY_DN36716_c4_g2_i2,TRINITY_DN25821_c0_g5_i6,TRINITY_DN21643_c0_g1_i1,TRINITY_DN36023_c1_g3_i1,TRINITY_DN32581_c1_g2_i1,TRINITY_DN36716_c4_g3_i2,TRINITY_DN29811_c0_g2_i1,TRINITY_DN29694_c2_g1_i8,TRINITY_DN38248_c0_g4_i1,TRINITY_DN28532_c3_g1_i1,TRINITY_DN28867_c0_g6_i1,TRINITY_DN12820_c0_g1_i1,TRINITY_DN34769_c0_g1_i3,TRINITY_DN27336_c1_g4_i2,TRINITY_DN43060_c0_g1_i1,TRINITY_DN25821_c1_g1_i1…	18
GO:0051726	regulation of cell cycle	BP	1.44916e-06	5.09075e-05	17	125	1204	27422	Over	4	TRINITY_DN31850_c1_g2_i2,TRINITY_DN35442_c1_g6_i2,TRINITY_DN28930_c4_g4_i1,TRINITY_DN23388_c0_g1_i2,TRINITY_DN33208_c0_g3_i8,TRINITY_DN32596_c0_g1_i1,TRINITY_DN31930_c0_g4_i2,TRINITY_DN29845_c0_g2_i7,TRINITY_DN23583_c0_g1_i3,TRINITY_DN31488_c1_g3_i3,TRINITY_DN37999_c0_g1_i2,TRINITY_DN23427_c0_g1_i7,TRINITY_DN27642_c0_g3_i1,TRINITY_DN29748_c0_g1_i8,TRINITY_DN23271_c0_g1_i6,TRINITY_DN34135_c0_g1_i1…	17
GO:0050790	regulation of catalytic activity	BP	0.000160942	0.0033705	16	143	1204	27422	Over	4	TRINITY_DN31850_c1_g2_i2,TRINITY_DN29374_c0_g3_i3,TRINITY_DN35442_c1_g6_i2,TRINITY_DN28930_c4_g4_i1,TRINITY_DN23291_c0_g1_i1,TRINITY_DN33208_c0_g3_i8,TRINITY_DN31930_c0_g4_i2,TRINITY_DN29845_c0_g2_i7,TRINITY_DN23583_c0_g1_i3,TRINITY_DN34019_c1_g4_i1,TRINITY_DN32466_c0_g2_i2,TRINITY_DN26474_c0_g3_i2,TRINITY_DN37999_c0_g1_i2,TRINITY_DN27642_c0_g3_i1,TRINITY_DN29748_c0_g1_i8,TRINITY_DN22833_c0_g1_i3	16
GO:0005874	microtubule	CC	0.00207424	0.0287751	15	153	1204	27422	Over	6	TRINITY_DN30992_c0_g4_i1,TRINITY_DN37353_c3_g1_i1,TRINITY_DN31170_c1_g1_i10,TRINITY_DN27843_c0_g4_i1,TRINITY_DN23255_c0_g1_i2,TRINITY_DN31930_c0_g4_i2,TRINITY_DN37096_c1_g1_i6,TRINITY_DN23583_c0_g1_i3,TRINITY_DN30143_c1_g8_i2,TRINITY_DN31488_c1_g3_i3,TRINITY_DN37999_c0_g1_i2,TRINITY_DN27091_c1_g2_i1,TRINITY_DN29748_c0_g1_i8,TRINITY_DN34606_c0_g1_i4,TRINITY_DN22833_c0_g1_i3	15
GO:0051338	regulation of transferase activity	BP	2.12028e-06	6.79114e-05	14	71	1204	27422	Over	5	TRINITY_DN31850_c1_g2_i2,TRINITY_DN35442_c1_g6_i2,TRINITY_DN28930_c4_g4_i1,TRINITY_DN23291_c0_g1_i1,TRINITY_DN33208_c0_g3_i8,TRINITY_DN31930_c0_g4_i2,TRINITY_DN29845_c0_g2_i7,TRINITY_DN23583_c0_g1_i3,TRINITY_DN34019_c1_g4_i1,TRINITY_DN32466_c0_g2_i2,TRINITY_DN26474_c0_g3_i2,TRINITY_DN37999_c0_g1_i2,TRINITY_DN27642_c0_g3_i1,TRINITY_DN29748_c0_g1_i8	14
GO:0003774	motor activity	MF	0.0009262	0.0148328	14	131	1204	27422	Over	8	TRINITY_DN30992_c0_g4_i1,TRINITY_DN37353_c3_g1_i1,TRINITY_DN27843_c0_g4_i1,TRINITY_DN22661_c0_g1_i1,TRINITY_DN33436_c0_g3_i1,TRINITY_DN28361_c0_g1_i1,TRINITY_DN23442_c0_g1_i4,TRINITY_DN35340_c0_g1_i5,TRINITY_DN37096_c1_g1_i6,TRINITY_DN30143_c1_g8_i2,TRINITY_DN34465_c2_g2_i1,TRINITY_DN27091_c1_g2_i1,TRINITY_DN34606_c0_g1_i4,TRINITY_DN22833_c0_g1_i3	14
GO:0003777	microtubule motor activity	MF	2.83741e-05	0.000694367	13	77	1204	27422	Over	9	TRINITY_DN30992_c0_g4_i1,TRINITY_DN37353_c3_g1_i1,TRINITY_DN27843_c0_g4_i1,TRINITY_DN22661_c0_g1_i1,TRINITY_DN33436_c0_g3_i1,TRINITY_DN28361_c0_g1_i1,TRINITY_DN23442_c0_g1_i4,TRINITY_DN35340_c0_g1_i5,TRINITY_DN37096_c1_g1_i6,TRINITY_DN30143_c1_g8_i2,TRINITY_DN34465_c2_g2_i1,TRINITY_DN27091_c1_g2_i1,TRINITY_DN34606_c0_g1_i4	13
GO:0007018	microtubule-based movement	BP	2.83741e-05	0.000694367	13	77	1204	27422	Over	4	TRINITY_DN30992_c0_g4_i1,TRINITY_DN37353_c3_g1_i1,TRINITY_DN27843_c0_g4_i1,TRINITY_DN22661_c0_g1_i1,TRINITY_DN33436_c0_g3_i1,TRINITY_DN28361_c0_g1_i1,TRINITY_DN23442_c0_g1_i4,TRINITY_DN35340_c0_g1_i5,TRINITY_DN37096_c1_g1_i6,TRINITY_DN30143_c1_g8_i2,TRINITY_DN34465_c2_g2_i1,TRINITY_DN27091_c1_g2_i1,TRINITY_DN34606_c0_g1_i4	13
GO:0031399	regulation of protein modification process	BP	0.000831946	0.0137271	13	107	1204	27422	Over	6	TRINITY_DN31850_c1_g2_i2,TRINITY_DN35442_c1_g6_i2,TRINITY_DN28930_c4_g4_i1,TRINITY_DN23291_c0_g1_i1,TRINITY_DN33208_c0_g3_i8,TRINITY_DN31930_c0_g4_i2,TRINITY_DN29845_c0_g2_i7,TRINITY_DN23583_c0_g1_i3,TRINITY_DN32466_c0_g2_i2,TRINITY_DN26474_c0_g3_i2,TRINITY_DN37999_c0_g1_i2,TRINITY_DN27642_c0_g3_i1,TRINITY_DN29748_c0_g1_i8	13
GO:0007067	mitotic nuclear division	BP	2.66139e-05	0.000666266	12	66	1204	27422	Over	5	TRINITY_DN37860_c1_g1_i12,TRINITY_DN32596_c0_g1_i1,TRINITY_DN31930_c0_g4_i2,TRINITY_DN23583_c0_g1_i3,TRINITY_DN37570_c4_g1_i1,TRINITY_DN31488_c1_g3_i3,TRINITY_DN37999_c0_g1_i2,TRINITY_DN23427_c0_g1_i7,TRINITY_DN29748_c0_g1_i8,TRINITY_DN23271_c0_g1_i6,TRINITY_DN34135_c0_g1_i1,TRINITY_DN37651_c0_g4_i1	12
GO:0043549	regulation of kinase activity	BP	6.99558e-06	0.000208717	11	49	1204	27422	Over	6	TRINITY_DN31850_c1_g2_i2,TRINITY_DN35442_c1_g6_i2,TRINITY_DN28930_c4_g4_i1,TRINITY_DN33208_c0_g3_i8,TRINITY_DN31930_c0_g4_i2,TRINITY_DN29845_c0_g2_i7,TRINITY_DN23583_c0_g1_i3,TRINITY_DN34019_c1_g4_i1,TRINITY_DN37999_c0_g1_i2,TRINITY_DN27642_c0_g3_i1,TRINITY_DN29748_c0_g1_i8	11
GO:0045859	regulation of protein kinase activity	BP	1.62605e-05	0.000448297	10	44	1204	27422	Over	7	TRINITY_DN31850_c1_g2_i2,TRINITY_DN35442_c1_g6_i2,TRINITY_DN28930_c4_g4_i1,TRINITY_DN33208_c0_g3_i8,TRINITY_DN31930_c0_g4_i2,TRINITY_DN29845_c0_g2_i7,TRINITY_DN23583_c0_g1_i3,TRINITY_DN37999_c0_g1_i2,TRINITY_DN27642_c0_g3_i1,TRINITY_DN29748_c0_g1_i8	10
GO:0010564	regulation of cell cycle process	BP	0.000123669	0.0026935	10	55	1204	27422	Over	4	TRINITY_DN32596_c0_g1_i1,TRINITY_DN31930_c0_g4_i2,TRINITY_DN23583_c0_g1_i3,TRINITY_DN31488_c1_g3_i3,TRINITY_DN37999_c0_g1_i2,TRINITY_DN23427_c0_g1_i7,TRINITY_DN29748_c0_g1_i8,TRINITY_DN23271_c0_g1_i6,TRINITY_DN34135_c0_g1_i1,TRINITY_DN33986_c2_g1_i1	10
GO:0016709	oxidoreductase activity, acting on paired donors, with incorporation or reduction of molecular oxygen, NAD(P)H as one donor, and incorporation of one atom of oxygen	MF	0.00115654	0.0180476	10	72	1204	27422	Over	5	TRINITY_DN29372_c0_g3_i1,TRINITY_DN38099_c1_g1_i12,TRINITY_DN28147_c0_g1_i2,TRINITY_DN38664_c2_g2_i2,TRINITY_DN35498_c4_g1_i1,TRINITY_DN29039_c1_g2_i1,TRINITY_DN38664_c2_g4_i1,TRINITY_DN36220_c0_g3_i1,TRINITY_DN28064_c0_g2_i2,TRINITY_DN37909_c1_g3_i1	10
GO:0051783	regulation of nuclear division	BP	1.89354e-05	0.000500985	9	36	1204	27422	Over	6	TRINITY_DN23291_c0_g1_i1,TRINITY_DN32596_c0_g1_i1,TRINITY_DN31930_c0_g4_i2,TRINITY_DN23583_c0_g1_i3,TRINITY_DN37999_c0_g1_i2,TRINITY_DN23427_c0_g1_i7,TRINITY_DN29748_c0_g1_i8,TRINITY_DN23271_c0_g1_i6,TRINITY_DN34135_c0_g1_i1	9
GO:0044772	mitotic cell cycle phase transition	BP	3.78549e-05	0.000906021	9	39	1204	27422	Over	5	TRINITY_DN31850_c1_g2_i2,TRINITY_DN35442_c1_g6_i2,TRINITY_DN28930_c4_g4_i1,TRINITY_DN33208_c0_g3_i8,TRINITY_DN29845_c0_g2_i7,TRINITY_DN23427_c0_g1_i7,TRINITY_DN27642_c0_g3_i1,TRINITY_DN23271_c0_g1_i6,TRINITY_DN34135_c0_g1_i1	9
GO:0005875	microtubule associated complex	CC	0.000124923	0.00269389	9	45	1204	27422	Over	4	TRINITY_DN30992_c0_g4_i1,TRINITY_DN31819_c2_g10_i4,TRINITY_DN37096_c1_g1_i6,TRINITY_DN30143_c1_g8_i2,TRINITY_DN31488_c1_g3_i3,TRINITY_DN29710_c0_g1_i13,TRINITY_DN27091_c1_g2_i1,TRINITY_DN22833_c0_g1_i3,TRINITY_DN37005_c0_g2_i1	9
GO:0007346	regulation of mitotic cell cycle	BP	0.00184314	0.0271241	9	64	1204	27422	Over	5	TRINITY_DN23388_c0_g1_i2,TRINITY_DN32596_c0_g1_i1,TRINITY_DN31930_c0_g4_i2,TRINITY_DN23583_c0_g1_i3,TRINITY_DN37999_c0_g1_i2,TRINITY_DN23427_c0_g1_i7,TRINITY_DN29748_c0_g1_i8,TRINITY_DN23271_c0_g1_i6,TRINITY_DN34135_c0_g1_i1	9
GO:0019207	kinase regulator activity	MF	0.00205754	0.0287751	9	65	1204	27422	Over	4	TRINITY_DN31850_c1_g2_i2,TRINITY_DN35442_c1_g6_i2,TRINITY_DN28930_c4_g4_i1,TRINITY_DN33208_c0_g3_i8,TRINITY_DN37476_c0_g6_i1,TRINITY_DN29845_c0_g2_i7,TRINITY_DN27642_c0_g3_i1,TRINITY_DN19130_c0_g1_i1,TRINITY_DN27336_c0_g5_i1	9
GO:0007088	regulation of mitotic nuclear division	BP	5.52889e-05	0.00128106	8	32	1204	27422	Over	5	TRINITY_DN32596_c0_g1_i1,TRINITY_DN31930_c0_g4_i2,TRINITY_DN23583_c0_g1_i3,TRINITY_DN37999_c0_g1_i2,TRINITY_DN23427_c0_g1_i7,TRINITY_DN29748_c0_g1_i8,TRINITY_DN23271_c0_g1_i6,TRINITY_DN34135_c0_g1_i1	8
GO:1902554	serine/threonine protein kinase complex	CC	0.000295956	0.00585992	8	40	1204	27422	Over	7	TRINITY_DN31850_c1_g2_i2,TRINITY_DN35442_c1_g6_i2,TRINITY_DN28930_c4_g4_i1,TRINITY_DN33208_c0_g3_i8,TRINITY_DN29845_c0_g2_i7,TRINITY_DN27642_c0_g3_i1,TRINITY_DN36845_c0_g1_i3,TRINITY_DN32707_c1_g1_i2	8
GO:0090558	plant epidermis development	BP	0.00206171	0.0287751	8	53	1204	27422	Over	5	TRINITY_DN37467_c1_g1_i2,TRINITY_DN27852_c0_g1_i2,TRINITY_DN21158_c0_g1_i2,TRINITY_DN26338_c0_g1_i1,TRINITY_DN27810_c0_g2_i1,TRINITY_DN21785_c0_g1_i2,TRINITY_DN19974_c0_g1_i1,TRINITY_DN15922_c0_g1_i1	8
GO:0016854	racemase and epimerase activity	MF	0.00262214	0.0346122	8	55	1204	27422	Over	4	TRINITY_DN33889_c0_g3_i2,TRINITY_DN37223_c0_g2_i4,TRINITY_DN36187_c0_g1_i9,TRINITY_DN30143_c1_g9_i2,TRINITY_DN31877_c1_g8_i1,TRINITY_DN37605_c1_g2_i4,TRINITY_DN30275_c4_g1_i1,TRINITY_DN30756_c1_g1_i2	8
GO:0010374	stomatal complex development	BP	1.44795e-05	0.000404311	7	20	1204	27422	Over	4	TRINITY_DN37467_c1_g1_i2,TRINITY_DN21158_c0_g1_i2,TRINITY_DN26338_c0_g1_i1,TRINITY_DN27810_c0_g2_i1,TRINITY_DN21785_c0_g1_i2,TRINITY_DN19974_c0_g1_i1,TRINITY_DN15922_c0_g1_i1	7
GO:0008094	DNA-dependent ATPase activity	MF	0.000396165	0.00731227	7	32	1204	27422	Over	10	TRINITY_DN38201_c0_g1_i2,TRINITY_DN29856_c1_g1_i15,TRINITY_DN34454_c0_g2_i10,TRINITY_DN38119_c2_g3_i1,TRINITY_DN26456_c0_g1_i17,TRINITY_DN31342_c0_g1_i6,TRINITY_DN13693_c0_g1_i1	7
GO:0016538	cyclin-dependent protein serine/threonine kinase regulator activity	MF	0.000705623	0.0118219	7	35	1204	27422	Over	6	TRINITY_DN31850_c1_g2_i2,TRINITY_DN35442_c1_g6_i2,TRINITY_DN28930_c4_g4_i1,TRINITY_DN33208_c0_g3_i8,TRINITY_DN37476_c0_g6_i1,TRINITY_DN29845_c0_g2_i7,TRINITY_DN27642_c0_g3_i1	7
GO:0007051	spindle organization	BP	0.00100086	0.0159115	7	37	1204	27422	Over	4	TRINITY_DN31930_c0_g4_i2,TRINITY_DN23583_c0_g1_i3,TRINITY_DN31488_c1_g3_i3,TRINITY_DN37999_c0_g1_i2,TRINITY_DN29748_c0_g1_i8,TRINITY_DN37005_c0_g2_i1,TRINITY_DN37651_c0_g4_i1	7
GO:0051347	positive regulation of transferase activity	BP	0.00161651	0.0239507	7	40	1204	27422	Over	6	TRINITY_DN31930_c0_g4_i2,TRINITY_DN23583_c0_g1_i3,TRINITY_DN34019_c1_g4_i1,TRINITY_DN32466_c0_g2_i2,TRINITY_DN26474_c0_g3_i2,TRINITY_DN37999_c0_g1_i2,TRINITY_DN29748_c0_g1_i8	7
GO:0000775	chromosome, centromeric region	CC	0.000217391	0.00450931	6	21	1204	27422	Over	6	TRINITY_DN37860_c1_g1_i12,TRINITY_DN31341_c1_g6_i3,TRINITY_DN24899_c0_g1_i3,TRINITY_DN37570_c4_g1_i1,TRINITY_DN31488_c1_g3_i3,TRINITY_DN37651_c0_g4_i1	6
GO:0007052	mitotic spindle organization	BP	0.000287855	0.00580507	6	22	1204	27422	Over	5	TRINITY_DN31930_c0_g4_i2,TRINITY_DN23583_c0_g1_i3,TRINITY_DN31488_c1_g3_i3,TRINITY_DN37999_c0_g1_i2,TRINITY_DN29748_c0_g1_i8,TRINITY_DN37651_c0_g4_i1	6
GO:0016855	racemase and epimerase activity, acting on amino acids and derivatives	MF	0.000610316	0.0105497	6	25	1204	27422	Over	5	TRINITY_DN33889_c0_g3_i2,TRINITY_DN37223_c0_g2_i4,TRINITY_DN30143_c1_g9_i2,TRINITY_DN31877_c1_g8_i1,TRINITY_DN37605_c1_g2_i4,TRINITY_DN30275_c4_g1_i1	6
GO:0005811	lipid particle	CC	0.000610316	0.0105497	6	25	1204	27422	Over	5	TRINITY_DN36733_c1_g3_i5,TRINITY_DN22443_c0_g1_i1,TRINITY_DN61189_c0_g1_i1,TRINITY_DN36733_c1_g1_i3,TRINITY_DN28654_c1_g2_i1,TRINITY_DN28654_c1_g3_i4	6
GO:0000079	regulation of cyclin-dependent protein serine/threonine kinase activity	BP	0.000610316	0.0105497	6	25	1204	27422	Over	6	TRINITY_DN31850_c1_g2_i2,TRINITY_DN35442_c1_g6_i2,TRINITY_DN28930_c4_g4_i1,TRINITY_DN33208_c0_g3_i8,TRINITY_DN29845_c0_g2_i7,TRINITY_DN27642_c0_g3_i1	6
GO:0000307	cyclin-dependent protein kinase holoenzyme complex	CC	0.000610316	0.0105497	6	25	1204	27422	Over	4	TRINITY_DN31850_c1_g2_i2,TRINITY_DN35442_c1_g6_i2,TRINITY_DN28930_c4_g4_i1,TRINITY_DN33208_c0_g3_i8,TRINITY_DN29845_c0_g2_i7,TRINITY_DN27642_c0_g3_i1	6
GO:0005819	spindle	CC	0.00384844	0.0473553	6	35	1204	27422	Over	5	TRINITY_DN31930_c0_g4_i2,TRINITY_DN23583_c0_g1_i3,TRINITY_DN31488_c1_g3_i3,TRINITY_DN37999_c0_g1_i2,TRINITY_DN29748_c0_g1_i8,TRINITY_DN37651_c0_g4_i1	6
GO:0000910	cytokinesis	BP	0.00384844	0.0473553	6	35	1204	27422	Over	4	TRINITY_DN38341_c1_g1_i1,TRINITY_DN31819_c2_g10_i4,TRINITY_DN30146_c1_g1_i5,TRINITY_DN31488_c1_g3_i3,TRINITY_DN29710_c0_g1_i13,TRINITY_DN38131_c1_g3_i1	6
GO:0004045	aminoacyl-tRNA hydrolase activity	MF	9.89501e-05	0.0021769	5	12	1204	27422	Over	6	TRINITY_DN25148_c0_g1_i2,TRINITY_DN25148_c0_g3_i1,TRINITY_DN34096_c0_g7_i1,TRINITY_DN20196_c0_g1_i1,TRINITY_DN25148_c0_g4_i1	5
GO:0030976	thiamine pyrophosphate binding	MF	0.00228062	0.0308521	5	22	1204	27422	Over	4	TRINITY_DN38182_c1_g3_i2,TRINITY_DN37721_c0_g1_i1,TRINITY_DN23556_c0_g2_i1,TRINITY_DN37363_c4_g1_i1,TRINITY_DN37513_c0_g3_i1	5
GO:0033674	positive regulation of kinase activity	BP	0.00228062	0.0308521	5	22	1204	27422	Over	7	TRINITY_DN31930_c0_g4_i2,TRINITY_DN23583_c0_g1_i3,TRINITY_DN34019_c1_g4_i1,TRINITY_DN37999_c0_g1_i2,TRINITY_DN29748_c0_g1_i8	5
GO:0080048	GDP-D-glucose phosphorylase activity	MF	0.000390167	0.0072631	4	9	1204	27422	Over	7	TRINITY_DN38233_c5_g1_i10,TRINITY_DN32612_c0_g1_i2,TRINITY_DN29542_c2_g3_i2,TRINITY_DN27570_c0_g1_i1	4
GO:0060236	regulation of mitotic spindle organization	BP	0.000390167	0.0072631	4	9	1204	27422	Over	6	TRINITY_DN31930_c0_g4_i2,TRINITY_DN23583_c0_g1_i3,TRINITY_DN37999_c0_g1_i2,TRINITY_DN29748_c0_g1_i8	4
GO:0005871	kinesin complex	CC	0.00259871	0.0345121	4	14	1204	27422	Over	5	TRINITY_DN30992_c0_g4_i1,TRINITY_DN37096_c1_g1_i6,TRINITY_DN30143_c1_g8_i2,TRINITY_DN27091_c1_g2_i1	4
GO:0003984	acetolactate synthase activity	MF	0.000789889	0.0131327	3	5	1204	27422	Over	5	TRINITY_DN37721_c0_g1_i1,TRINITY_DN37363_c4_g1_i1,TRINITY_DN37513_c0_g3_i1	3
GO:0009099	valine biosynthetic process	BP	0.00400436	0.0484528	3	8	1204	27422	Over	7	TRINITY_DN37721_c0_g1_i1,TRINITY_DN37363_c4_g1_i1,TRINITY_DN37513_c0_g3_i1	3
GO:0008574	ATP-dependent microtubule motor activity, plus-end-directed	MF	0.00192624	0.0272425	2	2	1204	27422	Over	9	TRINITY_DN30992_c0_g4_i1,TRINITY_DN30143_c1_g8_i2	2
GO:0010345	suberin biosynthetic process	BP	0.00192624	0.0272425	2	2	1204	27422	Over	6	TRINITY_DN21151_c0_g1_i1,TRINITY_DN23459_c0_g2_i1	2

## Sheet: ST7
GO enrichment of up-regulated genes between GP and PP
GO_ID	GO_Term	GO_Class	Pvalue	AdjustedPv	x1	x2	n	N	EnrichDirect	GOlevl	GeneID	Size
GO:0015074	DNA integration	BP	1.80703e-11	3.20876e-09	218	2380	1648	27422	Over	6	TRINITY_DN38578_c2_g1_i1,TRINITY_DN37223_c0_g2_i4,TRINITY_DN33889_c0_g3_i2,TRINITY_DN34048_c0_g1_i9,TRINITY_DN38111_c1_g1_i9,TRINITY_DN38117_c3_g2_i1,TRINITY_DN34590_c1_g6_i1,TRINITY_DN30143_c1_g9_i2,TRINITY_DN25369_c0_g1_i5,TRINITY_DN38563_c5_g6_i1,TRINITY_DN25991_c0_g5_i1,TRINITY_DN34344_c1_g3_i1,TRINITY_DN35543_c2_g6_i1,TRINITY_DN37725_c1_g2_i1,TRINITY_DN25821_c0_g5_i6,TRINITY_DN29694_c2_g4_i2…	218
GO:0005576	extracellular region	CC	8.66842e-10	1.13419e-07	55	416	1648	27422	Over	2	TRINITY_DN37186_c1_g1_i3,TRINITY_DN32621_c0_g1_i1,TRINITY_DN26749_c0_g2_i2,TRINITY_DN32449_c1_g1_i1,TRINITY_DN32813_c0_g1_i3,TRINITY_DN18197_c0_g1_i1,TRINITY_DN35383_c3_g1_i1,TRINITY_DN30176_c0_g1_i3,TRINITY_DN35709_c0_g1_i1,TRINITY_DN30178_c0_g3_i1,TRINITY_DN28697_c1_g3_i1,TRINITY_DN24457_c0_g1_i2,TRINITY_DN43317_c0_g1_i1,TRINITY_DN21921_c0_g1_i1,TRINITY_DN30706_c0_g3_i1,TRINITY_DN27504_c3_g2_i1…	55
GO:0009664	plant-type cell wall organization	BP	2.93495e-09	3.64814e-07	19	88	1648	27422	Over	5	TRINITY_DN37779_c2_g1_i2,TRINITY_DN27159_c3_g1_i12,TRINITY_DN30706_c0_g3_i1,TRINITY_DN37134_c1_g4_i1,TRINITY_DN30706_c0_g1_i11,TRINITY_DN33696_c1_g2_i2,TRINITY_DN30706_c0_g8_i1,TRINITY_DN30836_c3_g1_i1,TRINITY_DN34435_c3_g2_i1,TRINITY_DN27137_c3_g2_i1,TRINITY_DN27283_c0_g1_i1,TRINITY_DN32424_c0_g3_i3,TRINITY_DN30836_c3_g3_i1,TRINITY_DN30706_c0_g2_i2,TRINITY_DN35679_c0_g1_i3,TRINITY_DN19191_c0_g1_…	19
GO:0071669	plant-type cell wall organization or biogenesis	BP	6.9997e-09	6.69279e-07	23	122	1648	27422	Over	4	TRINITY_DN38616_c1_g1_i6,TRINITY_DN37779_c2_g1_i2,TRINITY_DN27159_c3_g1_i12,TRINITY_DN30706_c0_g3_i1,TRINITY_DN37134_c1_g4_i1,TRINITY_DN30936_c2_g2_i1,TRINITY_DN30706_c0_g1_i11,TRINITY_DN33696_c1_g2_i2,TRINITY_DN30706_c0_g8_i1,TRINITY_DN30836_c3_g1_i1,TRINITY_DN34435_c3_g2_i1,TRINITY_DN27137_c3_g2_i1,TRINITY_DN27283_c0_g1_i1,TRINITY_DN32424_c0_g3_i3,TRINITY_DN30836_c3_g3_i1,TRINITY_DN30706_c0_g2_…	23
GO:0046914	transition metal ion binding	MF	1.48389e-08	1.27205e-06	241	2867	1648	27422	Over	6	TRINITY_DN37223_c0_g2_i4,TRINITY_DN33889_c0_g3_i2,TRINITY_DN28334_c0_g2_i2,TRINITY_DN38664_c2_g2_i2,TRINITY_DN23676_c0_g1_i1,TRINITY_DN32621_c0_g1_i1,TRINITY_DN25445_c0_g2_i1,TRINITY_DN38111_c1_g1_i9,TRINITY_DN38585_c3_g3_i3,TRINITY_DN32305_c0_g1_i1,TRINITY_DN26890_c1_g1_i2,TRINITY_DN38117_c3_g2_i1,TRINITY_DN27143_c0_g1_i1,TRINITY_DN34590_c1_g6_i1,TRINITY_DN37982_c1_g1_i2,TRINITY_DN35345_c0_g3_i3…	241
GO:0006259	DNA metabolic process	BP	2.05148e-08	1.64516e-06	238	2834	1648	27422	Over	5	TRINITY_DN38578_c2_g1_i1,TRINITY_DN37223_c0_g2_i4,TRINITY_DN33889_c0_g3_i2,TRINITY_DN34048_c0_g1_i9,TRINITY_DN38111_c1_g1_i9,TRINITY_DN38117_c3_g2_i1,TRINITY_DN34590_c1_g6_i1,TRINITY_DN30143_c1_g9_i2,TRINITY_DN29856_c1_g1_i15,TRINITY_DN25369_c0_g1_i5,TRINITY_DN38563_c5_g6_i1,TRINITY_DN25991_c0_g5_i1,TRINITY_DN34344_c1_g3_i1,TRINITY_DN35543_c2_g6_i1,TRINITY_DN37725_c1_g2_i1,TRINITY_DN25821_c0_g5_i…	238
GO:0071554	cell wall organization or biogenesis	BP	5.54184e-07	3.82695e-05	47	387	1648	27422	Over	3	TRINITY_DN37186_c1_g1_i3,TRINITY_DN26749_c0_g2_i2,TRINITY_DN26956_c4_g1_i1,TRINITY_DN38616_c1_g1_i6,TRINITY_DN32813_c0_g1_i3,TRINITY_DN9874_c0_g1_i2,TRINITY_DN34489_c0_g2_i7,TRINITY_DN35392_c1_g2_i2,TRINITY_DN26353_c0_g1_i1,TRINITY_DN37779_c2_g1_i2,TRINITY_DN26515_c0_g1_i3,TRINITY_DN27159_c3_g1_i12,TRINITY_DN30706_c0_g3_i1,TRINITY_DN26262_c0_g1_i2,TRINITY_DN30146_c1_g4_i2,TRINITY_DN23731_c0_g2_i1…	47
GO:0010088	phloem development	BP	1.17716e-06	7.50367e-05	6	8	1648	27422	Over	6	TRINITY_DN28006_c0_g2_i1,TRINITY_DN23741_c0_g1_i1,TRINITY_DN28006_c0_g1_i1,TRINITY_DN28171_c2_g2_i3,TRINITY_DN31066_c1_g1_i1,TRINITY_DN36290_c1_g4_i5	6
GO:0008270	zinc ion binding	MF	4.27911e-06	0.000247392	190	2316	1648	27422	Over	7	TRINITY_DN37223_c0_g2_i4,TRINITY_DN33889_c0_g3_i2,TRINITY_DN38111_c1_g1_i9,TRINITY_DN38585_c3_g3_i3,TRINITY_DN32305_c0_g1_i1,TRINITY_DN38117_c3_g2_i1,TRINITY_DN27143_c0_g1_i1,TRINITY_DN34590_c1_g6_i1,TRINITY_DN37982_c1_g1_i2,TRINITY_DN38563_c5_g6_i1,TRINITY_DN35543_c2_g6_i1,TRINITY_DN37725_c1_g2_i1,TRINITY_DN38699_c4_g3_i1,TRINITY_DN27115_c1_g3_i9,TRINITY_DN38604_c2_g1_i14,TRINITY_DN29949_c6_g1_i…	190
GO:0071555	cell wall organization	BP	6.94284e-06	0.000392271	39	323	1648	27422	Over	4	TRINITY_DN37186_c1_g1_i3,TRINITY_DN26749_c0_g2_i2,TRINITY_DN26956_c4_g1_i1,TRINITY_DN32813_c0_g1_i3,TRINITY_DN9874_c0_g1_i2,TRINITY_DN34489_c0_g2_i7,TRINITY_DN35392_c1_g2_i2,TRINITY_DN37779_c2_g1_i2,TRINITY_DN27159_c3_g1_i12,TRINITY_DN30706_c0_g3_i1,TRINITY_DN26262_c0_g1_i2,TRINITY_DN30146_c1_g4_i2,TRINITY_DN23731_c0_g2_i1,TRINITY_DN37134_c1_g4_i1,TRINITY_DN30706_c0_g1_i11,TRINITY_DN30901_c0_g1_i…	39
GO:0030001	metal ion transport	BP	4.09031e-05	0.00156438	23	166	1648	27422	Over	7	TRINITY_DN31311_c10_g1_i1,TRINITY_DN32012_c1_g4_i4,TRINITY_DN37300_c2_g1_i2,TRINITY_DN24238_c0_g1_i1,TRINITY_DN24354_c0_g1_i5,TRINITY_DN23586_c0_g2_i1,TRINITY_DN37367_c1_g3_i2,TRINITY_DN36433_c2_g2_i1,TRINITY_DN36810_c3_g2_i11,TRINITY_DN37510_c0_g2_i1,TRINITY_DN26958_c0_g4_i1,TRINITY_DN33810_c2_g6_i1,TRINITY_DN30176_c1_g2_i1,TRINITY_DN34132_c2_g2_i1,TRINITY_DN35128_c1_g4_i1,TRINITY_DN30421_c1_g2_…	23
GO:0020037	heme binding	MF	4.55536e-05	0.0017096	49	463	1648	27422	Over	5	TRINITY_DN31598_c1_g1_i1,TRINITY_DN28334_c0_g2_i2,TRINITY_DN38664_c2_g2_i2,TRINITY_DN23676_c0_g1_i1,TRINITY_DN25445_c0_g2_i1,TRINITY_DN32449_c1_g1_i1,TRINITY_DN26890_c1_g1_i2,TRINITY_DN36562_c3_g4_i2,TRINITY_DN35345_c0_g3_i3,TRINITY_DN36220_c0_g1_i3,TRINITY_DN18197_c0_g1_i1,TRINITY_DN24458_c0_g1_i1,TRINITY_DN28697_c1_g3_i1,TRINITY_DN27612_c1_g1_i9,TRINITY_DN24457_c0_g1_i2,TRINITY_DN28601_c0_g1_i3…	49
GO:0008146	sulfotransferase activity	MF	0.000108174	0.00353844	7	20	1648	27422	Over	5	TRINITY_DN36975_c1_g1_i2,TRINITY_DN31381_c0_g2_i2,TRINITY_DN31621_c3_g2_i1,TRINITY_DN30029_c3_g1_i5,TRINITY_DN25330_c1_g1_i1,TRINITY_DN28830_c1_g1_i3,TRINITY_DN31381_c0_g4_i1	7
GO:0043169	cation binding	MF	0.000113529	0.00361836	361	5021	1648	27422	Over	4	TRINITY_DN35165_c0_g1_i2,TRINITY_DN31598_c1_g1_i1,TRINITY_DN37223_c0_g2_i4,TRINITY_DN33889_c0_g3_i2,TRINITY_DN37099_c2_g1_i5,TRINITY_DN28334_c0_g2_i2,TRINITY_DN38664_c2_g2_i2,TRINITY_DN23676_c0_g1_i1,TRINITY_DN32621_c0_g1_i1,TRINITY_DN25445_c0_g2_i1,TRINITY_DN29201_c2_g2_i2,TRINITY_DN32449_c1_g1_i1,TRINITY_DN38111_c1_g1_i9,TRINITY_DN38585_c3_g3_i3,TRINITY_DN32305_c0_g1_i1,TRINITY_DN26890_c1_g1_i2…	361
GO:0046872	metal ion binding	MF	0.000133643	0.00415296	358	4984	1648	27422	Over	5	TRINITY_DN35165_c0_g1_i2,TRINITY_DN31598_c1_g1_i1,TRINITY_DN37223_c0_g2_i4,TRINITY_DN33889_c0_g3_i2,TRINITY_DN37099_c2_g1_i5,TRINITY_DN28334_c0_g2_i2,TRINITY_DN38664_c2_g2_i2,TRINITY_DN23676_c0_g1_i1,TRINITY_DN32621_c0_g1_i1,TRINITY_DN25445_c0_g2_i1,TRINITY_DN29201_c2_g2_i2,TRINITY_DN32449_c1_g1_i1,TRINITY_DN38111_c1_g1_i9,TRINITY_DN38585_c3_g3_i3,TRINITY_DN32305_c0_g1_i1,TRINITY_DN26890_c1_g1_i2…	358
GO:0045488	pectin metabolic process	BP	0.00016499	0.00482548	18	125	1648	27422	Over	7	TRINITY_DN26956_c4_g1_i1,TRINITY_DN34775_c1_g2_i1,TRINITY_DN9874_c0_g1_i2,TRINITY_DN34489_c0_g2_i7,TRINITY_DN35392_c1_g2_i2,TRINITY_DN37779_c2_g1_i2,TRINITY_DN23731_c0_g2_i1,TRINITY_DN35628_c0_g1_i1,TRINITY_DN26945_c2_g3_i4,TRINITY_DN36464_c0_g1_i6,TRINITY_DN9320_c0_g1_i1,TRINITY_DN33984_c0_g3_i6,TRINITY_DN32772_c2_g1_i5,TRINITY_DN35628_c0_g2_i1,TRINITY_DN26009_c0_g2_i1,TRINITY_DN26956_c1_g1_i1,T…	18
GO:0004190	aspartic-type endopeptidase activity	MF	0.000261243	0.00713683	37	342	1648	27422	Over	7	TRINITY_DN38578_c2_g1_i1,TRINITY_DN30564_c1_g3_i1,TRINITY_DN31783_c1_g4_i1,TRINITY_DN30833_c1_g4_i1,TRINITY_DN35245_c0_g4_i3,TRINITY_DN34621_c0_g1_i12,TRINITY_DN25369_c0_g1_i5,TRINITY_DN32828_c4_g3_i2,TRINITY_DN30868_c1_g4_i2,TRINITY_DN37361_c1_g2_i4,TRINITY_DN37551_c1_g2_i5,TRINITY_DN38650_c1_g1_i2,TRINITY_DN24760_c0_g2_i1,TRINITY_DN24247_c0_g1_i1,TRINITY_DN30833_c1_g2_i1,TRINITY_DN30866_c2_g2_i…	37
GO:0004497	monooxygenase activity	MF	0.000302623	0.00817741	37	344	1648	27422	Over	4	TRINITY_DN38144_c0_g1_i1,TRINITY_DN35873_c1_g1_i1,TRINITY_DN28334_c0_g2_i2,TRINITY_DN38664_c2_g2_i2,TRINITY_DN23676_c0_g1_i1,TRINITY_DN25445_c0_g2_i1,TRINITY_DN26890_c1_g1_i2,TRINITY_DN35345_c0_g3_i3,TRINITY_DN36220_c0_g1_i3,TRINITY_DN24458_c0_g1_i1,TRINITY_DN27612_c1_g1_i9,TRINITY_DN28601_c0_g1_i3,TRINITY_DN33995_c0_g1_i6,TRINITY_DN37489_c0_g1_i1,TRINITY_DN35214_c1_g1_i8,TRINITY_DN36925_c0_g2_i7…	37
GO:0003964	RNA-directed DNA polymerase activity	MF	0.000445422	0.0112992	52	538	1648	27422	Over	7	TRINITY_DN25821_c0_g5_i6,TRINITY_DN29694_c2_g4_i2,TRINITY_DN37198_c1_g3_i1,TRINITY_DN27490_c0_g1_i1,TRINITY_DN27511_c0_g2_i1,TRINITY_DN32612_c0_g1_i2,TRINITY_DN22241_c0_g1_i1,TRINITY_DN32581_c1_g2_i1,TRINITY_DN38663_c5_g2_i17,TRINITY_DN38227_c0_g4_i6,TRINITY_DN36292_c2_g2_i2,TRINITY_DN31890_c1_g1_i2,TRINITY_DN27734_c1_g1_i20,TRINITY_DN28838_c1_g1_i1,TRINITY_DN34406_c0_g4_i3,TRINITY_DN29157_c1_g1_…	52
GO:0034061	DNA polymerase activity	MF	0.000507372	0.0124183	64	698	1648	27422	Over	6	TRINITY_DN25821_c0_g5_i6,TRINITY_DN29694_c2_g4_i2,TRINITY_DN37198_c1_g3_i1,TRINITY_DN27490_c0_g1_i1,TRINITY_DN24373_c0_g1_i2,TRINITY_DN34769_c0_g1_i3,TRINITY_DN21643_c0_g1_i1,TRINITY_DN12135_c0_g1_i2,TRINITY_DN27511_c0_g2_i1,TRINITY_DN32612_c0_g1_i2,TRINITY_DN29694_c2_g1_i8,TRINITY_DN22241_c0_g1_i1,TRINITY_DN36716_c4_g3_i2,TRINITY_DN32581_c1_g2_i1,TRINITY_DN38663_c5_g2_i17,TRINITY_DN38227_c0_g4_i…	64
GO:0016855	racemase and epimerase activity, acting on amino acids and derivatives	MF	0.000514515	0.0124183	7	25	1648	27422	Over	5	TRINITY_DN37223_c0_g2_i4,TRINITY_DN33889_c0_g3_i2,TRINITY_DN30143_c1_g9_i2,TRINITY_DN37605_c1_g2_i4,TRINITY_DN31877_c1_g8_i1,TRINITY_DN30275_c4_g1_i1,TRINITY_DN26970_c2_g2_i7	7
GO:0010087	phloem or xylem histogenesis	BP	0.000514515	0.0124183	7	25	1648	27422	Over	5	TRINITY_DN33823_c0_g2_i1,TRINITY_DN28006_c0_g2_i1,TRINITY_DN23741_c0_g1_i1,TRINITY_DN28006_c0_g1_i1,TRINITY_DN28171_c2_g2_i3,TRINITY_DN31066_c1_g1_i1,TRINITY_DN36290_c1_g4_i5	7
GO:0008878	glucose-1-phosphate adenylyltransferase activity	MF	0.000641886	0.015054	6	19	1648	27422	Over	7	TRINITY_DN34730_c1_g2_i2,TRINITY_DN32945_c0_g1_i8,TRINITY_DN34730_c1_g1_i3,TRINITY_DN38599_c1_g2_i1,TRINITY_DN35745_c0_g1_i11,TRINITY_DN28124_c0_g1_i1	6
GO:0003676	nucleic acid binding	MF	0.000695711	0.0157885	493	7217	1648	27422	Over	4	TRINITY_DN34929_c1_g3_i1,TRINITY_DN38578_c2_g1_i1,TRINITY_DN37223_c0_g2_i4,TRINITY_DN35597_c0_g1_i3,TRINITY_DN33889_c0_g3_i2,TRINITY_DN36217_c1_g1_i1,TRINITY_DN31538_c1_g3_i5,TRINITY_DN34048_c0_g1_i9,TRINITY_DN31783_c1_g4_i1,TRINITY_DN29345_c0_g2_i2,TRINITY_DN37424_c0_g2_i8,TRINITY_DN38111_c1_g1_i9,TRINITY_DN38585_c3_g3_i3,TRINITY_DN32305_c0_g1_i1,TRINITY_DN36359_c1_g5_i4,TRINITY_DN38117_c3_g2_i1…	493
GO:0009308	amine metabolic process	BP	0.00072853	0.0163164	13	85	1648	27422	Over	5	TRINITY_DN24192_c1_g1_i2,TRINITY_DN24130_c0_g1_i3,TRINITY_DN38643_c1_g1_i3,TRINITY_DN27788_c5_g1_i2,TRINITY_DN35365_c1_g1_i1,TRINITY_DN28890_c2_g2_i1,TRINITY_DN28072_c0_g5_i1,TRINITY_DN23167_c0_g1_i1,TRINITY_DN37995_c3_g2_i4,TRINITY_DN33505_c0_g1_i1,TRINITY_DN28072_c0_g6_i1,TRINITY_DN13354_c0_g1_i1,TRINITY_DN26571_c1_g3_i1	13
GO:0005976	polysaccharide metabolic process	BP	0.000953149	0.0209685	41	411	1648	27422	Over	5	TRINITY_DN31582_c1_g2_i1,TRINITY_DN34730_c1_g2_i2,TRINITY_DN26956_c4_g1_i1,TRINITY_DN32813_c0_g1_i3,TRINITY_DN34775_c1_g2_i1,TRINITY_DN9874_c0_g1_i2,TRINITY_DN32945_c0_g1_i8,TRINITY_DN34489_c0_g2_i7,TRINITY_DN36286_c0_g1_i13,TRINITY_DN35392_c1_g2_i2,TRINITY_DN26538_c1_g1_i5,TRINITY_DN26353_c0_g1_i1,TRINITY_DN37779_c2_g1_i2,TRINITY_DN29222_c0_g1_i19,TRINITY_DN26515_c0_g1_i3,TRINITY_DN34730_c1_g1_i…	41
GO:0042910	xenobiotic transporter activity	MF	0.00116619	0.0243947	13	82	1648	27422	Over	3	TRINITY_DN26347_c0_g3_i10,TRINITY_DN26854_c1_g3_i1,TRINITY_DN31329_c0_g2_i1,TRINITY_DN30465_c2_g2_i12,TRINITY_DN31476_c4_g3_i2,TRINITY_DN36595_c2_g1_i6,TRINITY_DN30600_c0_g3_i2,TRINITY_DN25497_c2_g1_i1,TRINITY_DN26100_c0_g7_i1,TRINITY_DN28533_c2_g4_i2,TRINITY_DN26100_c0_g3_i1,TRINITY_DN28446_c1_g1_i3,TRINITY_DN31020_c1_g1_i1	13
GO:0005618	cell wall	CC	0.00127082	0.0256851	22	185	1648	27422	Over	4	TRINITY_DN32621_c0_g1_i1,TRINITY_DN32813_c0_g1_i3,TRINITY_DN35383_c3_g1_i1,TRINITY_DN35709_c0_g1_i1,TRINITY_DN28358_c0_g1_i3,TRINITY_DN30706_c0_g3_i1,TRINITY_DN35272_c3_g3_i1,TRINITY_DN30706_c0_g1_i11,TRINITY_DN33696_c1_g2_i2,TRINITY_DN30706_c0_g8_i1,TRINITY_DN30836_c3_g1_i1,TRINITY_DN34435_c3_g2_i1,TRINITY_DN27137_c3_g2_i1,TRINITY_DN27283_c0_g1_i1,TRINITY_DN30836_c3_g3_i1,TRINITY_DN30706_c0_g2_i…	22
GO:0019252	starch biosynthetic process	BP	0.00134781	0.0270214	8	37	1648	27422	Over	7	TRINITY_DN31582_c1_g2_i1,TRINITY_DN34730_c1_g2_i2,TRINITY_DN32945_c0_g1_i8,TRINITY_DN36286_c0_g1_i13,TRINITY_DN34730_c1_g1_i3,TRINITY_DN38599_c1_g2_i1,TRINITY_DN35745_c0_g1_i11,TRINITY_DN28124_c0_g1_i1	8
GO:0016854	racemase and epimerase activity	MF	0.00146038	0.0288136	10	55	1648	27422	Over	4	TRINITY_DN37223_c0_g2_i4,TRINITY_DN33889_c0_g3_i2,TRINITY_DN30143_c1_g9_i2,TRINITY_DN37605_c1_g2_i4,TRINITY_DN34556_c0_g2_i5,TRINITY_DN31877_c1_g8_i1,TRINITY_DN36187_c0_g1_i9,TRINITY_DN36187_c0_g3_i1,TRINITY_DN30275_c4_g1_i1,TRINITY_DN26970_c2_g2_i7	10
GO:0000272	polysaccharide catabolic process	BP	0.00205151	0.0383463	19	156	1648	27422	Over	6	TRINITY_DN26956_c4_g1_i1,TRINITY_DN34775_c1_g2_i1,TRINITY_DN9874_c0_g1_i2,TRINITY_DN34489_c0_g2_i7,TRINITY_DN36286_c0_g1_i13,TRINITY_DN35392_c1_g2_i2,TRINITY_DN26538_c1_g1_i5,TRINITY_DN29222_c0_g1_i19,TRINITY_DN37794_c1_g2_i2,TRINITY_DN37794_c1_g3_i2,TRINITY_DN23731_c0_g2_i1,TRINITY_DN36464_c0_g1_i6,TRINITY_DN9320_c0_g1_i1,TRINITY_DN37794_c2_g1_i2,TRINITY_DN32772_c2_g1_i5,TRINITY_DN26009_c0_g2_i1…	19
GO:0019748	secondary metabolic process	BP	0.00259908	0.0471629	11	69	1648	27422	Over	4	TRINITY_DN25992_c1_g1_i1,TRINITY_DN30176_c0_g1_i3,TRINITY_DN30176_c1_g2_i1,TRINITY_DN37715_c1_g5_i1,TRINITY_DN32293_c1_g1_i1,TRINITY_DN34636_c1_g2_i4,TRINITY_DN30347_c2_g3_i2,TRINITY_DN35758_c1_g6_i1,TRINITY_DN25923_c0_g2_i8,TRINITY_DN38408_c2_g3_i1,TRINITY_DN23459_c0_g2_i1	11
GO:0004553	hydrolase activity, hydrolyzing O-glycosyl compounds	MF	0.00261807	0.0471633	47	508	1648	27422	Over	5	TRINITY_DN25992_c1_g1_i1,TRINITY_DN37186_c1_g1_i3,TRINITY_DN26749_c0_g2_i2,TRINITY_DN35618_c0_g1_i2,TRINITY_DN32813_c0_g1_i3,TRINITY_DN35776_c1_g2_i3,TRINITY_DN36286_c0_g1_i13,TRINITY_DN28548_c0_g1_i4,TRINITY_DN38583_c0_g1_i14,TRINITY_DN35850_c4_g3_i6,TRINITY_DN28027_c0_g3_i2,TRINITY_DN36763_c0_g2_i2,TRINITY_DN33354_c1_g5_i1,TRINITY_DN29215_c0_g1_i1,TRINITY_DN30402_c0_g3_i5,TRINITY_DN26538_c1_g1_…	47
GO:0016779	nucleotidyltransferase activity	MF	0.00267394	0.0478232	77	919	1648	27422	Over	5	TRINITY_DN36359_c1_g5_i4,TRINITY_DN26552_c0_g1_i1,TRINITY_DN34730_c1_g2_i2,TRINITY_DN32945_c0_g1_i8,TRINITY_DN25821_c0_g5_i6,TRINITY_DN29694_c2_g4_i2,TRINITY_DN37198_c1_g3_i1,TRINITY_DN27490_c0_g1_i1,TRINITY_DN24373_c0_g1_i2,TRINITY_DN34769_c0_g1_i3,TRINITY_DN21643_c0_g1_i1,TRINITY_DN12135_c0_g1_i2,TRINITY_DN27511_c0_g2_i1,TRINITY_DN32612_c0_g1_i2,TRINITY_DN29694_c2_g1_i8,TRINITY_DN22241_c0_g1_i1…	77
GO:0016840	carbon-nitrogen lyase activity	MF	0.00269493	0.0478542	8	41	1648	27422	Over	4	TRINITY_DN31240_c1_g2_i15,TRINITY_DN35664_c1_g4_i2,TRINITY_DN33449_c0_g1_i1,TRINITY_DN29168_c1_g3_i1,TRINITY_DN37715_c1_g5_i1,TRINITY_DN34636_c1_g2_i4,TRINITY_DN28376_c2_g2_i5,TRINITY_DN30347_c2_g3_i2	8

## Sheet: ST8
GO enrichment of down-regulated genes between GP and PP
GO_ID	GO_Term	GO_Class	Pvalue	AdjustedPv	x1	x2	n	N	EnrichDirect	GOlevl	GeneID	Size
GO:0043531	ADP binding	MF	2.9689e-12	7.19794e-10	35	235	1343	27422	Over	5	TRINITY_DN38492_c1_g1_i12,TRINITY_DN33902_c0_g1_i19,TRINITY_DN38258_c1_g1_i2,TRINITY_DN31354_c1_g2_i6,TRINITY_DN38492_c1_g3_i1,TRINITY_DN38492_c0_g2_i6,TRINITY_DN19787_c0_g2_i1,TRINITY_DN37731_c1_g3_i4,TRINITY_DN26243_c1_g2_i7,TRINITY_DN38603_c1_g1_i7,TRINITY_DN27106_c0_g1_i1,TRINITY_DN31314_c1_g5_i1,TRINITY_DN38551_c1_g3_i1,TRINITY_DN26459_c1_g3_i1,TRINITY_DN23985_c0_g1_i5,TRINITY_DN30047_c0_g7_…	35
GO:0030246	carbohydrate binding	MF	4.7954e-11	6.97571e-09	40	304	1343	27422	Over	3	TRINITY_DN30402_c0_g2_i3,TRINITY_DN33354_c1_g3_i2,TRINITY_DN25778_c0_g1_i1,TRINITY_DN37949_c1_g4_i1,TRINITY_DN35772_c1_g4_i1,TRINITY_DN38254_c1_g3_i2,TRINITY_DN37751_c1_g2_i1,TRINITY_DN38262_c2_g2_i4,TRINITY_DN33728_c1_g3_i1,TRINITY_DN34346_c0_g1_i3,TRINITY_DN38392_c2_g1_i17,TRINITY_DN24570_c0_g3_i2,TRINITY_DN30249_c4_g4_i1,TRINITY_DN29259_c1_g1_i10,TRINITY_DN37538_c1_g1_i11,TRINITY_DN37751_c1_g1…	40
GO:0030247	polysaccharide binding	MF	4.07037e-10	4.6745e-08	23	100	1343	27422	Over	4	TRINITY_DN25778_c0_g1_i1,TRINITY_DN37949_c1_g4_i1,TRINITY_DN35772_c1_g4_i1,TRINITY_DN38254_c1_g3_i2,TRINITY_DN37751_c1_g2_i1,TRINITY_DN38262_c2_g2_i4,TRINITY_DN34346_c0_g1_i3,TRINITY_DN38392_c2_g1_i17,TRINITY_DN24570_c0_g3_i2,TRINITY_DN29259_c1_g1_i10,TRINITY_DN37538_c1_g1_i11,TRINITY_DN37751_c1_g1_i3,TRINITY_DN35266_c0_g1_i22,TRINITY_DN35772_c0_g1_i3,TRINITY_DN36005_c0_g4_i1,TRINITY_DN32942_c2_g…	23
GO:0006952	defense response	BP	1.01364e-08	8.1917e-07	44	392	1343	27422	Over	4	TRINITY_DN24290_c0_g2_i1,TRINITY_DN26179_c1_g1_i8,TRINITY_DN30118_c0_g1_i2,TRINITY_DN38492_c1_g1_i12,TRINITY_DN33902_c0_g1_i19,TRINITY_DN38258_c1_g1_i2,TRINITY_DN31354_c1_g2_i6,TRINITY_DN22952_c0_g3_i1,TRINITY_DN33054_c0_g4_i3,TRINITY_DN37731_c1_g3_i4,TRINITY_DN25413_c0_g1_i7,TRINITY_DN26243_c1_g2_i7,TRINITY_DN38603_c1_g1_i7,TRINITY_DN29857_c0_g2_i1,TRINITY_DN27106_c0_g1_i1,TRINITY_DN31314_c1_g5_…	44
GO:0005618	cell wall	CC	1.91617e-08	1.26699e-06	26	185	1343	27422	Over	4	TRINITY_DN22896_c0_g1_i4,TRINITY_DN30402_c0_g2_i3,TRINITY_DN28545_c1_g1_i8,TRINITY_DN36116_c3_g1_i12,TRINITY_DN24045_c0_g2_i1,TRINITY_DN32529_c0_g1_i2,TRINITY_DN31192_c2_g9_i1,TRINITY_DN38246_c0_g1_i1,TRINITY_DN27773_c0_g1_i1,TRINITY_DN34435_c3_g1_i3,TRINITY_DN32283_c0_g1_i3,TRINITY_DN36593_c0_g1_i22,TRINITY_DN26073_c1_g1_i5,TRINITY_DN31243_c0_g1_i2,TRINITY_DN34944_c2_g2_i22,TRINITY_DN26956_c2_g1…	26
GO:0009733	response to auxin	BP	3.16833e-08	1.97523e-06	29	221	1343	27422	Over	5	TRINITY_DN33304_c0_g1_i1,TRINITY_DN36442_c2_g1_i4,TRINITY_DN35332_c2_g3_i3,TRINITY_DN34908_c1_g4_i2,TRINITY_DN30656_c0_g2_i3,TRINITY_DN37220_c2_g1_i13,TRINITY_DN33413_c1_g2_i8,TRINITY_DN31678_c1_g7_i1,TRINITY_DN31998_c0_g4_i2,TRINITY_DN28983_c2_g3_i2,TRINITY_DN35787_c2_g1_i7,TRINITY_DN34908_c1_g2_i4,TRINITY_DN35207_c0_g2_i2,TRINITY_DN28907_c5_g1_i1,TRINITY_DN32189_c1_g1_i4,TRINITY_DN22698_c0_g2_i…	29
GO:0009719	response to endogenous stimulus	BP	4.01221e-08	2.36612e-06	48	457	1343	27422	Over	3	TRINITY_DN24290_c0_g2_i1,TRINITY_DN33697_c0_g4_i7,TRINITY_DN35751_c1_g3_i2,TRINITY_DN33304_c0_g1_i1,TRINITY_DN36442_c2_g1_i4,TRINITY_DN33054_c0_g4_i3,TRINITY_DN35332_c2_g3_i3,TRINITY_DN34908_c1_g4_i2,TRINITY_DN30656_c0_g2_i3,TRINITY_DN37220_c2_g1_i13,TRINITY_DN33413_c1_g2_i8,TRINITY_DN31049_c0_g1_i1,TRINITY_DN35387_c0_g1_i1,TRINITY_DN31678_c1_g7_i1,TRINITY_DN29103_c0_g1_i8,TRINITY_DN31411_c0_g2_i…	48
GO:0009725	response to hormone	BP	1.42241e-07	7.09823e-06	45	431	1343	27422	Over	4	TRINITY_DN24290_c0_g2_i1,TRINITY_DN33697_c0_g4_i7,TRINITY_DN35751_c1_g3_i2,TRINITY_DN33304_c0_g1_i1,TRINITY_DN36442_c2_g1_i4,TRINITY_DN33054_c0_g4_i3,TRINITY_DN35332_c2_g3_i3,TRINITY_DN34908_c1_g4_i2,TRINITY_DN30656_c0_g2_i3,TRINITY_DN37220_c2_g1_i13,TRINITY_DN33413_c1_g2_i8,TRINITY_DN31049_c0_g1_i1,TRINITY_DN31678_c1_g7_i1,TRINITY_DN29103_c0_g1_i8,TRINITY_DN31411_c0_g2_i1,TRINITY_DN31998_c0_g4_i…	45
GO:0004672	protein kinase activity	MF	4.41093e-07	2.00514e-05	120	1581	1343	27422	Over	6	TRINITY_DN31874_c1_g2_i1,TRINITY_DN26179_c1_g1_i8,TRINITY_DN37974_c1_g1_i4,TRINITY_DN31874_c1_g6_i1,TRINITY_DN37822_c2_g2_i6,TRINITY_DN33329_c1_g1_i3,TRINITY_DN35170_c0_g1_i22,TRINITY_DN38451_c4_g5_i2,TRINITY_DN25196_c0_g1_i10,TRINITY_DN33687_c2_g1_i2,TRINITY_DN25778_c0_g1_i1,TRINITY_DN37822_c2_g3_i2,TRINITY_DN18876_c0_g1_i2,TRINITY_DN37949_c1_g4_i1,TRINITY_DN27877_c4_g2_i9,TRINITY_DN35772_c1_g4_…	120
GO:0071944	cell periphery	CC	5.56448e-07	2.42834e-05	93	1155	1343	27422	Over	3	TRINITY_DN22896_c0_g1_i4,TRINITY_DN30402_c0_g2_i3,TRINITY_DN26179_c1_g1_i8,TRINITY_DN28545_c1_g1_i8,TRINITY_DN36116_c3_g1_i12,TRINITY_DN37822_c2_g2_i6,TRINITY_DN24045_c0_g2_i1,TRINITY_DN30924_c3_g1_i3,TRINITY_DN32456_c0_g3_i4,TRINITY_DN32529_c0_g1_i2,TRINITY_DN31192_c2_g9_i1,TRINITY_DN37145_c1_g4_i1,TRINITY_DN38246_c0_g1_i1,TRINITY_DN36483_c0_g1_i1,TRINITY_DN34980_c1_g1_i15,TRINITY_DN35104_c0_g1_…	93
GO:0016773	phosphotransferase activity, alcohol group as acceptor	MF	2.00929e-06	7.82906e-05	130	1788	1343	27422	Over	5	TRINITY_DN31874_c1_g2_i1,TRINITY_DN26179_c1_g1_i8,TRINITY_DN37974_c1_g1_i4,TRINITY_DN31874_c1_g6_i1,TRINITY_DN37822_c2_g2_i6,TRINITY_DN33329_c1_g1_i3,TRINITY_DN35170_c0_g1_i22,TRINITY_DN35147_c0_g1_i1,TRINITY_DN38451_c4_g5_i2,TRINITY_DN25196_c0_g1_i10,TRINITY_DN33687_c2_g1_i2,TRINITY_DN25778_c0_g1_i1,TRINITY_DN37822_c2_g3_i2,TRINITY_DN18876_c0_g1_i2,TRINITY_DN37949_c1_g4_i1,TRINITY_DN27877_c4_g2_…	130
GO:0031224	intrinsic component of membrane	CC	2.33304e-06	8.93105e-05	447	7576	1343	27422	Over	3	TRINITY_DN35580_c2_g1_i5,TRINITY_DN31874_c1_g2_i1,TRINITY_DN29046_c1_g1_i5,TRINITY_DN37232_c1_g2_i2,TRINITY_DN34758_c3_g1_i15,TRINITY_DN26179_c1_g1_i8,TRINITY_DN32794_c0_g1_i2,TRINITY_DN34159_c1_g3_i1,TRINITY_DN38265_c2_g1_i1,TRINITY_DN37974_c1_g1_i4,TRINITY_DN31874_c1_g6_i1,TRINITY_DN35694_c1_g1_i1,TRINITY_DN24294_c0_g1_i4,TRINITY_DN37822_c2_g2_i6,TRINITY_DN33329_c1_g1_i3,TRINITY_DN36985_c0_g3_i…	447
GO:0050896	response to stimulus	BP	2.39023e-06	8.99221e-05	150	2131	1343	27422	Over	2	TRINITY_DN24290_c0_g2_i1,TRINITY_DN33697_c0_g4_i7,TRINITY_DN26179_c1_g1_i8,TRINITY_DN30118_c0_g1_i2,TRINITY_DN38492_c1_g1_i12,TRINITY_DN33902_c0_g1_i19,TRINITY_DN38258_c1_g1_i2,TRINITY_DN35751_c1_g3_i2,TRINITY_DN23813_c0_g1_i1,TRINITY_DN31354_c1_g2_i6,TRINITY_DN27781_c0_g2_i7,TRINITY_DN25472_c0_g1_i2,TRINITY_DN25101_c0_g3_i5,TRINITY_DN31949_c0_g1_i9,TRINITY_DN35161_c0_g3_i3,TRINITY_DN33304_c0_g1_…	150
GO:0016021	integral component of membrane	CC	2.58537e-06	9.5615e-05	445	7544	1343	27422	Over	4	TRINITY_DN35580_c2_g1_i5,TRINITY_DN31874_c1_g2_i1,TRINITY_DN29046_c1_g1_i5,TRINITY_DN37232_c1_g2_i2,TRINITY_DN34758_c3_g1_i15,TRINITY_DN26179_c1_g1_i8,TRINITY_DN32794_c0_g1_i2,TRINITY_DN34159_c1_g3_i1,TRINITY_DN38265_c2_g1_i1,TRINITY_DN37974_c1_g1_i4,TRINITY_DN31874_c1_g6_i1,TRINITY_DN35694_c1_g1_i1,TRINITY_DN24294_c0_g1_i4,TRINITY_DN37822_c2_g2_i6,TRINITY_DN33329_c1_g1_i3,TRINITY_DN36985_c0_g3_i…	445
GO:0016301	kinase activity	MF	5.82583e-06	0.000198624	148	2127	1343	27422	Over	5	TRINITY_DN31874_c1_g2_i1,TRINITY_DN26179_c1_g1_i8,TRINITY_DN37974_c1_g1_i4,TRINITY_DN31874_c1_g6_i1,TRINITY_DN37822_c2_g2_i6,TRINITY_DN33329_c1_g1_i3,TRINITY_DN35170_c0_g1_i22,TRINITY_DN35147_c0_g1_i1,TRINITY_DN38451_c4_g5_i2,TRINITY_DN25196_c0_g1_i10,TRINITY_DN33687_c2_g1_i2,TRINITY_DN25778_c0_g1_i1,TRINITY_DN37822_c2_g3_i2,TRINITY_DN35161_c0_g3_i3,TRINITY_DN18876_c0_g1_i2,TRINITY_DN37949_c1_g4_…	148
GO:0010033	response to organic substance	BP	7.85255e-06	0.000263604	49	538	1343	27422	Over	4	TRINITY_DN24290_c0_g2_i1,TRINITY_DN33697_c0_g4_i7,TRINITY_DN35751_c1_g3_i2,TRINITY_DN33304_c0_g1_i1,TRINITY_DN36442_c2_g1_i4,TRINITY_DN33054_c0_g4_i3,TRINITY_DN35332_c2_g3_i3,TRINITY_DN34908_c1_g4_i2,TRINITY_DN30656_c0_g2_i3,TRINITY_DN37220_c2_g1_i13,TRINITY_DN33413_c1_g2_i8,TRINITY_DN31049_c0_g1_i1,TRINITY_DN35387_c0_g1_i1,TRINITY_DN31678_c1_g7_i1,TRINITY_DN29103_c0_g1_i8,TRINITY_DN31411_c0_g2_i…	49
GO:0004857	enzyme inhibitor activity	MF	1.18565e-05	0.000383563	20	157	1343	27422	Over	4	TRINITY_DN22896_c0_g1_i4,TRINITY_DN24290_c0_g2_i1,TRINITY_DN24517_c1_g2_i1,TRINITY_DN33159_c1_g1_i2,TRINITY_DN31486_c0_g1_i12,TRINITY_DN33054_c0_g4_i3,TRINITY_DN27900_c2_g3_i1,TRINITY_DN35962_c2_g1_i1,TRINITY_DN22242_c0_g1_i1,TRINITY_DN28723_c0_g4_i2,TRINITY_DN32162_c2_g3_i1,TRINITY_DN26956_c2_g1_i2,TRINITY_DN36875_c1_g2_i6,TRINITY_DN25605_c0_g2_i1,TRINITY_DN8194_c0_g1_i1,TRINITY_DN19656_c0_g1_i1…	20
GO:0005576	extracellular region	CC	1.19534e-05	0.000383563	40	416	1343	27422	Over	2	TRINITY_DN28545_c1_g1_i8,TRINITY_DN36116_c3_g1_i12,TRINITY_DN24045_c0_g2_i1,TRINITY_DN21792_c0_g1_i1,TRINITY_DN25472_c0_g1_i2,TRINITY_DN25101_c0_g3_i5,TRINITY_DN32529_c0_g1_i2,TRINITY_DN31192_c2_g9_i1,TRINITY_DN38246_c0_g1_i1,TRINITY_DN26731_c0_g3_i4,TRINITY_DN31701_c3_g3_i2,TRINITY_DN34435_c3_g1_i3,TRINITY_DN32283_c0_g1_i3,TRINITY_DN36593_c0_g1_i22,TRINITY_DN25456_c0_g1_i2,TRINITY_DN36181_c1_g2_…	40
GO:0009308	amine metabolic process	BP	1.47099e-05	0.000465174	15	85	1343	27422	Over	5	TRINITY_DN29046_c1_g1_i5,TRINITY_DN29502_c1_g1_i1,TRINITY_DN34944_c2_g1_i5,TRINITY_DN23861_c0_g1_i1,TRINITY_DN38421_c2_g6_i3,TRINITY_DN35259_c6_g1_i5,TRINITY_DN37309_c0_g3_i1,TRINITY_DN26544_c1_g5_i3,TRINITY_DN31006_c3_g3_i1,TRINITY_DN33505_c1_g1_i7,TRINITY_DN23937_c0_g1_i2,TRINITY_DN37348_c1_g1_i3,TRINITY_DN32987_c1_g1_i3,TRINITY_DN30100_c0_g5_i2,TRINITY_DN28890_c2_g3_i5	15
GO:0004565	beta-galactosidase activity	MF	2.09224e-05	0.000618565	9	33	1343	27422	Over	7	TRINITY_DN30402_c0_g2_i3,TRINITY_DN33354_c1_g3_i2,TRINITY_DN33354_c1_g8_i2,TRINITY_DN33728_c1_g3_i1,TRINITY_DN38539_c1_g1_i2,TRINITY_DN24534_c0_g1_i2,TRINITY_DN33728_c1_g1_i1,TRINITY_DN33354_c1_g10_i1,TRINITY_DN22696_c0_g1_i1	9
GO:0015925	galactosidase activity	MF	2.68564e-05	0.000771061	10	42	1343	27422	Over	6	TRINITY_DN30402_c0_g2_i3,TRINITY_DN33354_c1_g3_i2,TRINITY_DN33354_c1_g8_i2,TRINITY_DN33728_c1_g3_i1,TRINITY_DN38539_c1_g1_i2,TRINITY_DN24534_c0_g1_i2,TRINITY_DN33728_c1_g1_i1,TRINITY_DN33354_c1_g10_i1,TRINITY_DN37121_c1_g1_i3,TRINITY_DN22696_c0_g1_i1	10
GO:0042221	response to chemical	BP	6.8251e-05	0.00181614	56	681	1343	27422	Over	3	TRINITY_DN24290_c0_g2_i1,TRINITY_DN33697_c0_g4_i7,TRINITY_DN35751_c1_g3_i2,TRINITY_DN25101_c0_g3_i5,TRINITY_DN33304_c0_g1_i1,TRINITY_DN36442_c2_g1_i4,TRINITY_DN33054_c0_g4_i3,TRINITY_DN35332_c2_g3_i3,TRINITY_DN34908_c1_g4_i2,TRINITY_DN30656_c0_g2_i3,TRINITY_DN37220_c2_g1_i13,TRINITY_DN33413_c1_g2_i8,TRINITY_DN31049_c0_g1_i1,TRINITY_DN35387_c0_g1_i1,TRINITY_DN31678_c1_g7_i1,TRINITY_DN29103_c0_g1_i…	56
GO:0044425	membrane part	CC	8.76168e-05	0.00230337	457	8019	1343	27422	Over	2	TRINITY_DN35580_c2_g1_i5,TRINITY_DN31874_c1_g2_i1,TRINITY_DN29046_c1_g1_i5,TRINITY_DN37232_c1_g2_i2,TRINITY_DN34758_c3_g1_i15,TRINITY_DN26179_c1_g1_i8,TRINITY_DN32794_c0_g1_i2,TRINITY_DN34159_c1_g3_i1,TRINITY_DN38265_c2_g1_i1,TRINITY_DN37974_c1_g1_i4,TRINITY_DN31874_c1_g6_i1,TRINITY_DN35694_c1_g1_i1,TRINITY_DN24294_c0_g1_i4,TRINITY_DN37822_c2_g2_i6,TRINITY_DN33329_c1_g1_i3,TRINITY_DN36985_c0_g3_i…	457
GO:0009691	cytokinin biosynthetic process	BP	0.00010083	0.00258837	5	11	1343	27422	Over	5	TRINITY_DN34944_c2_g1_i5,TRINITY_DN23861_c0_g1_i1,TRINITY_DN38421_c2_g6_i3,TRINITY_DN31006_c3_g3_i1,TRINITY_DN37348_c1_g1_i3	5
GO:0009690	cytokinin metabolic process	BP	0.000152234	0.00369084	6	18	1343	27422	Over	5	TRINITY_DN34944_c2_g1_i5,TRINITY_DN23861_c0_g1_i1,TRINITY_DN38421_c2_g6_i3,TRINITY_DN31006_c3_g3_i1,TRINITY_DN33505_c1_g1_i7,TRINITY_DN37348_c1_g1_i3	6
GO:0004674	protein serine/threonine kinase activity	MF	0.000252209	0.00581379	58	741	1343	27422	Over	7	TRINITY_DN26179_c1_g1_i8,TRINITY_DN37822_c2_g2_i6,TRINITY_DN35170_c0_g1_i22,TRINITY_DN38451_c4_g5_i2,TRINITY_DN25196_c0_g1_i10,TRINITY_DN25778_c0_g1_i1,TRINITY_DN37822_c2_g3_i2,TRINITY_DN18876_c0_g1_i2,TRINITY_DN35772_c1_g4_i1,TRINITY_DN30749_c2_g2_i5,TRINITY_DN36703_c1_g1_i2,TRINITY_DN38254_c1_g3_i2,TRINITY_DN37751_c1_g2_i1,TRINITY_DN38262_c2_g2_i4,TRINITY_DN38112_c1_g2_i1,TRINITY_DN30690_c0_g1_…	58
GO:0043565	sequence-specific DNA binding	MF	0.000368941	0.00759461	43	515	1343	27422	Over	6	TRINITY_DN35019_c3_g2_i1,TRINITY_DN31949_c0_g1_i9,TRINITY_DN35947_c3_g1_i1,TRINITY_DN28505_c1_g1_i3,TRINITY_DN30437_c0_g1_i2,TRINITY_DN35947_c2_g1_i1,TRINITY_DN29338_c0_g3_i2,TRINITY_DN32624_c0_g1_i1,TRINITY_DN31633_c1_g4_i3,TRINITY_DN32595_c0_g5_i1,TRINITY_DN26079_c1_g4_i1,TRINITY_DN32767_c3_g1_i3,TRINITY_DN31049_c0_g1_i1,TRINITY_DN30155_c2_g1_i1,TRINITY_DN28505_c2_g4_i1,TRINITY_DN28632_c0_g3_i1…	43
GO:0005313	L-glutamate transmembrane transporter activity	MF	0.0004517	0.00904229	3	4	1343	27422	Over	8	TRINITY_DN37053_c0_g1_i10,TRINITY_DN32951_c0_g4_i2,TRINITY_DN27351_c0_g1_i3	3
GO:0016020	membrane	CC	0.000538732	0.0103677	481	8638	1343	27422	Over	2	TRINITY_DN35580_c2_g1_i5,TRINITY_DN31874_c1_g2_i1,TRINITY_DN29046_c1_g1_i5,TRINITY_DN37232_c1_g2_i2,TRINITY_DN34758_c3_g1_i15,TRINITY_DN26179_c1_g1_i8,TRINITY_DN32794_c0_g1_i2,TRINITY_DN34159_c1_g3_i1,TRINITY_DN38265_c2_g1_i1,TRINITY_DN36116_c3_g1_i12,TRINITY_DN37974_c1_g1_i4,TRINITY_DN31874_c1_g6_i1,TRINITY_DN35694_c1_g1_i1,TRINITY_DN24294_c0_g1_i4,TRINITY_DN37822_c2_g2_i6,TRINITY_DN33329_c1_g1_…	481
GO:0003700	transcription factor activity, sequence-specific DNA binding	MF	0.000823205	0.0147232	55	722	1343	27422	Over	3	TRINITY_DN35019_c3_g2_i1,TRINITY_DN26255_c0_g1_i2,TRINITY_DN31949_c0_g1_i9,TRINITY_DN35947_c3_g1_i1,TRINITY_DN28505_c1_g1_i3,TRINITY_DN30437_c0_g1_i2,TRINITY_DN35947_c2_g1_i1,TRINITY_DN25329_c0_g1_i1,TRINITY_DN32624_c0_g1_i1,TRINITY_DN31551_c3_g1_i2,TRINITY_DN34056_c2_g2_i5,TRINITY_DN31551_c1_g2_i1,TRINITY_DN32595_c0_g5_i1,TRINITY_DN26079_c1_g4_i1,TRINITY_DN32767_c3_g1_i3,TRINITY_DN27047_c0_g1_i7…	55
GO:0005801	cis-Golgi network	CC	0.000948153	0.0162903	4	10	1343	27422	Over	5	TRINITY_DN29687_c1_g1_i15,TRINITY_DN28226_c0_g4_i1,TRINITY_DN29123_c1_g1_i5,TRINITY_DN35467_c0_g5_i1	4
GO:0005385	zinc ion transmembrane transporter activity	MF	0.0010555	0.0175493	5	17	1343	27422	Over	9	TRINITY_DN36000_c0_g2_i1,TRINITY_DN38554_c3_g3_i9,TRINITY_DN35128_c1_g2_i1,TRINITY_DN38554_c3_g2_i1,TRINITY_DN33667_c1_g6_i3	5
GO:0052742	phosphatidylinositol kinase activity	MF	0.00108796	0.0177159	3	5	1343	27422	Over	6	TRINITY_DN33556_c0_g8_i1,TRINITY_DN34187_c0_g7_i1,TRINITY_DN36201_c0_g3_i1	3
GO:0032559	adenyl ribonucleotide binding	MF	0.00110344	0.0178349	227	3802	1343	27422	Over	6	TRINITY_DN31874_c1_g2_i1,TRINITY_DN26179_c1_g1_i8,TRINITY_DN37974_c1_g1_i4,TRINITY_DN31874_c1_g6_i1,TRINITY_DN37822_c2_g2_i6,TRINITY_DN38492_c1_g1_i12,TRINITY_DN33329_c1_g1_i3,TRINITY_DN36985_c0_g3_i1,TRINITY_DN33902_c0_g1_i19,TRINITY_DN38258_c1_g1_i2,TRINITY_DN35314_c0_g3_i8,TRINITY_DN35170_c0_g1_i22,TRINITY_DN35147_c0_g1_i1,TRINITY_DN38451_c4_g5_i2,TRINITY_DN25196_c0_g1_i10,TRINITY_DN30181_c1_g…	227
GO:0045927	positive regulation of growth	BP	0.00143234	0.0215542	4	11	1343	27422	Over	3	TRINITY_DN33697_c0_g4_i7,TRINITY_DN33571_c0_g3_i1,TRINITY_DN27399_c0_g2_i2,TRINITY_DN33571_c0_g4_i8	4
GO:0006568	tryptophan metabolic process	BP	0.00182777	0.0257303	5	19	1343	27422	Over	6	TRINITY_DN35259_c6_g1_i5,TRINITY_DN37309_c0_g3_i1,TRINITY_DN26544_c1_g5_i3,TRINITY_DN32987_c1_g1_i3,TRINITY_DN30100_c0_g5_i2	5
GO:0015812	gamma-aminobutyric acid transport	BP	0.00239688	0.0298857	2	2	1343	27422	Over	7	TRINITY_DN37053_c0_g1_i10,TRINITY_DN27351_c0_g1_i3	2
GO:0015185	gamma-aminobutyric acid transmembrane transporter activity	MF	0.00239688	0.0298857	2	2	1343	27422	Over	8	TRINITY_DN37053_c0_g1_i10,TRINITY_DN27351_c0_g1_i3	2
GO:0015180	L-alanine transmembrane transporter activity	MF	0.00239688	0.0298857	2	2	1343	27422	Over	8	TRINITY_DN37053_c0_g1_i10,TRINITY_DN27351_c0_g1_i3	2
GO:0015189	L-lysine transmembrane transporter activity	MF	0.00239688	0.0298857	2	2	1343	27422	Over	7	TRINITY_DN37053_c0_g1_i10,TRINITY_DN27351_c0_g1_i3	2
GO:0015181	arginine transmembrane transporter activity	MF	0.00239688	0.0298857	2	2	1343	27422	Over	7	TRINITY_DN37053_c0_g1_i10,TRINITY_DN27351_c0_g1_i3	2
GO:0004430	1-phosphatidylinositol 4-kinase activity	MF	0.00239688	0.0298857	2	2	1343	27422	Over	7	TRINITY_DN33556_c0_g8_i1,TRINITY_DN34187_c0_g7_i1	2
GO:0044036	cell wall macromolecule metabolic process	BP	0.00253047	0.0310196	12	96	1343	27422	Over	4	TRINITY_DN31457_c0_g1_i6,TRINITY_DN24045_c0_g2_i1,TRINITY_DN36483_c0_g1_i1,TRINITY_DN24245_c0_g1_i1,TRINITY_DN30258_c5_g1_i2,TRINITY_DN35212_c1_g3_i1,TRINITY_DN31457_c0_g2_i2,TRINITY_DN26073_c1_g1_i5,TRINITY_DN31243_c0_g1_i2,TRINITY_DN33074_c3_g1_i1,TRINITY_DN32058_c1_g3_i2,TRINITY_DN34829_c0_g1_i4	12
GO:0005886	plasma membrane	CC	0.00319791	0.0373147	65	928	1343	27422	Over	3	TRINITY_DN26179_c1_g1_i8,TRINITY_DN37822_c2_g2_i6,TRINITY_DN30924_c3_g1_i3,TRINITY_DN32456_c0_g3_i4,TRINITY_DN36483_c0_g1_i1,TRINITY_DN34980_c1_g1_i15,TRINITY_DN35104_c0_g1_i2,TRINITY_DN37751_c1_g2_i1,TRINITY_DN35701_c2_g1_i3,TRINITY_DN35426_c0_g7_i1,TRINITY_DN38262_c2_g2_i4,TRINITY_DN31583_c0_g1_i3,TRINITY_DN36074_c1_g1_i1,TRINITY_DN27900_c2_g3_i1,TRINITY_DN24640_c1_g1_i5,TRINITY_DN33072_c0_g1_i…	65
GO:0004867	serine-type endopeptidase inhibitor activity	MF	0.00353554	0.0395618	3	7	1343	27422	Over	7	TRINITY_DN33159_c1_g1_i2,TRINITY_DN31486_c0_g1_i12,TRINITY_DN36875_c1_g2_i6	3
GO:0046622	positive regulation of organ growth	BP	0.00353554	0.0395618	3	7	1343	27422	Over	4	TRINITY_DN33571_c0_g3_i1,TRINITY_DN27399_c0_g2_i2,TRINITY_DN33571_c0_g4_i8	3
GO:0016772	transferase activity, transferring phosphorus-containing groups	MF	0.00358806	0.0398042	179	2983	1343	27422	Over	4	TRINITY_DN31874_c1_g2_i1,TRINITY_DN25991_c0_g1_i8,TRINITY_DN26179_c1_g1_i8,TRINITY_DN37974_c1_g1_i4,TRINITY_DN31874_c1_g6_i1,TRINITY_DN37822_c2_g2_i6,TRINITY_DN33329_c1_g1_i3,TRINITY_DN35585_c0_g5_i2,TRINITY_DN35170_c0_g1_i22,TRINITY_DN35147_c0_g1_i1,TRINITY_DN38451_c4_g5_i2,TRINITY_DN25196_c0_g1_i10,TRINITY_DN33687_c2_g1_i2,TRINITY_DN25778_c0_g1_i1,TRINITY_DN37822_c2_g3_i2,TRINITY_DN35161_c0_g3_…	179
GO:0000162	tryptophan biosynthetic process	BP	0.00386162	0.0417131	4	14	1343	27422	Over	7	TRINITY_DN35259_c6_g1_i5,TRINITY_DN26544_c1_g5_i3,TRINITY_DN32987_c1_g1_i3,TRINITY_DN30100_c0_g5_i2	4
GO:0016762	xyloglucan:xyloglucosyl transferase activity	MF	0.00413141	0.0444076	6	32	1343	27422	Over	6	TRINITY_DN24045_c0_g2_i1,TRINITY_DN26073_c1_g1_i5,TRINITY_DN31243_c0_g1_i2,TRINITY_DN33074_c3_g1_i1,TRINITY_DN32058_c1_g3_i2,TRINITY_DN34829_c0_g1_i4	6
GO:0006950	response to stress	BP	0.00423461	0.0450727	78	1162	1343	27422	Over	3	TRINITY_DN24290_c0_g2_i1,TRINITY_DN26179_c1_g1_i8,TRINITY_DN30118_c0_g1_i2,TRINITY_DN38492_c1_g1_i12,TRINITY_DN33902_c0_g1_i19,TRINITY_DN38258_c1_g1_i2,TRINITY_DN31354_c1_g2_i6,TRINITY_DN25472_c0_g1_i2,TRINITY_DN25101_c0_g3_i5,TRINITY_DN31949_c0_g1_i9,TRINITY_DN31486_c0_g1_i12,TRINITY_DN27413_c2_g1_i8,TRINITY_DN22952_c0_g3_i1,TRINITY_DN38246_c0_g1_i1,TRINITY_DN33054_c0_g4_i3,TRINITY_DN37731_c1_g3…	78

## Sheet: ST9
KEGG enrichment analysis of DEGs between GL and GP
GL_GP down_regulated DEGs KEGG enrichment
MapID	MapTitle	Pvalue	AdjustedPv	GeneIDs	Size
map04075	Plant hormone signal transduction	1.36614e-28	1.65303e-26	TRINITY_DN29296_c1_g1_i1 TRINITY_DN33955_c0_g3_i3 TRINITY_DN34790_c2_g1_i1 TRINITY_DN28380_c1_g1_i2 TRINITY_DN38680_c3_g2_i1 TRINITY_DN25617_c0_g9_i1 TRINITY_DN34908_c1_g4_i2 TRINITY_DN27078_c1_g2_i1 TRINITY_DN27573_c2_g2_i1 TRINITY_DN29296_c1_g3_i1 TRINITY_DN25617_c0_g5_i1 TRINITY_DN32095_c0_g2_i7 TRINITY_DN27351_c1_g4_i1 TRINITY_DN35671_c1_g1_i6 TRINITY_DN35288_c0_g3_i1 TRINITY_DN33955_c0_g6_i3…	91
map04016	MAPK signaling pathway - plant	1.65869e-08	6.69006e-07	TRINITY_DN29296_c1_g1_i1 TRINITY_DN32531_c5_g1_i2 TRINITY_DN34094_c0_g1_i1 TRINITY_DN29616_c0_g1_i5 TRINITY_DN34790_c2_g1_i1 TRINITY_DN32531_c5_g2_i3 TRINITY_DN34976_c3_g6_i1 TRINITY_DN24153_c0_g1_i1 TRINITY_DN30474_c1_g2_i1 TRINITY_DN25617_c0_g9_i1 TRINITY_DN27573_c2_g2_i1 TRINITY_DN29296_c1_g3_i1 TRINITY_DN25617_c0_g5_i1 TRINITY_DN32095_c0_g2_i7 TRINITY_DN22939_c0_g1_i1 TRINITY_DN33378_c0_g1_i1…	70
map04626	Plant-pathogen interaction	3.74378e-07	1.13249e-05	TRINITY_DN29296_c1_g1_i1 TRINITY_DN32531_c5_g1_i2 TRINITY_DN29301_c0_g2_i5 TRINITY_DN34094_c0_g1_i1 TRINITY_DN29616_c0_g1_i5 TRINITY_DN34790_c2_g1_i1 TRINITY_DN32531_c5_g2_i3 TRINITY_DN34976_c3_g6_i1 TRINITY_DN24153_c0_g1_i1 TRINITY_DN23577_c0_g1_i1 TRINITY_DN25617_c0_g9_i1 TRINITY_DN34354_c1_g1_i4 TRINITY_DN27573_c2_g2_i1 TRINITY_DN29296_c1_g3_i1 TRINITY_DN25617_c0_g5_i1 TRINITY_DN22939_c0_g1_i1…	85
map00945	Stilbenoid, diarylheptanoid and gingerol biosynthesis	8.44225e-06	0.000204302	TRINITY_DN27854_c1_g1_i8 TRINITY_DN31841_c0_g3_i2 TRINITY_DN38664_c0_g2_i2 TRINITY_DN36786_c1_g1_i9 TRINITY_DN36776_c2_g1_i1 TRINITY_DN27854_c0_g1_i11 TRINITY_DN32229_c1_g1_i9 TRINITY_DN36260_c0_g1_i1 TRINITY_DN36260_c0_g2_i1 TRINITY_DN27854_c1_g2_i3 TRINITY_DN29963_c0_g1_i4 TRINITY_DN33919_c0_g1_i1	12
map00604	Glycosphingolipid biosynthesis - ganglio series	0.000204636	0.00353727	TRINITY_DN31130_c1_g1_i5 TRINITY_DN33354_c0_g1_i1 TRINITY_DN28900_c2_g1_i3 TRINITY_DN30402_c0_g2_i3 TRINITY_DN36234_c1_g2_i1 TRINITY_DN35102_c3_g1_i3 TRINITY_DN33354_c1_g5_i1 TRINITY_DN30832_c2_g3_i1 TRINITY_DN33728_c1_g1_i1 TRINITY_DN30832_c2_g5_i2	10
map00904	Diterpenoid biosynthesis	0.000426348	0.00619487	TRINITY_DN21917_c0_g1_i2 TRINITY_DN35287_c0_g4_i4 TRINITY_DN24228_c0_g3_i1 TRINITY_DN26890_c1_g1_i2 TRINITY_DN36307_c1_g1_i8 TRINITY_DN26144_c2_g1_i2 TRINITY_DN27402_c0_g1_i2 TRINITY_DN31638_c0_g5_i1 TRINITY_DN30139_c0_g1_i4 TRINITY_DN31884_c1_g1_i3 TRINITY_DN25712_c0_g1_i2 TRINITY_DN27701_c2_g2_i1 TRINITY_DN28296_c3_g1_i16 TRINITY_DN38824_c0_g1_i1 TRINITY_DN28170_c0_g1_i14 TRINITY_DN26290_c2_g2_…	24
map00511	Other glycan degradation	0.000460776	0.00619487	TRINITY_DN32036_c0_g4_i4 TRINITY_DN36903_c0_g4_i3 TRINITY_DN31130_c1_g1_i5 TRINITY_DN35901_c2_g2_i1 TRINITY_DN33354_c0_g1_i1 TRINITY_DN28900_c2_g1_i3 TRINITY_DN30402_c0_g2_i3 TRINITY_DN36234_c1_g2_i1 TRINITY_DN35102_c3_g1_i3 TRINITY_DN38408_c3_g1_i3 TRINITY_DN33354_c1_g5_i1 TRINITY_DN30832_c2_g3_i1 TRINITY_DN33728_c1_g1_i1 TRINITY_DN30832_c2_g5_i2	14
map00531	Glycosaminoglycan degradation	0.00108798	0.0119678	TRINITY_DN31130_c1_g1_i5 TRINITY_DN33354_c0_g1_i1 TRINITY_DN28900_c2_g1_i3 TRINITY_DN30402_c0_g2_i3 TRINITY_DN36234_c1_g2_i1 TRINITY_DN35102_c3_g1_i3 TRINITY_DN33354_c1_g5_i1 TRINITY_DN30832_c2_g3_i1 TRINITY_DN33728_c1_g1_i1 TRINITY_DN30832_c2_g5_i2	10
map00940	Phenylpropanoid biosynthesis	0.00228448	0.0230352	TRINITY_DN32267_c2_g2_i3 TRINITY_DN33266_c1_g3_i1 TRINITY_DN27854_c1_g1_i8 TRINITY_DN30597_c0_g1_i2 TRINITY_DN31137_c3_g2_i1 TRINITY_DN31900_c5_g1_i1 TRINITY_DN38664_c0_g2_i2 TRINITY_DN36998_c1_g4_i2 TRINITY_DN38101_c2_g1_i1 TRINITY_DN31276_c1_g2_i2 TRINITY_DN34344_c1_g3_i1 TRINITY_DN36776_c2_g1_i1 TRINITY_DN20764_c0_g1_i1 TRINITY_DN30403_c1_g3_i1 TRINITY_DN24437_c0_g1_i1 TRINITY_DN28849_c3_g3_i2…	49
map00941	Flavonoid biosynthesis	0.00426713	0.0397171	TRINITY_DN27854_c1_g1_i8 TRINITY_DN38664_c0_g2_i2 TRINITY_DN33265_c0_g3_i1 TRINITY_DN36776_c2_g1_i1 TRINITY_DN27854_c0_g1_i11 TRINITY_DN32229_c1_g1_i9 TRINITY_DN36260_c0_g1_i1 TRINITY_DN36260_c0_g2_i1 TRINITY_DN27854_c1_g2_i3 TRINITY_DN29963_c0_g1_i4 TRINITY_DN33919_c0_g1_i1 TRINITY_DN28938_c0_g9_i1 TRINITY_DN48217_c0_g1_i1 TRINITY_DN37668_c0_g4_i1 TRINITY_DN34015_c1_g1_i1 TRINITY_DN415_c0_g1_i1 …	17
GL_GP up_regulated DEGs KEGG enrichment
MapID	MapTitle	Pvalue	AdjustedPv	GeneIDs	Size
map01110	Biosynthesis of secondary metabolites	1.02859e-08	1.29602e-06	TRINITY_DN30345_c2_g3_i3 TRINITY_DN27735_c0_g1_i4 TRINITY_DN37099_c2_g1_i5 TRINITY_DN37663_c2_g1_i3 TRINITY_DN31815_c0_g1_i7 TRINITY_DN31053_c1_g1_i2 TRINITY_DN26129_c0_g4_i1 TRINITY_DN35745_c0_g1_i11 TRINITY_DN28581_c3_g1_i1 TRINITY_DN32830_c1_g3_i2 TRINITY_DN28495_c2_g1_i4 TRINITY_DN23673_c0_g1_i1 TRINITY_DN32012_c1_g4_i4 TRINITY_DN32511_c2_g2_i1 TRINITY_DN30769_c0_g1_i1 TRINITY_DN34268_c1_g1_i…	286
map00460	Cyanoamino acid metabolism	1.86441e-05	0.00117458	TRINITY_DN23414_c0_g1_i2 TRINITY_DN34034_c1_g1_i1 TRINITY_DN36116_c2_g1_i5 TRINITY_DN28172_c0_g1_i6 TRINITY_DN34212_c3_g1_i1 TRINITY_DN28401_c1_g1_i1 TRINITY_DN23634_c0_g1_i3 TRINITY_DN22848_c0_g1_i1 TRINITY_DN32398_c3_g3_i1 TRINITY_DN5085_c0_g1_i1 TRINITY_DN36154_c0_g3_i3 TRINITY_DN22758_c0_g1_i2 TRINITY_DN25632_c0_g2_i1 TRINITY_DN28352_c2_g4_i1 TRINITY_DN29495_c1_g1_i1 TRINITY_DN35535_c5_g2_i2 …	46
map00940	Phenylpropanoid biosynthesis	5.28556e-05	0.00221994	TRINITY_DN31053_c1_g1_i2 TRINITY_DN23673_c0_g1_i1 TRINITY_DN23414_c0_g1_i2 TRINITY_DN29191_c0_g1_i6 TRINITY_DN34034_c1_g1_i1 TRINITY_DN36116_c2_g1_i5 TRINITY_DN33489_c7_g1_i3 TRINITY_DN28172_c0_g1_i6 TRINITY_DN34212_c3_g1_i1 TRINITY_DN35817_c0_g1_i1 TRINITY_DN28016_c2_g3_i1 TRINITY_DN29233_c0_g1_i1 TRINITY_DN28401_c1_g1_i1 TRINITY_DN37879_c2_g2_i9 TRINITY_DN24958_c0_g1_i1 TRINITY_DN23634_c0_g1_i3…	70
map00710	Carbon fixation in photosynthetic organisms	0.000248077	0.00781443	TRINITY_DN22699_c1_g2_i1 TRINITY_DN38144_c0_g1_i1 TRINITY_DN38291_c0_g1_i1 TRINITY_DN37462_c1_g1_i1 TRINITY_DN38569_c0_g1_i1 TRINITY_DN38530_c3_g1_i1 TRINITY_DN29284_c1_g1_i4 TRINITY_DN37647_c0_g1_i1 TRINITY_DN37489_c0_g1_i1 TRINITY_DN56185_c0_g1_i1 TRINITY_DN38189_c1_g1_i1 TRINITY_DN35873_c1_g1_i1 TRINITY_DN32713_c0_g2_i2 TRINITY_DN24810_c0_g2_i2 TRINITY_DN37320_c2_g2_i3 TRINITY_DN37932_c0_g1_i1…	37
map00040	Pentose and glucuronate interconversions	0.00120414	0.0303444	TRINITY_DN33924_c3_g1_i6 TRINITY_DN36959_c0_g2_i1 TRINITY_DN24517_c1_g1_i1 TRINITY_DN34769_c1_g1_i1 TRINITY_DN38131_c0_g1_i5 TRINITY_DN38423_c1_g2_i3 TRINITY_DN28855_c2_g1_i1 TRINITY_DN35198_c3_g1_i4 TRINITY_DN23148_c0_g1_i1 TRINITY_DN35372_c1_g1_i2 TRINITY_DN9320_c0_g1_i1 TRINITY_DN34775_c1_g1_i2 TRINITY_DN23419_c0_g1_i1 TRINITY_DN34452_c0_g1_i3 TRINITY_DN28855_c2_g4_i1 TRINITY_DN34071_c0_g3_i3 …	75
map00630	Glyoxylate and dicarboxylate metabolism	0.00188639	0.0370605	TRINITY_DN30345_c2_g3_i3 TRINITY_DN37663_c2_g1_i3 TRINITY_DN28495_c2_g1_i4 TRINITY_DN30513_c0_g2_i3 TRINITY_DN38144_c0_g1_i1 TRINITY_DN34419_c1_g1_i5 TRINITY_DN38291_c0_g1_i1 TRINITY_DN37462_c1_g1_i1 TRINITY_DN38569_c0_g1_i1 TRINITY_DN28941_c0_g2_i7 TRINITY_DN37647_c0_g1_i1 TRINITY_DN37489_c0_g1_i1 TRINITY_DN56185_c0_g1_i1 TRINITY_DN38189_c1_g1_i1 TRINITY_DN35873_c1_g1_i1 TRINITY_DN37320_c2_g2_i3…	37
map01100	Metabolic pathways	0.00205892	0.0370605	TRINITY_DN33924_c3_g1_i6 TRINITY_DN28198_c4_g2_i8 TRINITY_DN30345_c2_g3_i3 TRINITY_DN37099_c2_g1_i5 TRINITY_DN37663_c2_g1_i3 TRINITY_DN31815_c0_g1_i7 TRINITY_DN31053_c1_g1_i2 TRINITY_DN26129_c0_g4_i1 TRINITY_DN24175_c0_g1_i3 TRINITY_DN35745_c0_g1_i11 TRINITY_DN24667_c0_g2_i2 TRINITY_DN29938_c0_g2_i1 TRINITY_DN28581_c3_g1_i1 TRINITY_DN32830_c1_g3_i2 TRINITY_DN28495_c2_g1_i4 TRINITY_DN23673_c0_g1_i…	489
map00195	Photosynthesis	0.00246604	0.0388402	TRINITY_DN32328_c0_g1_i2 TRINITY_DN22714_c0_g1_i2 TRINITY_DN30735_c1_g2_i7 TRINITY_DN37744_c1_g4_i6 TRINITY_DN37610_c3_g1_i1 TRINITY_DN34638_c1_g1_i1 TRINITY_DN23863_c0_g1_i2 TRINITY_DN35330_c1_g2_i1 TRINITY_DN26201_c1_g2_i1 TRINITY_DN37916_c0_g2_i1 TRINITY_DN38227_c0_g1_i1 TRINITY_DN34571_c0_g5_i3 TRINITY_DN27561_c0_g2_i2 TRINITY_DN27303_c3_g1_i1 TRINITY_DN35942_c4_g1_i2 TRINITY_DN29409_c0_g2_i2…	27
map00905	Brassinosteroid biosynthesis	0.00322182	0.0424603	TRINITY_DN32830_c1_g3_i2 TRINITY_DN24735_c0_g1_i2 TRINITY_DN35976_c2_g1_i1 TRINITY_DN26972_c0_g1_i1 TRINITY_DN21289_c0_g2_i1 TRINITY_DN24735_c0_g2_i2	6
map03020	RNA polymerase	0.00336987	0.0424603	TRINITY_DN34769_c1_g1_i1 TRINITY_DN38423_c1_g2_i3 TRINITY_DN27445_c0_g1_i2 TRINITY_DN31022_c1_g2_i1 TRINITY_DN34864_c1_g1_i4 TRINITY_DN30277_c2_g4_i2 TRINITY_DN25051_c0_g3_i2 TRINITY_DN27461_c0_g1_i4 TRINITY_DN35976_c2_g1_i1 TRINITY_DN38425_c3_g1_i8 TRINITY_DN4542_c0_g1_i1 TRINITY_DN27004_c5_g2_i1 TRINITY_DN36136_c2_g2_i2 TRINITY_DN35768_c0_g5_i1 TRINITY_DN26851_c0_g2_i1 TRINITY_DN30275_c2_g3_i1 …	34
map00062	Fatty acid elongation in mitochondria	0.00429562	0.0492044	TRINITY_DN23838_c0_g1_i1 TRINITY_DN28590_c1_g2_i3 TRINITY_DN4625_c0_g1_i1 TRINITY_DN26821_c2_g1_i2 TRINITY_DN30700_c1_g1_i6 TRINITY_DN27874_c0_g1_i1 TRINITY_DN33664_c3_g1_i3 TRINITY_DN22014_c0_g2_i1 TRINITY_DN32930_c1_g1_i1 TRINITY_DN12216_c0_g1_i1 TRINITY_DN62460_c0_g1_i1	11

## Sheet: ST10
GO enrichment analysis of DEGs between GL and GP
GL_GP down_regulated DEGs GO enrichment									GL_GP up_regulated DEGs GO enrichment
GO_ID	GO_Term	GO_Class	Pvalue	AdjustedPv	GOlevl	GeneID	Size		GO_ID	GO_Term	GO_Class	Pvalue	AdjustedPv	GOlevl	GeneID	Size
GO:0009733	response to auxin	BP	1.60795e-33	3.06636e-30	5	TRINITY_DN36183_c0_g1_i3,TRINITY_DN28380_c1_g1_i2,TRINITY_DN38680_c3_g2_i1,TRINITY_DN34908_c1_g4_i2,TRINITY_DN27351_c1_g4_i1,TRINITY_DN35671_c1_g1_i6,TRINITY_DN33955_c0_g6_i3,TRINITY_DN29508_c0_g3_i6,TRINITY_DN33256_c0_g3_i3,TRINITY_DN32727_c0_g6_i1,TRINITY_DN24318_c1_g1_i1,TRINITY_DN28983_c2_g3_i2,TRINITY_DN30094_c5_g1_i1,TRINITY_DN33904_c0_g6_i1,TRINITY_DN31678_c1_g1_i1,TRINITY_DN35872_c1_g2_i1…	45		GO:0009536	plastid	CC	1.8243e-49	3.93501e-46	5	TRINITY_DN31262_c1_g2_i3,TRINITY_DN31815_c0_g1_i7,TRINITY_DN30762_c0_g3_i5,TRINITY_DN33664_c3_g2_i1,TRINITY_DN34203_c0_g1_i1,TRINITY_DN35745_c0_g1_i11,TRINITY_DN33682_c3_g2_i10,TRINITY_DN28581_c3_g1_i1,TRINITY_DN36412_c0_g3_i1,TRINITY_DN29154_c0_g1_i2,TRINITY_DN23304_c0_g1_i2,TRINITY_DN27697_c0_g1_i2,TRINITY_DN32012_c1_g4_i4,TRINITY_DN29163_c3_g1_i11,TRINITY_DN25614_c0_g1_i1,TRINITY_DN26405_c0_g1…	150
GO:0009725	response to hormone	BP	1.66337e-23	1.05735e-20	4	TRINITY_DN36183_c0_g1_i3,TRINITY_DN34570_c0_g2_i3,TRINITY_DN28380_c1_g1_i2,TRINITY_DN38680_c3_g2_i1,TRINITY_DN34908_c1_g4_i2,TRINITY_DN27351_c1_g4_i1,TRINITY_DN35671_c1_g1_i6,TRINITY_DN33955_c0_g6_i3,TRINITY_DN29508_c0_g3_i6,TRINITY_DN33256_c0_g3_i3,TRINITY_DN32727_c0_g6_i1,TRINITY_DN31533_c0_g3_i1,TRINITY_DN24318_c1_g1_i1,TRINITY_DN28983_c2_g3_i2,TRINITY_DN30094_c5_g1_i1,TRINITY_DN33904_c0_g6_i1…	59		GO:0009507	chloroplast	CC	9.79463e-49	1.05635e-45	6	TRINITY_DN31262_c1_g2_i3,TRINITY_DN31815_c0_g1_i7,TRINITY_DN30762_c0_g3_i5,TRINITY_DN33664_c3_g2_i1,TRINITY_DN34203_c0_g1_i1,TRINITY_DN35745_c0_g1_i11,TRINITY_DN33682_c3_g2_i10,TRINITY_DN28581_c3_g1_i1,TRINITY_DN36412_c0_g3_i1,TRINITY_DN29154_c0_g1_i2,TRINITY_DN23304_c0_g1_i2,TRINITY_DN27697_c0_g1_i2,TRINITY_DN32012_c1_g4_i4,TRINITY_DN29163_c3_g1_i11,TRINITY_DN25614_c0_g1_i1,TRINITY_DN26405_c0_g1…	146
GO:0009719	response to endogenous stimulus	BP	3.26808e-22	1.55806e-19	3	TRINITY_DN36183_c0_g1_i3,TRINITY_DN34570_c0_g2_i3,TRINITY_DN28380_c1_g1_i2,TRINITY_DN38680_c3_g2_i1,TRINITY_DN34908_c1_g4_i2,TRINITY_DN27351_c1_g4_i1,TRINITY_DN35671_c1_g1_i6,TRINITY_DN33955_c0_g6_i3,TRINITY_DN29508_c0_g3_i6,TRINITY_DN33256_c0_g3_i3,TRINITY_DN32727_c0_g6_i1,TRINITY_DN31533_c0_g3_i1,TRINITY_DN24318_c1_g1_i1,TRINITY_DN28983_c2_g3_i2,TRINITY_DN30094_c5_g1_i1,TRINITY_DN33904_c0_g6_i1…	60		GO:0004497	monooxygenase activity	MF	1.29549e-21	9.31455e-19	4	TRINITY_DN27735_c0_g1_i4,TRINITY_DN32830_c1_g3_i2,TRINITY_DN34740_c2_g2_i5,TRINITY_DN34268_c1_g1_i8,TRINITY_DN31809_c0_g5_i4,TRINITY_DN38144_c0_g1_i1,TRINITY_DN38026_c0_g1_i1,TRINITY_DN38291_c0_g1_i1,TRINITY_DN34208_c1_g1_i1,TRINITY_DN37462_c1_g1_i1,TRINITY_DN38569_c0_g1_i1,TRINITY_DN29820_c0_g1_i2,TRINITY_DN23823_c0_g1_i4,TRINITY_DN34740_c2_g1_i1,TRINITY_DN37647_c0_g1_i1,TRINITY_DN37489_c0_g1_i1…	53
GO:0010033	response to organic substance	BP	3.28606e-17	1.04442e-14	4	TRINITY_DN36183_c0_g1_i3,TRINITY_DN34570_c0_g2_i3,TRINITY_DN28380_c1_g1_i2,TRINITY_DN38680_c3_g2_i1,TRINITY_DN34908_c1_g4_i2,TRINITY_DN27351_c1_g4_i1,TRINITY_DN35671_c1_g1_i6,TRINITY_DN33955_c0_g6_i3,TRINITY_DN29508_c0_g3_i6,TRINITY_DN33256_c0_g3_i3,TRINITY_DN32727_c0_g6_i1,TRINITY_DN31533_c0_g3_i1,TRINITY_DN24318_c1_g1_i1,TRINITY_DN28983_c2_g3_i2,TRINITY_DN30094_c5_g1_i1,TRINITY_DN33904_c0_g6_i1…	61		GO:0015979	photosynthesis	BP	2.53876e-18	1.36903e-15	4	TRINITY_DN32328_c0_g1_i2,TRINITY_DN38516_c1_g1_i7,TRINITY_DN37914_c4_g1_i2,TRINITY_DN35342_c3_g1_i9,TRINITY_DN30735_c1_g2_i7,TRINITY_DN32982_c1_g2_i4,TRINITY_DN36035_c3_g1_i6,TRINITY_DN38144_c0_g1_i1,TRINITY_DN38026_c0_g1_i1,TRINITY_DN24271_c0_g1_i6,TRINITY_DN38291_c0_g1_i1,TRINITY_DN37462_c1_g1_i1,TRINITY_DN38569_c0_g1_i1,TRINITY_DN32476_c3_g1_i6,TRINITY_DN37647_c0_g1_i1,TRINITY_DN37489_c0_g1_i1…	55
GO:0050896	response to stimulus	BP	9.55331e-17	2.60259e-14	2	TRINITY_DN23780_c0_g1_i5,TRINITY_DN36183_c0_g1_i3,TRINITY_DN34570_c0_g2_i3,TRINITY_DN24992_c0_g2_i1,TRINITY_DN23830_c0_g1_i1,TRINITY_DN32267_c2_g2_i3,TRINITY_DN34790_c2_g1_i1,TRINITY_DN30075_c1_g1_i2,TRINITY_DN28380_c1_g1_i2,TRINITY_DN31130_c1_g1_i5,TRINITY_DN38680_c3_g2_i1,TRINITY_DN38317_c1_g1_i5,TRINITY_DN33616_c0_g1_i2,TRINITY_DN36486_c0_g1_i1,TRINITY_DN25617_c0_g9_i1,TRINITY_DN34908_c1_g4_i2…	161		GO:0009853	photorespiration	BP	7.83098e-18	3.37829e-15	5	TRINITY_DN38144_c0_g1_i1,TRINITY_DN38026_c0_g1_i1,TRINITY_DN38291_c0_g1_i1,TRINITY_DN37462_c1_g1_i1,TRINITY_DN38569_c0_g1_i1,TRINITY_DN27789_c0_g4_i2,TRINITY_DN37647_c0_g1_i1,TRINITY_DN37489_c0_g1_i1,TRINITY_DN37718_c0_g1_i1,TRINITY_DN56185_c0_g1_i1,TRINITY_DN38189_c1_g1_i1,TRINITY_DN35873_c1_g1_i1,TRINITY_DN37320_c2_g2_i3,TRINITY_DN37932_c0_g1_i1,TRINITY_DN38476_c3_g1_i1,TRINITY_DN51974_c1_g1_i1…	26
GO:0009734	auxin-activated signaling pathway	BP	2.37749e-16	5.15065e-14	5	TRINITY_DN28380_c1_g1_i2,TRINITY_DN38680_c3_g2_i1,TRINITY_DN34908_c1_g4_i2,TRINITY_DN27351_c1_g4_i1,TRINITY_DN35671_c1_g1_i6,TRINITY_DN33955_c0_g6_i3,TRINITY_DN29508_c0_g3_i6,TRINITY_DN33256_c0_g3_i3,TRINITY_DN32727_c0_g6_i1,TRINITY_DN28983_c2_g3_i2,TRINITY_DN30094_c5_g1_i1,TRINITY_DN33904_c0_g6_i1,TRINITY_DN35872_c1_g2_i13,TRINITY_DN34908_c1_g2_i4,TRINITY_DN34908_c1_g3_i4,TRINITY_DN31998_c0_g5_i…	24		GO:0016984	ribulose-bisphosphate carboxylase activity	MF	1.16419e-17	4.18528e-15	6	TRINITY_DN38144_c0_g1_i1,TRINITY_DN38026_c0_g1_i1,TRINITY_DN38291_c0_g1_i1,TRINITY_DN37462_c1_g1_i1,TRINITY_DN38569_c0_g1_i1,TRINITY_DN37647_c0_g1_i1,TRINITY_DN37489_c0_g1_i1,TRINITY_DN37718_c0_g1_i1,TRINITY_DN56185_c0_g1_i1,TRINITY_DN38189_c1_g1_i1,TRINITY_DN35873_c1_g1_i1,TRINITY_DN37320_c2_g2_i3,TRINITY_DN37932_c0_g1_i1,TRINITY_DN38476_c3_g1_i1,TRINITY_DN51974_c1_g1_i1,TRINITY_DN36917_c2_g1_i2…	25
GO:0042221	response to chemical	BP	4.551e-14	6.19911e-12	3	TRINITY_DN36183_c0_g1_i3,TRINITY_DN34570_c0_g2_i3,TRINITY_DN24992_c0_g2_i1,TRINITY_DN28380_c1_g1_i2,TRINITY_DN38680_c3_g2_i1,TRINITY_DN34908_c1_g4_i2,TRINITY_DN27351_c1_g4_i1,TRINITY_DN35671_c1_g1_i6,TRINITY_DN32347_c1_g5_i2,TRINITY_DN33955_c0_g6_i3,TRINITY_DN29508_c0_g3_i6,TRINITY_DN33256_c0_g3_i3,TRINITY_DN32727_c0_g6_i1,TRINITY_DN31533_c0_g3_i1,TRINITY_DN24318_c1_g1_i1,TRINITY_DN28983_c2_g3_i2…	67		GO:0016830	carbon-carbon lyase activity	MF	1.50685e-16	4.64324e-14	4	TRINITY_DN36690_c0_g1_i6,TRINITY_DN22699_c1_g2_i1,TRINITY_DN38369_c1_g3_i13,TRINITY_DN38144_c0_g1_i1,TRINITY_DN38026_c0_g1_i1,TRINITY_DN38291_c0_g1_i1,TRINITY_DN37462_c1_g1_i1,TRINITY_DN38569_c0_g1_i1,TRINITY_DN24168_c0_g1_i1,TRINITY_DN38530_c3_g1_i1,TRINITY_DN29284_c1_g1_i4,TRINITY_DN37647_c0_g1_i1,TRINITY_DN37489_c0_g1_i1,TRINITY_DN37718_c0_g1_i1,TRINITY_DN56185_c0_g1_i1,TRINITY_DN38189_c1_g1_i…	35
GO:0009755	hormone-mediated signaling pathway	BP	8.62429e-14	1.09643e-11	4	TRINITY_DN34570_c0_g2_i3,TRINITY_DN28380_c1_g1_i2,TRINITY_DN38680_c3_g2_i1,TRINITY_DN34908_c1_g4_i2,TRINITY_DN27351_c1_g4_i1,TRINITY_DN35671_c1_g1_i6,TRINITY_DN33955_c0_g6_i3,TRINITY_DN29508_c0_g3_i6,TRINITY_DN33256_c0_g3_i3,TRINITY_DN32727_c0_g6_i1,TRINITY_DN31533_c0_g3_i1,TRINITY_DN28983_c2_g3_i2,TRINITY_DN30094_c5_g1_i1,TRINITY_DN33904_c0_g6_i1,TRINITY_DN35872_c1_g2_i13,TRINITY_DN34908_c1_g2_i…	35		GO:0015977	carbon fixation	BP	7.12092e-16	1.91998e-13	4	TRINITY_DN38144_c0_g1_i1,TRINITY_DN38026_c0_g1_i1,TRINITY_DN38291_c0_g1_i1,TRINITY_DN37462_c1_g1_i1,TRINITY_DN38569_c0_g1_i1,TRINITY_DN37647_c0_g1_i1,TRINITY_DN37489_c0_g1_i1,TRINITY_DN37718_c0_g1_i1,TRINITY_DN56185_c0_g1_i1,TRINITY_DN38189_c1_g1_i1,TRINITY_DN35873_c1_g1_i1,TRINITY_DN37320_c2_g2_i3,TRINITY_DN37932_c0_g1_i1,TRINITY_DN38476_c3_g1_i1,TRINITY_DN51974_c1_g1_i1,TRINITY_DN36917_c2_g1_i2…	25
GO:0005576	extracellular region	CC	2.2787e-13	2.55616e-11	2	TRINITY_DN32813_c0_g1_i3,TRINITY_DN27534_c1_g2_i2,TRINITY_DN34055_c1_g1_i3,TRINITY_DN32267_c2_g2_i3,TRINITY_DN33074_c3_g1_i1,TRINITY_DN27655_c4_g1_i1,TRINITY_DN27137_c3_g1_i2,TRINITY_DN34745_c1_g2_i1,TRINITY_DN24812_c0_g1_i1,TRINITY_DN36998_c1_g4_i2,TRINITY_DN33696_c1_g2_i2,TRINITY_DN24167_c0_g1_i3,TRINITY_DN30176_c0_g1_i3,TRINITY_DN27137_c3_g2_i1,TRINITY_DN20764_c0_g1_i1,TRINITY_DN24437_c0_g1_i1…	47		GO:0016831	carboxy-lyase activity	MF	1.13432e-15	2.71858e-13	5	TRINITY_DN36690_c0_g1_i6,TRINITY_DN38144_c0_g1_i1,TRINITY_DN38026_c0_g1_i1,TRINITY_DN38291_c0_g1_i1,TRINITY_DN37462_c1_g1_i1,TRINITY_DN38569_c0_g1_i1,TRINITY_DN37647_c0_g1_i1,TRINITY_DN37489_c0_g1_i1,TRINITY_DN37718_c0_g1_i1,TRINITY_DN56185_c0_g1_i1,TRINITY_DN38189_c1_g1_i1,TRINITY_DN35873_c1_g1_i1,TRINITY_DN37320_c2_g2_i3,TRINITY_DN37932_c0_g1_i1,TRINITY_DN38476_c3_g1_i1,TRINITY_DN51974_c1_g1_i1…	27
GO:0005976	polysaccharide metabolic process	BP	7.18109e-13	7.20755e-11	5	TRINITY_DN32813_c0_g1_i3,TRINITY_DN29689_c0_g1_i1,TRINITY_DN26515_c0_g1_i3,TRINITY_DN35392_c1_g2_i2,TRINITY_DN31769_c4_g1_i3,TRINITY_DN33074_c3_g1_i1,TRINITY_DN32614_c0_g2_i2,TRINITY_DN33981_c0_g1_i10,TRINITY_DN36714_c0_g1_i1,TRINITY_DN30622_c0_g1_i1,TRINITY_DN30146_c1_g4_i2,TRINITY_DN36365_c1_g3_i1,TRINITY_DN28482_c0_g2_i1,TRINITY_DN31582_c1_g2_i1,TRINITY_DN26515_c0_g2_i1,TRINITY_DN26353_c0_g1_i…	46		GO:0044435	plastid part	CC	1.61267e-15	3.47854e-13	4	TRINITY_DN31262_c1_g2_i3,TRINITY_DN30762_c0_g3_i5,TRINITY_DN35745_c0_g1_i11,TRINITY_DN33682_c3_g2_i10,TRINITY_DN28581_c3_g1_i1,TRINITY_DN36412_c0_g3_i1,TRINITY_DN23304_c0_g1_i2,TRINITY_DN27697_c0_g1_i2,TRINITY_DN32012_c1_g4_i4,TRINITY_DN23073_c0_g1_i1,TRINITY_DN23826_c0_g1_i2,TRINITY_DN35884_c0_g4_i1,TRINITY_DN24779_c0_g2_i3,TRINITY_DN21958_c0_g1_i1,TRINITY_DN32866_c0_g1_i11,TRINITY_DN36690_c0_g1…	67
GO:0071554	cell wall organization or biogenesis	BP	1.00557e-12	9.5881e-11	3	TRINITY_DN32813_c0_g1_i3,TRINITY_DN29689_c0_g1_i1,TRINITY_DN26515_c0_g1_i3,TRINITY_DN35392_c1_g2_i2,TRINITY_DN33074_c3_g1_i1,TRINITY_DN27655_c4_g1_i1,TRINITY_DN36714_c0_g1_i1,TRINITY_DN30146_c1_g4_i2,TRINITY_DN36483_c0_g2_i2,TRINITY_DN27137_c3_g1_i2,TRINITY_DN26515_c0_g2_i1,TRINITY_DN26353_c0_g1_i1,TRINITY_DN29158_c0_g1_i2,TRINITY_DN26602_c0_g1_i2,TRINITY_DN24812_c0_g1_i1,TRINITY_DN9874_c0_g1_i2,…	44		GO:0019253	reductive pentose-phosphate cycle	BP	2.81522e-15	5.06037e-13	5	TRINITY_DN38144_c0_g1_i1,TRINITY_DN38291_c0_g1_i1,TRINITY_DN37462_c1_g1_i1,TRINITY_DN38569_c0_g1_i1,TRINITY_DN37489_c0_g1_i1,TRINITY_DN56185_c0_g1_i1,TRINITY_DN38189_c1_g1_i1,TRINITY_DN37932_c0_g1_i1,TRINITY_DN38476_c3_g1_i1,TRINITY_DN51974_c1_g1_i1,TRINITY_DN36917_c2_g1_i2,TRINITY_DN38484_c0_g1_i1,TRINITY_DN37375_c0_g1_i1,TRINITY_DN37555_c1_g1_i1,TRINITY_DN38627_c0_g2_i1,TRINITY_DN38438_c1_g2_i1…	18
GO:0044264	cellular polysaccharide metabolic process	BP	5.62709e-12	4.87766e-10	5	TRINITY_DN32813_c0_g1_i3,TRINITY_DN26515_c0_g1_i3,TRINITY_DN31769_c4_g1_i3,TRINITY_DN33074_c3_g1_i1,TRINITY_DN32614_c0_g2_i2,TRINITY_DN36714_c0_g1_i1,TRINITY_DN30146_c1_g4_i2,TRINITY_DN36365_c1_g3_i1,TRINITY_DN28482_c0_g2_i1,TRINITY_DN31582_c1_g2_i1,TRINITY_DN26515_c0_g2_i1,TRINITY_DN26353_c0_g1_i1,TRINITY_DN37794_c2_g1_i2,TRINITY_DN26602_c0_g1_i2,TRINITY_DN24812_c0_g1_i1,TRINITY_DN29769_c2_g1_i2…	34		GO:0044434	chloroplast part	CC	4.85266e-15	8.05169e-13	5	TRINITY_DN31262_c1_g2_i3,TRINITY_DN30762_c0_g3_i5,TRINITY_DN35745_c0_g1_i11,TRINITY_DN33682_c3_g2_i10,TRINITY_DN28581_c3_g1_i1,TRINITY_DN36412_c0_g3_i1,TRINITY_DN23304_c0_g1_i2,TRINITY_DN27697_c0_g1_i2,TRINITY_DN32012_c1_g4_i4,TRINITY_DN23073_c0_g1_i1,TRINITY_DN23826_c0_g1_i2,TRINITY_DN35884_c0_g4_i1,TRINITY_DN24779_c0_g2_i3,TRINITY_DN21958_c0_g1_i1,TRINITY_DN32866_c0_g1_i11,TRINITY_DN36690_c0_g1…	66
GO:0044262	cellular carbohydrate metabolic process	BP	3.52268e-11	2.79906e-09	4	TRINITY_DN32813_c0_g1_i3,TRINITY_DN27334_c0_g1_i1,TRINITY_DN26515_c0_g1_i3,TRINITY_DN36004_c0_g1_i9,TRINITY_DN31769_c4_g1_i3,TRINITY_DN33074_c3_g1_i1,TRINITY_DN32614_c0_g2_i2,TRINITY_DN36714_c0_g1_i1,TRINITY_DN30146_c1_g4_i2,TRINITY_DN36365_c1_g3_i1,TRINITY_DN28482_c0_g2_i1,TRINITY_DN31582_c1_g2_i1,TRINITY_DN27334_c0_g6_i1,TRINITY_DN26515_c0_g2_i1,TRINITY_DN26353_c0_g1_i1,TRINITY_DN37794_c2_g1_i2…	41		GO:0009532	plastid stroma	CC	6.65727e-09	9.57315e-07	5	TRINITY_DN31262_c1_g2_i3,TRINITY_DN30762_c0_g3_i5,TRINITY_DN35745_c0_g1_i11,TRINITY_DN33682_c3_g2_i10,TRINITY_DN36412_c0_g3_i1,TRINITY_DN27697_c0_g1_i2,TRINITY_DN32012_c1_g4_i4,TRINITY_DN23826_c0_g1_i2,TRINITY_DN35884_c0_g4_i1,TRINITY_DN24779_c0_g2_i3,TRINITY_DN21958_c0_g1_i1,TRINITY_DN36690_c0_g1_i6,TRINITY_DN24426_c0_g1_i1,TRINITY_DN36035_c3_g1_i6,TRINITY_DN29189_c1_g1_i3,TRINITY_DN23970_c0_g1_…	31
GO:0042546	cell wall biogenesis	BP	7.04079e-10	4.33122e-08	4	TRINITY_DN32813_c0_g1_i3,TRINITY_DN26515_c0_g1_i3,TRINITY_DN33074_c3_g1_i1,TRINITY_DN36714_c0_g1_i1,TRINITY_DN36483_c0_g2_i2,TRINITY_DN26515_c0_g2_i1,TRINITY_DN26353_c0_g1_i1,TRINITY_DN26602_c0_g1_i2,TRINITY_DN24812_c0_g1_i1,TRINITY_DN32347_c1_g5_i2,TRINITY_DN28224_c2_g1_i11,TRINITY_DN33463_c1_g5_i3,TRINITY_DN34082_c1_g1_i5,TRINITY_DN26220_c0_g1_i1,TRINITY_DN23316_c0_g1_i1,TRINITY_DN35628_c0_g3_i…	21		GO:0009579	thylakoid	CC	7.12823e-09	9.60975e-07	4	TRINITY_DN32328_c0_g1_i2,TRINITY_DN33682_c3_g2_i10,TRINITY_DN32012_c1_g4_i4,TRINITY_DN35884_c0_g4_i1,TRINITY_DN24779_c0_g2_i3,TRINITY_DN38345_c3_g2_i1,TRINITY_DN35342_c3_g1_i9,TRINITY_DN30735_c1_g2_i7,TRINITY_DN32982_c1_g2_i4,TRINITY_DN36035_c3_g1_i6,TRINITY_DN29189_c1_g1_i3,TRINITY_DN33738_c3_g1_i3,TRINITY_DN23521_c0_g2_i6,TRINITY_DN33013_c2_g4_i1,TRINITY_DN27566_c0_g1_i15,TRINITY_DN31969_c0_g1_…	46
[truncated: 159 more rows]

[truncated: 4 more sheets: ST11, ST12, ST13, ST14]
